# Supplementary material for: Ni2+-Assisted Hydrolysis May Affect the Human Proteome; Filaggrin Degradation Ex Vivo as an Example of Possible Consequences
Source: Front Mol Biosci. 2022 Mar 10;9:828674. doi: 10.3389/fmolb.2022.828674 (PMC8960189; doi:10.3389/fmolb.2022.828674)
Supplement: Supplementary file 2 [file DataSheet1.xlsx]

## Sheet: Supplementary Table 1
Supplementary Table 1	List of human proteins contained X-motifs
#UniProt_AC	prot_length	motif_nbr	motif_nbr_normalized	motifs	positions	description
Q8WZ42-12	35991	68	0.189	KTEHGY;GTDHTS;TSSHAF;ETLHIT;YSEHAG;SSIHTA;GSIHFQ;PSEHSC;SSKHRM;FSFHDN;CSGHLT;SSIHME;TSIHIL;LSDHSV;TSKHFD;TSLHIL;DSKHHI;VSVHVS;CTTHLF;LSEHEV;TSIHIL;CTTHLY;NSAHLT;VSEHQS;MTIHNV;VTRHEV;LTLHKV;ETAHFE;GTKHSM;SSAHLR;LTNHRG;GSIHRL;DSVHLT;TTQHLL;VSWHKD;ISAHLE;NSTHWS;KTAHDP;NTVHLS;PTLHLD;SSGHAQ;LSYHVE;TTKHSI;TSFHVT;TSSHLA;LSWHIP;VTLHWD;ISWHEP;ITRHTV;VTWHKD;LTEHQE;TTWHMV;TTWHIV;ETSHLA;KSTHHV;ISDHID;RTTHFK;…	825-830;1784-1789;2160-2165;2880-2885;3530-3535;3619-3624;4136-4141;4292-4297;5587-5592;5967-5972;6002-6007;6496-6501;6816-6821;7236-7241;7751-7756;7757-7762;7932-7937;7974-7979;8161-8166;8449-8454;8698-8703;9102-9107;9450-9455;10089-10094;10134-10139;10728-10733;14021-14026;14334-14339;14459-14464;14753-14758;15281-15286;15442-15447;16070-16075;16607-16612;16986-16991;17008-17013;17512-17517;175…	Isoform 12 of Titin
D3DPG0	34942	66	0.189	KTEHGY;GTDHTS;TSSHAF;ETLHIT;GSIHFQ;PSEHSC;SSKHRM;FSFHDN;CSGHLT;SSIHME;TSIHIL;LSDHSV;TSKHFD;TSLHIL;DSKHHI;VSVHVS;CTTHLF;LSEHEV;TSIHIL;CTTHLY;NSAHLT;VSEHQS;MTIHNV;VTRHEV;LTLHKV;ETAHFE;GTKHSM;SSAHLR;LTNHRG;GSIHRL;DSVHLT;TTQHLL;VSWHKD;ISAHLE;NSTHWS;KTAHDP;NTVHLS;PTLHLD;SSGHAQ;LSYHVE;TTKHSI;TSFHVT;TSSHLA;LSWHIP;VTLHWD;ISWHEP;ITRHTV;VTWHKD;LTEHQE;TTWHMV;TTWHIV;ETSHLA;KSTHHV;ISDHID;RTTHFK;VSEHLE;TTKHSI;…	825-830;1784-1789;2160-2165;2880-2885;3819-3824;3975-3980;5270-5275;5650-5655;5685-5690;6179-6184;6499-6504;6919-6924;7434-7439;7440-7445;7615-7620;7657-7662;7844-7849;8132-8137;8381-8386;8785-8790;9133-9138;9772-9777;9817-9822;10411-10416;12972-12977;13285-13290;13410-13415;13704-13709;14232-14237;14393-14398;15021-15026;15558-15563;15937-15942;15959-15964;16463-16468;16513-16518;17545-17550;183…	Titin, isoform CRA_a
Q8WZ42-13	34484	66	0.191	KTEHGY;GTDHTS;TSSHAF;ETLHIT;GSIHFQ;PSEHSC;SSKHRM;FSFHDN;CSGHLT;SSIHME;TSIHIL;LSDHSV;TSKHFD;TSLHIL;DSKHHI;VSVHVS;CTTHLF;LSEHEV;TSIHIL;CTTHLY;NSAHLT;VSEHQS;MTIHNV;VTRHEV;LTLHKV;ETAHFE;GTKHSM;SSAHLR;LTNHRG;GSIHRL;DSVHLT;TTQHLL;VSWHKD;ISAHLE;NSTHWS;KTAHDP;NTVHLS;PTLHLD;SSGHAQ;LSYHVE;TTKHSI;TSFHVT;TSSHLA;LSWHIP;VTLHWD;ISWHEP;ITRHTV;VTWHKD;LTEHQE;TTWHMV;TTWHIV;ETSHLA;KSTHHV;ISDHID;RTTHFK;VSEHLE;TTKHSI;…	825-830;1784-1789;2160-2165;2880-2885;3819-3824;3975-3980;5270-5275;5650-5655;5685-5690;6179-6184;6499-6504;6919-6924;7434-7439;7440-7445;7615-7620;7657-7662;7844-7849;8132-8137;8381-8386;8785-8790;9133-9138;9772-9777;9817-9822;10411-10416;12514-12519;12827-12832;12952-12957;13246-13251;13774-13779;13935-13940;14563-14568;15100-15105;15479-15484;15501-15506;16005-16010;16055-16060;17087-17092;178…	Isoform 13 of Titin
Q8WZ42-8	34475	67	0.194	KTEHGY;GTDHTS;TSSHAF;ETLHIT;YSEHAG;GSIHFQ;PSEHSC;SSKHRM;FSFHDN;CSGHLT;SSIHME;TSIHIL;LSDHSV;TSKHFD;TSLHIL;DSKHHI;VSVHVS;CTTHLF;LSEHEV;TSIHIL;CTTHLY;NSAHLT;VSEHQS;MTIHNV;VTRHEV;LTLHKV;ETAHFE;GTKHSM;SSAHLR;LTNHRG;GSIHRL;DSVHLT;TTQHLL;VSWHKD;ISAHLE;NSTHWS;KTAHDP;NTVHLS;PTLHLD;SSGHAQ;LSYHVE;TTKHSI;TSFHVT;TSSHLA;LSWHIP;VTLHWD;ISWHEP;ITRHTV;VTWHKD;LTEHQE;TTWHMV;TTWHIV;ETSHLA;KSTHHV;ISDHID;RTTHFK;VSEHLE;…	825-830;1784-1789;2160-2165;2880-2885;3530-3535;3944-3949;4100-4105;5395-5400;5775-5780;5810-5815;6304-6309;6624-6629;7044-7049;7559-7564;7565-7570;7740-7745;7782-7787;7969-7974;8257-8262;8506-8511;8910-8915;9258-9263;9897-9902;9942-9947;10536-10541;12505-12510;12818-12823;12943-12948;13237-13242;13765-13770;13926-13931;14554-14559;15091-15096;15470-15475;15492-15497;15996-16001;16046-16051;17078…	Isoform 8 of Titin
Q8WZ42	34350	66	0.192	KTEHGY;GTDHTS;TSSHAF;ETLHIT;GSIHFQ;PSEHSC;SSKHRM;FSFHDN;CSGHLT;SSIHME;TSIHIL;LSDHSV;TSKHFD;TSLHIL;DSKHHI;VSVHVS;CTTHLF;LSEHEV;TSIHIL;CTTHLY;NSAHLT;VSEHQS;MTIHNV;VTRHEV;LTLHKV;ETAHFE;GTKHSM;SSAHLR;LTNHRG;GSIHRL;DSVHLT;TTQHLL;VSWHKD;ISAHLE;NSTHWS;KTAHDP;NTVHLS;PTLHLD;SSGHAQ;LSYHVE;TTKHSI;TSFHVT;TSSHLA;LSWHIP;VTLHWD;ISWHEP;ITRHTV;VTWHKD;LTEHQE;TTWHMV;TTWHIV;ETSHLA;KSTHHV;ISDHID;RTTHFK;VSEHLE;TTKHSI;…	825-830;1784-1789;2160-2165;2880-2885;3819-3824;3975-3980;5270-5275;5650-5655;5685-5690;6179-6184;6499-6504;6919-6924;7434-7439;7440-7445;7615-7620;7657-7662;7844-7849;8132-8137;8381-8386;8785-8790;9133-9138;9772-9777;9817-9822;10411-10416;12380-12385;12693-12698;12818-12823;13112-13117;13640-13645;13801-13806;14429-14434;14966-14971;15345-15350;15367-15372;15871-15876;15921-15926;16953-16958;177…	Titin
Q8WZ42-7	33615	65	0.193	KTEHGY;GTDHTS;TSSHAF;ETLHIT;SSIHTA;SSKHRM;FSFHDN;CSGHLT;SSIHME;TSIHIL;LSDHSV;TSKHFD;TSLHIL;DSKHHI;VSVHVS;CTTHLF;LSEHEV;TSIHIL;CTTHLY;NSAHLT;VSEHQS;MTIHNV;VTRHEV;LTLHKV;ETAHFE;GTKHSM;SSAHLR;LTNHRG;GSIHRL;DSVHLT;TTQHLL;VSWHKD;ISAHLE;NSTHWS;KTAHDP;NTVHLS;PTLHLD;SSGHAQ;LSYHVE;TTKHSI;TSFHVT;TSSHLA;LSWHIP;VTLHWD;ISWHEP;ITRHTV;VTWHKD;LTEHQE;TTWHMV;TTWHIV;ETSHLA;KSTHHV;ISDHID;RTTHFK;VSEHLE;TTKHSI;KTIHVP;…	825-830;1784-1789;2160-2165;2880-2885;3494-3499;4535-4540;4915-4920;4950-4955;5444-5449;5764-5769;6184-6189;6699-6704;6705-6710;6880-6885;6922-6927;7109-7114;7397-7402;7646-7651;8050-8055;8398-8403;9037-9042;9082-9087;9676-9681;11645-11650;11958-11963;12083-12088;12377-12382;12905-12910;13066-13071;13694-13699;14231-14236;14610-14615;14632-14637;15136-15141;15186-15191;16218-16223;17010-17015;181…	Isoform 7 of Titin
Q8WZ42-4	33445	64	0.191	KTEHGY;GTDHTS;TSSHAF;ETLHIT;SSKHRM;FSFHDN;CSGHLT;SSIHME;TSIHIL;LSDHSV;TSKHFD;TSLHIL;DSKHHI;VSVHVS;CTTHLF;LSEHEV;TSIHIL;CTTHLY;NSAHLT;VSEHQS;MTIHNV;VTRHEV;LTLHKV;ETAHFE;GTKHSM;SSAHLR;LTNHRG;GSIHRL;DSVHLT;TTQHLL;VSWHKD;ISAHLE;NSTHWS;KTAHDP;NTVHLS;PTLHLD;SSGHAQ;LSYHVE;TTKHSI;TSFHVT;TSSHLA;LSWHIP;VTLHWD;ISWHEP;ITRHTV;VTWHKD;LTEHQE;TTWHMV;TTWHIV;ETSHLA;KSTHHV;ISDHID;RTTHFK;VSEHLE;TTKHSI;KTIHVP;NTEHYT;…	825-830;1784-1789;2160-2165;2880-2885;4343-4348;4723-4728;4758-4763;5252-5257;5572-5577;5992-5997;6507-6512;6513-6518;6688-6693;6730-6735;6917-6922;7205-7210;7454-7459;7858-7863;8206-8211;8845-8850;8890-8895;9484-9489;11475-11480;11788-11793;11913-11918;12207-12212;12735-12740;12896-12901;13524-13529;14061-14066;14440-14445;14462-14467;14966-14971;15016-15021;16048-16053;16840-16845;18008-18013;1…	Isoform 4 of Titin
Q8WZ42-11	33423	64	0.191	KTEHGY;GTDHTS;TSSHAF;ETLHIT;SSKHRM;FSFHDN;CSGHLT;SSIHME;TSIHIL;LSDHSV;TSKHFD;TSLHIL;DSKHHI;VSVHVS;CTTHLF;LSEHEV;TSIHIL;CTTHLY;NSAHLT;VSEHQS;MTIHNV;VTRHEV;LTLHKV;ETAHFE;GTKHSM;SSAHLR;LTNHRG;GSIHRL;DSVHLT;TTQHLL;VSWHKD;ISAHLE;NSTHWS;KTAHDP;NTVHLS;PTLHLD;SSGHAQ;LSYHVE;TTKHSI;TSFHVT;TSSHLA;LSWHIP;VTLHWD;ISWHEP;ITRHTV;VTWHKD;LTEHQE;TTWHMV;TTWHIV;ETSHLA;KSTHHV;ISDHID;RTTHFK;VSEHLE;TTKHSI;KTIHVP;NTEHYT;…	825-830;1784-1789;2160-2165;2880-2885;4343-4348;4723-4728;4758-4763;5252-5257;5572-5577;5992-5997;6507-6512;6513-6518;6688-6693;6730-6735;6917-6922;7205-7210;7454-7459;7858-7863;8206-8211;8845-8850;8890-8895;9484-9489;11453-11458;11766-11771;11891-11896;12185-12190;12713-12718;12874-12879;13502-13507;14039-14044;14418-14423;14440-14445;14944-14949;14994-14999;16026-16031;16818-16823;17986-17991;1…	Isoform 11 of Titin
Q8WZ42-5	32900	65	0.198	KTEHGY;GTDHTS;TSSHAF;ETLHIT;GSIHFQ;PSEHSC;SSKHRM;FSFHDN;CSGHLT;SSIHME;TSIHIL;LSDHSV;TSKHFD;TSLHIL;DSKHHI;VSVHVS;CTTHLF;LSEHEV;TSIHIL;CTTHLY;NSAHLT;VSEHQS;MTIHNV;LTLHKV;ETAHFE;GTKHSM;SSAHLR;LTNHRG;GSIHRL;DSVHLT;TTQHLL;VSWHKD;ISAHLE;NSTHWS;KTAHDP;NTVHLS;PTLHLD;SSGHAQ;LSYHVE;TTKHSI;TSFHVT;TSSHLA;LSWHIP;VTLHWD;ISWHEP;ITRHTV;VTWHKD;LTEHQE;TTWHMV;TTWHIV;ETSHLA;KSTHHV;ISDHID;RTTHFK;VSEHLE;TTKHSI;KTIHVP;…	825-830;1784-1789;2160-2165;2880-2885;3819-3824;3975-3980;5270-5275;5650-5655;5685-5690;6179-6184;6499-6504;6919-6924;7434-7439;7440-7445;7615-7620;7657-7662;7844-7849;8132-8137;8381-8386;8785-8790;9133-9138;9772-9777;9817-9822;10930-10935;11243-11248;11368-11373;11662-11667;12190-12195;12351-12356;12979-12984;13516-13521;13895-13900;13917-13922;14421-14426;14471-14476;15503-15508;16295-16300;174…	Isoform 5 of Titin
Q8WZ42-9	27118	49	0.181	KTEHGY;GTDHTS;TSSHAF;ETLHIT;SSIHTA;GSIHFQ;PSEHSC;LTLHKV;ETAHFE;GTKHSM;SSAHLR;LTNHRG;GSIHRL;DSVHLT;TTQHLL;VSWHKD;ISAHLE;NSTHWS;KTAHDP;NTVHLS;PTLHLD;SSGHAQ;LSYHVE;TTKHSI;TSFHVT;TSSHLA;LSWHIP;VTLHWD;ISWHEP;ITRHTV;VTWHKD;LTEHQE;TTWHMV;TTWHIV;ETSHLA;KSTHHV;ISDHID;RTTHFK;VSEHLE;TTKHSI;KTIHVP;NTEHYT;VTGHPK;ITVHPE;VTLHPP;STYHIP;TTQHLS;ISKHAQ;KSIHEK	779-784;1738-1743;2114-2119;2834-2839;3448-3453;3965-3970;4121-4126;5148-5153;5461-5466;5586-5591;5880-5885;6408-6413;6569-6574;7197-7202;7734-7739;8113-8118;8135-8140;8639-8644;8689-8694;9721-9726;10513-10518;11681-11686;11828-11833;12203-12208;12450-12455;12636-12641;12706-12711;14579-14584;14972-14977;15063-15068;15874-15879;17680-17685;18145-18150;19227-19232;19619-19624;20123-20128;20347-203…	Isoform 9 of Titin
Q8WZ42-10	27051	49	0.181	KTEHGY;GTDHTS;TSSHAF;ETLHIT;YSEHAG;GSIHFQ;PSEHSC;LTLHKV;ETAHFE;GTKHSM;SSAHLR;LTNHRG;GSIHRL;DSVHLT;TTQHLL;VSWHKD;ISAHLE;NSTHWS;KTAHDP;NTVHLS;PTLHLD;SSGHAQ;LSYHVE;TTKHSI;TSFHVT;TSSHLA;LSWHIP;VTLHWD;ISWHEP;ITRHTV;VTWHKD;LTEHQE;TTWHMV;TTWHIV;ETSHLA;KSTHHV;ISDHID;RTTHFK;VSEHLE;TTKHSI;KTIHVP;NTEHYT;VTGHPK;ITVHPE;VTLHPP;STYHIP;TTQHLS;ISKHAQ;KSIHEK	779-784;1738-1743;2114-2119;2834-2839;3484-3489;3898-3903;4054-4059;5081-5086;5394-5399;5519-5524;5813-5818;6341-6346;6502-6507;7130-7135;7667-7672;8046-8051;8068-8073;8572-8577;8622-8627;9654-9659;10446-10451;11614-11619;11761-11766;12136-12141;12383-12388;12569-12574;12639-12644;14512-14517;14905-14910;14996-15001;15807-15812;17613-17618;18078-18083;19160-19165;19552-19557;20056-20061;20280-202…	Isoform 10 of Titin
Q8WZ42-3	26926	48	0.178	KTEHGY;GTDHTS;TSSHAF;ETLHIT;GSIHFQ;PSEHSC;LTLHKV;ETAHFE;GTKHSM;SSAHLR;LTNHRG;GSIHRL;DSVHLT;TTQHLL;VSWHKD;ISAHLE;NSTHWS;KTAHDP;NTVHLS;PTLHLD;SSGHAQ;LSYHVE;TTKHSI;TSFHVT;TSSHLA;LSWHIP;VTLHWD;ISWHEP;ITRHTV;VTWHKD;LTEHQE;TTWHMV;TTWHIV;ETSHLA;KSTHHV;ISDHID;RTTHFK;VSEHLE;TTKHSI;KTIHVP;NTEHYT;VTGHPK;ITVHPE;VTLHPP;STYHIP;TTQHLS;ISKHAQ;KSIHEK	779-784;1738-1743;2114-2119;2834-2839;3773-3778;3929-3934;4956-4961;5269-5274;5394-5399;5688-5693;6216-6221;6377-6382;7005-7010;7542-7547;7921-7926;7943-7948;8447-8452;8497-8502;9529-9534;10321-10326;11489-11494;11636-11641;12011-12016;12258-12263;12444-12449;12514-12519;14387-14392;14780-14785;14871-14876;15682-15687;17488-17493;17953-17958;19035-19040;19427-19432;19931-19936;20155-20160;20228-2…	Isoform 3 of Titin
Q8WXI7	14507	85	0.586	VTEHTL;LTFHAF;PSTHIA;NTHHST;SSSHPT;PTTHQF;GTTHLL;NTRHPF;FSHHKA;PSTHLF;SSSHLV;DTSHLP;PSIHLG;TTEHST;NSTHTS;SSIHPR;SSGHSG;KTTHSF;GSTHST;KSKHKT;STEHPS;STMHTT;STDHAS;TSAHPG;SSEHAS;VTSHIM;ATTHVT;ETIHPS;SSAHVL;ISTHMT;ETTHPS;NSGHES;DTAHTE;GSGHKS;DTAHTE;ASMHTN;ISGHES;ITSHSS;ETIHFS;NSMHKL;VSIHSQ;PSGHTP;SSSHSN;ISTHKT;HTMHPS;STSHKI;KTIHTT;STSHEI;SSGHGS;SSGHES;ASSHSS;SSGHES;TTSHER;DTAHTE;SSGHES;ESTHTV;STSHER;…	50-55;365-370;377-382;419-424;475-480;598-603;622-627;702-707;743-748;855-860;912-917;1053-1058;1249-1254;1389-1394;1890-1895;1906-1911;2074-2079;2269-2274;2804-2809;3385-3390;3576-3581;3611-3616;3711-3716;3821-3826;3959-3964;4276-4281;4336-4341;4529-4534;4546-4551;4674-4679;4822-4827;5132-5137;5408-5413;5431-5436;5703-5708;5712-5717;5727-5732;5936-5941;6003-6008;6020-6025;6029-6034;6035-6040;613…	Mucin-16
Q8NF91	8797	24	0.273	KTAHLI;GSSHER;LTRHKD;FSKHET;LTSHQN;SSVHAQ;MTEHYV;GSTHKN;QTSHLE;VTIHLE;SSSHEA;LSEHKA;NSFHEK;ATNHRQ;ISRHEE;PSAHPS;LSVHNE;ESLHQE;QSIHLE;PSRHAI;WSSHKV;LSQHLC;VSRHIK;RSFHPM	768-773;1360-1365;1803-1808;2125-2130;2602-2607;2720-2725;3456-3461;3722-3727;4317-4322;4835-4840;5133-5138;5142-5147;5153-5158;5367-5372;5778-5783;5839-5844;6143-6148;6300-6305;6375-6380;6911-6916;7132-7137;7329-7334;8649-8654;8782-8787	Nesprin-1
P20929-2	8525	24	0.282	HSLHHY;TSYHTP;QSYHHY;TTIHVM;TSFHTP;TSYHTP;WSMHVA;LSDHVY;TTVHIM;WSMHVA;WSMHVA;WSMHVA;WSLHIA;KTIHVM;WSIHVA;MSKHLY;TSIHVM;TSIHIM;RSRHLR;TTIHDT;DTVHVK;VTKHVS;RSLHMI;KSEHSE	1163-1168;1379-1384;1651-1656;1758-1763;1867-1872;2111-2116;2576-2581;2685-2690;2732-2737;2819-2824;3062-3067;3305-3310;3548-3553;3704-3709;3791-3796;3933-3938;3947-3952;5648-5653;6814-6819;7190-7195;7374-7379;7381-7386;8377-8382;8408-8413	Isoform 2 of Nebulin
Q7RTM4	8407	22	0.262	KTAHLI;GSSHER;LTRHKD;FSKHET;LTSHQN;SSVHAQ;GSTHKN;QTSHLE;VTIHLE;NSFHEK;ATNHRQ;ATSHLE;ISRHEE;PSAHPS;LSVHNE;ESLHQE;QSIHLE;PSRHAI;WSSHKV;LSQHLC;VSRHIK;RSFHPM	775-780;1427-1432;1840-1845;2162-2167;2639-2644;2757-2762;3691-3696;4180-4185;4580-4585;4844-4849;5038-5043;5135-5140;5388-5393;5449-5454;5753-5758;5910-5915;5985-5990;6521-6526;6742-6747;6939-6944;8259-8264;8392-8397	Spectrin-like protein of the nuclear envelope and Golgi
Q7Z5P9	8384	6	0.072	LTLHKQ;YSIHTV;VSKHTD;RTSHTG;GSAHTE;GSAHTE	594-599;1368-1373;1982-1987;6868-6873;7336-7341;7505-7510	Mucin-19
Q5VST9	7968	29	0.364	GTRHTL;GTVHLA;RTRHTL;ASLHGA;GTRHRL;LSFHLD;QSVHNE;VSFHLH;QSVHNE;LSFHLD;LSFHLH;LSFHLH;LTVHGA;GTVHRL;GSAHSS;DSFHEI;ASLHVE;KTEHPA;GTAHLC;DTGHTQ;VSFHLG;GTLHLL;VSFHVG;GSHHAL;RSSHTV;ASAHIR;PTVHWL;ASLHVS;QSHHLQ	472-477;605-610;663-668;675-680;850-855;969-974;1078-1083;1153-1158;1170-1175;1337-1342;1521-1526;1613-1618;1776-1781;2431-2436;2543-2548;2600-2605;2907-2912;2938-2943;3994-3999;4051-4056;4230-4235;4303-4308;4321-4326;4486-4491;4534-4539;5303-5308;5400-5405;5462-5467;5716-5721	Obscurin
Q03001	7570	15	0.198	QTLHPS;DTLHNF;SSIHKL;VSWHYL;DTYHPL;STVHDY;DTDHLD;GTKHKQ;ISQHQA;ASKHLS;ISSHGL;VSTHPD;ASSHQF;HSTHEE;KSGHKI	512-517;699-704;838-843;977-982;1297-1302;1960-1965;2570-2575;3797-3802;3861-3866;4067-4072;4330-4335;4765-4770;4846-4851;5725-5730;5890-5895	Dystonin
F8W9J4	7461	15	0.201	QTLHPS;DTLHNF;SSIHKL;VSWHYL;DTYHPL;STVHDY;DTDHLD;GTKHKQ;ISQHQA;ASKHLS;ISSHGL;VSTHPD;ASSHQF;HSTHEE;KSGHKI	512-517;699-704;838-843;977-982;1297-1302;1960-1965;2570-2575;3797-3802;3861-3866;4067-4072;4330-4335;4765-4770;4846-4851;5616-5621;5781-5786	Dystonin
Q9UPN3	7388	11	0.149	TTTHLK;QSLHKF;TTQHVK;RTGHRL;FSDHRA;ETKHQI;ISEHAQ;LSKHKE;DTVHML;QSNHSC;PTFHSS	544-549;680-685;1399-1404;1784-1789;2771-2776;3162-3167;3556-3561;6591-6596;6776-6781;7240-7245;7274-7279	Microtubule-actin cross-linking factor 1, isoforms 1/2/3/5
Q5CZC0	6907	24	0.347	KSLHDP;ISKHKY;STNHED;SSVHQI;DTEHIV;KSFHKY;CTHHSV;ETLHEM;VSSHEH;STIHLS;VTGHLP;ISDHND;KSSHLR;HSFHSQ;ISIHSQ;FSMHRN;ISKHKI;VSQHEI;ISKHEI;PSTHTE;ISEHEI;CTSHDI;ISEHLA;RTGHSI	98-103;623-628;1074-1079;1195-1200;1206-1211;1403-1408;1413-1418;1438-1443;1878-1883;2339-2344;2501-2506;2570-2575;2795-2800;3072-3077;3539-3544;3634-3639;4189-4194;4517-4522;4837-4842;5131-5136;5165-5170;5363-5368;6537-6542;6561-6566	Fibrous sheath-interacting protein 2
Q8WXH0-2	6907	17	0.246	ISKHKE;ESLHHE;NTLHLA;LSNHVT;ATKHGF;ISTHLQ;TSLHVL;NTSHLL;LSHHAS;ATQHEA;SSQHTL;DSVHSP;SSTHML;DTSHLL;LTRHVL;SSSHEE;HSWHVP	878-883;927-932;2125-2130;2584-2589;2674-2679;2891-2896;3160-3165;3803-3808;3820-3825;4307-4312;4962-4967;5083-5088;5462-5467;5718-5723;5875-5880;6428-6433;6475-6480	Isoform 2 of Nesprin-2
Q8WXH0	6885	17	0.247	ISKHKE;ESLHHE;NTLHLA;LSNHVT;ATKHGF;ISTHLQ;TSLHVL;NTSHLL;LSHHAS;ATQHEA;SSQHTL;DSVHSP;SSTHML;DTSHLL;LTRHVL;SSSHEE;HSWHVP	878-883;927-932;2125-2130;2584-2589;2674-2679;2891-2896;3160-3165;3803-3808;3820-3825;4307-4312;4962-4967;5083-5088;5462-5467;5718-5723;5875-5880;6428-6433;6452-6457	Nesprin-2
A0A0A0MRE3	6824	20	0.293	ISKHKE;ESLHHE;NTLHLA;LSNHVT;ATKHGF;ISTHLQ;TSLHVL;NTSHLL;LSHHAS;KSDHDK;ATQHEA;SSQHTL;DSVHSP;SSTHML;YSLHTA;RSSHGA;VSGHGT;STGHTG;SSSHEE;HSWHVP	878-883;927-932;2125-2130;2617-2622;2707-2712;2924-2929;3193-3198;3836-3841;3853-3858;4158-4163;4322-4327;4885-4890;5006-5011;5385-5390;5598-5603;5611-5616;5794-5799;5916-5921;6376-6381;6400-6405	Nesprin-2
P20929	6669	23	0.345	HSLHHY;TSYHTP;QSYHHY;TTIHVM;TSFHTP;TSYHTP;WSMHVA;LSDHVY;TTVHIM;WSMHVA;WSMHVA;WSLHIA;KTIHVM;WSIHVA;MSKHLY;TSIHVM;TSIHIM;RSRHLR;TTIHDT;DTVHVK;VTKHVS;RSLHMI;KSEHSE	1163-1168;1379-1384;1651-1656;1758-1763;1867-1872;2111-2116;2576-2581;2685-2690;2732-2737;2819-2824;3062-3067;3305-3310;3461-3466;3548-3553;3690-3695;3704-3709;3947-3952;5113-5118;5489-5494;5673-5678;5680-5685;6521-6526;6552-6557	Nebulin
Q5VST9-3	6620	31	0.468	GTRHTL;GTVHLA;RTRHTL;ASLHGA;GTRHRL;LSFHLD;QSVHNE;VSFHLH;QSVHNE;LSFHLD;LSFHLH;LSFHLH;LTVHGA;GTVHRL;GSAHSS;DSFHEI;ASLHVE;KTEHPA;GTAHLC;DTGHTQ;VSFHLG;GTLHLL;VSFHVG;GSHHAL;RSSHTV;ASAHIR;PTVHWL;ASLHVS;QSHHLQ;SSGHLF;VTLHIC	472-477;605-610;663-668;675-680;850-855;969-974;1078-1083;1153-1158;1170-1175;1337-1342;1521-1526;1613-1618;1776-1781;2431-2436;2543-2548;2600-2605;2907-2912;2938-2943;3994-3999;4051-4056;4230-4235;4303-4308;4321-4326;4486-4491;4534-4539;5303-5308;5400-5405;5462-5467;5716-5721;6354-6359;6604-6609	Isoform 3 of Obscurin
A0A0G2JRJ6	6464	186	2.877	PSVHNV;PSVHNV;FTLHET;YSSHST;STNHST;ASGHSP;PSSHDA;GTFHPT;STGHTT;STGHAT;STGHAT;STGHTT;STGHVT;STGHVT;STGHAT;STGHTT;STGHAT;STAHAT;SSGHTT;STGHAT;STGHAT;SSGHTT;PTGHAT;STGHAT;STGHAT;STGHAT;STGHAT;STGHAT;STGHAT;STGHAT;STGHAI;STGHAT;SSGHTT;SSGHTT;SSGHTT;STGHAT;STGHAT;STGHTT;STGHTT;STRHTT;STGHAT;STGHAT;STGHAT;STGHAT;STGHTT;STGHAT;FTGHAT;SSGHTT;STGHAT;STGHAT;STGHAT;STGHAT;STGHAT;STGHAT;STGHAT;STGHAT;STGHAT;…	105-110;231-236;485-490;553-558;620-625;678-683;722-727;875-880;991-996;1007-1012;1023-1028;1039-1044;1055-1060;1087-1092;1119-1124;1135-1140;1151-1156;1167-1172;1247-1252;1263-1268;1311-1316;1343-1348;1359-1364;1375-1380;1391-1396;1471-1476;1487-1492;1503-1508;1551-1556;1567-1572;1599-1604;1647-1652;1679-1684;1711-1716;1727-1732;1759-1764;1791-1796;1823-1828;1855-1860;1887-1892;1903-1908;1919-19…	Mucin-4
A0A0G2JRY3	6450	186	2.884	PSVHNV;PSVHNV;FTLHET;YSSHST;STNHST;ASGHSP;PSSHDA;GTFHPT;STGHTT;STGHAT;STGHAT;STGHTT;STGHVT;STGHVT;STGHAT;STGHTT;STGHAT;STAHAT;SSGHTT;STGHAT;STGHAT;SSGHTT;PTGHAT;STGHAT;STGHAT;STGHAT;STGHAT;STGHAT;STGHAT;STGHAT;STGHAI;STGHAT;SSGHTT;SSGHTT;SSGHTT;STGHAT;STGHAT;STGHTT;STGHTT;STRHTT;STGHAT;STGHAT;STGHAT;STGHAT;STGHTT;STGHAT;FTGHAT;SSGHTT;STGHAT;STGHAT;STGHAT;STGHAT;STGHAT;STGHAT;STGHAT;STGHAT;STGHAT;…	105-110;231-236;485-490;553-558;620-625;678-683;722-727;875-880;991-996;1007-1012;1023-1028;1039-1044;1055-1060;1087-1092;1119-1124;1135-1140;1151-1156;1167-1172;1247-1252;1263-1268;1311-1316;1343-1348;1359-1364;1375-1380;1391-1396;1471-1476;1487-1492;1503-1508;1551-1556;1567-1572;1599-1604;1647-1652;1679-1684;1711-1716;1727-1732;1759-1764;1791-1796;1823-1828;1855-1860;1887-1892;1903-1908;1919-19…	Mucin-4
Q8WXG9	6306	18	0.285	STAHAQ;ESFHIM;LSSHGE;TTVHLQ;LSLHYK;ASDHPY;PTIHKR;ASDHAH;VTLHWN;NSEHFF;ISSHSD;GTLHFD;SSRHIL;KSLHVE;SSDHKE;GTSHVM;VTLHGT;VSIHGT	312-317;356-361;860-865;1310-1315;1396-1401;1698-1703;1836-1841;1856-1861;1899-1904;3080-3085;3581-3586;4089-4094;4156-4161;4331-4336;4804-4809;4903-4908;5193-5198;5214-5219	G-protein coupled receptor 98
A7Y9J9	6207	47	0.757	CTRHTG;GSFHYK;YTVHGD;NTTHGT;ETAHTS;GTAHTT;GTTHTA;GTTHTP;ATTHGR;GTTHIT;VTSHTL;TTQHST;ETVHTS;GTAHTT;GTTHTP;GTTHTP;ATTHGR;GTTHIT;GTSHTP;TTQHST;STIHPS;ETTHTS;ETVHTS;GTAHTT;GTTHTA;GTTHTP;ATTHGR;GTTHIT;VTSHTP;TTQHST;ETAHTS;GTAHTT;GTTHTP;GTTHTP;ATTHGR;GTTHIT;GTSHTP;TTQHST;STIHPS;ETTHTS;ETVHTS;GTAHTT;STIHTS;ETTHTS;GTAHTP;PSSHFS;LSIHYK	20-25;85-90;450-455;1588-1593;2708-2713;2737-2742;2790-2795;2821-2826;2833-2838;2861-2866;2871-2876;2882-2887;3210-3215;3239-3244;3292-3297;3323-3328;3335-3340;3363-3368;3373-3378;3384-3389;3675-3680;3684-3689;3855-3860;3884-3889;3937-3942;3968-3973;3980-3985;4008-4013;4018-4023;4029-4034;4357-4362;4386-4391;4439-4444;4470-4475;4482-4487;4510-4515;4520-4525;4531-4536;4822-4827;4831-4836;5030-5035…	Mucin 5AC, oligomeric mucus/gel-forming
Q9UPN3-5	5938	8	0.135	RTGHRL;FSDHRA;ETKHQI;ISEHAQ;LSKHKE;DTVHML;QSNHSC;PTFHSS	219-224;1206-1211;1597-1602;1991-1996;5135-5140;5320-5325;5790-5795;5824-5829	Isoform 4 of Microtubule-actin cross-linking factor 1, isoforms 1/2/3/5
Q8IVF2	5795	10	0.173	PTTHAE;PSKHTK;VTAHEV;DSAHLQ;ASVHVS;KTTHLS;VTFHEK;VTIHSI;MTQHSR;PSGHQL	543-548;594-599;1282-1287;2131-2136;3824-3829;4342-4347;4656-4661;5477-5482;5538-5543;5594-5599	Protein AHNAK2
Q9HC84	5762	45	0.781	NTTHGT;ETAHTS;GTAHTT;GTTHTA;GTTHTP;ATTHGR;GTTHIT;VTSHTL;TTQHST;ETVHTS;GTAHTT;GTTHTP;GTTHTP;ATTHGR;GTTHIT;GTSHTP;TTQHST;STIHPS;ETTHTS;ETVHTS;GTAHTT;GTTHTA;GTTHTP;ATTHGR;GTTHIT;VTSHTP;TTQHST;ETAHTS;GTAHTT;GTTHTP;GTTHTP;ATTHGR;GTTHIT;GTSHTP;TTQHST;STIHPS;ETTHTS;ETVHTS;GTAHTT;GTTHTA;STIHTS;ETTHTS;GTAHTP;PSSHFS;LSIHYK	929-934;2015-2020;2044-2049;2097-2102;2183-2188;2195-2200;2223-2228;2233-2238;2244-2249;2572-2577;2601-2606;2654-2659;2740-2745;2752-2757;2780-2785;2790-2795;2801-2806;3092-3097;3101-3106;3272-3277;3301-3306;3354-3359;3440-3445;3452-3457;3480-3485;3490-3495;3501-3506;3829-3834;3858-3863;3911-3916;3997-4002;4009-4014;4037-4042;4047-4052;4058-4063;4349-4354;4358-4363;4557-4562;4586-4591;4644-4649;4…	Mucin-5B
P98088	5654	20	0.354	CTRHTG;GSFHYK;YTVHGD;MTYHYH;ESVHDS;SSTHTP;SSAHTG;FTTHMP;FTTHMP;STSHVS;KTTHSQ;STSHVS;KTTHSQ;TSFHTT;STSHVS;KTTHSQ;STSHLS;KTTHSQ;RTGHMC;DTQHSE	20-25;85-90;450-455;708-713;774-779;1339-1344;1349-1354;1705-1710;2078-2083;3203-3208;3211-3216;3501-3506;3509-3514;3880-3885;3934-3939;3942-3947;4608-4613;4616-4621;5207-5212;5624-5629	Mucin-5AC
Q96RW7	5635	22	0.390	STDHLE;GSLHIE;ITLHVQ;KSFHVD;VTVHVP;LSVHAP;ITWHKD;ESTHVE;RSQHSD;LSSHIR;VSTHGM;VSKHFI;QSAHVT;VTKHAP;PSIHWT;GSAHRH;VTLHVH;ITWHKD;LTVHVP;LTVHVL;GSWHSW;ETLHAS	225-230;943-948;1254-1259;1629-1634;1820-1825;2378-2383;2511-2516;3102-3107;3213-3218;3385-3390;3484-3489;3515-3520;3771-3776;3908-3913;3926-3931;3974-3979;3980-3985;4110-4115;4163-4168;4254-4259;4818-4823;5057-5062	Hemicentin-1
Q8WZ42-6	5604	9	0.161	KTEHGY;GTDHTS;TSSHAF;ETLHIT;ESEHSE;RTIHFK;SSVHHQ;DTLHRQ;SSIHSG	825-830;1784-1789;2160-2165;2880-2885;3460-3465;3655-3660;4004-4009;4820-4825;5016-5021	Isoform 6 of Titin
Q9NU22	5596	19	0.340	LSEHTS;ITGHRL;GTGHRP;PSRHPL;LTGHTL;ASGHSH;CSQHSP;ESYHTL;VSEHIQ;SSSHVT;TSLHHF;QSHHQF;TSLHSS;STKHWF;FSAHLM;VSVHLQ;QSGHLT;STLHVQ;STIHTA	584-589;693-698;955-960;2034-2039;2082-2087;2214-2219;2397-2402;2674-2679;2777-2782;3092-3097;3199-3204;3377-3382;3420-3425;3834-3839;4228-4233;4432-4437;4550-4555;4567-4572;5260-5265	Midasin
O14686	5537	9	0.163	PSLHGQ;ISYHTY;NSLHPT;SSGHTA;PSSHQG;PSTHQG;TSNHLL;PTQHSY;LTVHAV	74-79;1450-1455;2944-2949;3175-3180;3779-3784;4041-4046;4445-4450;4889-4894;5296-5301	Histone-lysine N-methyltransferase 2D
Q96RW7-2	5518	22	0.399	STDHLE;GSLHIE;ITLHVQ;KSFHVD;VTVHVP;LSVHAP;ITWHKD;ESTHVE;RSQHSD;LSSHIR;VSTHGM;VSKHFI;QSAHVT;VTKHAP;PSIHWT;GSAHRH;VTLHVH;ITWHKD;LTVHVP;LTVHVL;GSWHSW;ETLHAS	225-230;943-948;1254-1259;1629-1634;1820-1825;2378-2383;2511-2516;3102-3107;3213-3218;3385-3390;3484-3489;3515-3520;3771-3776;3908-3913;3926-3931;3974-3979;3980-3985;4110-4115;4163-4168;4254-4259;4818-4823;5057-5062	Isoform 2 of Hemicentin-1
Q9UKN1	5478	150	2.738	ATKHFL;NSGHSE;TTSHSR;TTFHSS;STTHEG;TTYHSS;PTTHFS;TSGHVE;QTMHFP;TSGHSE;ATFHGS;TSYHSS;ETTHFR;DTTHLP;TTSHSR;GSTHTT;TTFHSR;TTFHSW;TTSHGS;PTTHIS;TTYHSS;QTMHFP;TTSHSS;TSYHSS;ATTHFP;TTFHSS;GSTHTT;LSRHST;TTSHSS;TTFHSN;GSTHTT;ASTHTT;TTYHRS;PTTHFP;TSGHSE;SSAHST;GSTHST;TSVHGE;TTFHSR;ASTHTT;STSHSQ;GSTHTT;TTSHSS;TTFHSS;GSLHTT;TTYHSR;PTTHFS;TTVHSS;TTSHSR;GSTHTT;TTFHSS;TTSHGS;PTTHFS;TTVHSS;QTMHFP;RTSHSS;TSYHSS;…	207-212;217-222;309-314;365-370;411-416;446-451;456-461;494-499;512-517;522-527;530-535;553-558;563-568;647-652;665-670;672-677;721-726;775-780;802-807;812-817;830-835;840-845;858-863;883-888;893-898;967-972;1002-1007;1018-1023;1051-1056;1079-1084;1086-1091;1142-1147;1162-1167;1172-1177;1182-1187;1204-1209;1280-1285;1322-1327;1330-1335;1337-1342;1469-1474;1476-1481;1497-1502;1525-1530;1560-1565;1…	Mucin-12
Q9UPN3-2	5430	7	0.129	TTTHLK;QSLHKF;TTQHVK;LSKHKE;DTVHML;QSNHSC;PTFHSS	544-549;680-685;1399-1404;4633-4638;4818-4823;5282-5287;5316-5321	Isoform 2 of Microtubule-actin cross-linking factor 1, isoforms 1/2/3/5
Q9Y6R7	5405	15	0.278	LSGHSC;ATVHPW;GTYHPP;ASQHGS;ISIHKD;SSYHGA;GTYHEA;ASQHGS;ISIHKD;SSYHGA;GTYHEA;ASQHGS;ISIHKD;SSYHGA;GTYHEA	223-228;1121-1126;1195-1200;1349-1354;1744-1749;1805-1810;2013-2018;2550-2555;2945-2950;3006-3011;3214-3219;3751-3756;4146-4151;4207-4212;4415-4420	IgGFc-binding protein
Q03001-14	5375	13	0.242	QTLHPS;DTLHNF;SSIHKL;VSWHYL;DTYHPL;GTKHKQ;ISQHQA;ASKHLS;ISSHGL;VSTHPD;ASSHQF;HSTHEE;KSGHKI	512-517;699-704;838-843;977-982;1297-1302;1711-1716;1775-1780;1981-1986;2244-2249;2679-2684;2760-2765;3530-3535;3695-3700	Isoform 9 of Dystonin
Q9UPN3-3	5374	7	0.130	TTTHLK;QSLHKF;TTQHVK;LSKHKE;DTVHML;QSNHSC;PTFHSS	509-514;645-650;1364-1369;4577-4582;4762-4767;5226-5231;5260-5265	Isoform 3 of Microtubule-actin cross-linking factor 1, isoforms 1/2/3/5
A0A0G2JM16	5314	117	2.202	PSVHNV;FTLHET;YSSHST;STNHST;ASGHSP;PSSHDA;GTFHPT;STGHTT;STGHAT;STGHTT;STGHVT;STGHVT;STGHAT;STGHTT;STGHAT;STGHAT;STGHAT;STGHAT;STGHAT;STGHAT;STGHAT;SSGHTT;STGHTT;STGHAT;STGHAT;STGHAT;FTGHAT;SSGHTT;STGHAT;STGHAT;STGHAT;STGHTT;STGHAT;STGHAT;STGHAT;STGHAT;STGHAT;STGHAT;STGHAT;SSGHTT;STGHAT;STGHAT;STGHAT;STGHAT;STGHAT;STGHAT;STGHAT;STGHAT;STGHTT;STGHAT;STGHAT;STGHAT;STGHAT;STGHAT;STGHAS;STGHAT;STGHAT;…	127-132;381-386;449-454;516-521;574-579;618-623;771-776;887-892;903-908;919-924;935-940;967-972;999-1004;1015-1020;1031-1036;1095-1100;1111-1116;1127-1132;1159-1164;1175-1180;1207-1212;1239-1244;1255-1260;1271-1276;1303-1308;1319-1324;1335-1340;1351-1356;1367-1372;1399-1404;1415-1420;1447-1452;1511-1516;1543-1548;1575-1580;1639-1644;1655-1660;1671-1676;1703-1708;1751-1756;1783-1788;1847-1852;1863…	Mucin-4
Q9UPN3-4	5300	7	0.132	TTTHLK;QSLHKF;TTQHVK;LSKHKE;DTVHML;QSNHSC;PTFHSS	544-549;680-685;1399-1404;4503-4508;4688-4693;5152-5157;5186-5191	Isoform 5 of Microtubule-actin cross-linking factor 1, isoforms 1/2/3/5
Q63HN8	5207	13	0.250	ISLHFP;FSQHKV;PSLHTS;KTLHPL;LTSHDC;QSVHID;VTEHVF;YSFHDV;ASLHPT;QTGHVL;LSKHSS;QTIHVL;LSAHKS	387-392;1943-1948;2265-2270;2858-2863;3325-3330;3438-3443;3948-3953;4141-4146;4388-4393;4554-4559;4813-4818;5059-5064;5082-5087	E3 ubiquitin-protein ligase RNF213
A0A087WVA0	5207	1	0.019	TSLHLV	5193-5198	Neuroblastoma breakpoint family member 20
O75445	5202	22	0.423	RSSHPT;TTIHLR;SSTHPV;ESSHAL;RTIHIQ;MSNHTH;WSLHSF;DSTHGF;GSAHSS;STLHGG;VTTHPT;FTSHIC;ETIHTG;TSAHSV;PTVHAF;GTSHQA;PTVHSV;NTTHNS;PTFHVI;SSAHGA;QTLHGL;GSLHRS	91-96;1481-1486;1532-1537;2042-2047;2157-2162;2180-2185;2299-2304;2477-2482;2517-2522;2703-2708;2814-2819;3420-3425;3449-3454;3976-3981;4014-4019;4023-4028;4161-4166;4583-4588;4741-4746;4773-4778;4790-4795;5139-5144	Usherin
Q5T4S7	5183	10	0.193	LSTHYI;LSEHHM;WSKHFS;ISAHVL;VSDHLV;ASLHTS;TTGHQE;LTLHIY;LTNHPN;TSAHWK	80-85;678-683;918-923;1889-1894;1986-1991;2530-2535;2943-2948;3431-3436;3504-3509;4192-4197	E3 ubiquitin-protein ligase UBR4
Q02817	5179	6	0.116	LTRHLA;CSEHRA;YTFHGD;SSYHIM;GSGHYI;KTVHMM	105-110;218-223;407-412;488-493;864-869;4551-4556	Mucin-2
Q5T4S7-4	5176	10	0.193	LSTHYI;LSEHHM;WSKHFS;ISAHVL;VSDHLV;ASLHTS;TTGHQE;LTLHIY;LTNHPN;TSAHWK	80-85;678-683;918-923;1889-1894;1986-1991;2530-2535;2936-2941;3424-3429;3497-3502;4185-4190	Isoform 4 of E3 ubiquitin-protein ligase UBR4
Q03001-8	5171	13	0.251	QTLHPS;DTLHNF;SSIHKL;VSWHYL;DTYHPL;GTKHKQ;ISQHQA;ASKHLS;ISSHGL;VSTHPD;ASSHQF;HSTHEE;KSGHKI	186-191;373-378;512-517;651-656;971-976;1385-1390;1449-1454;1655-1660;1918-1923;2353-2358;2434-2439;3313-3318;3478-3483	Isoform 2 of Dystonin
Q5T4S7-3	5159	10	0.194	LSTHYI;LSEHHM;WSKHFS;ISAHVL;VSDHLV;ASLHTS;TTGHQE;LTLHIY;LTNHPN;TSAHWK	80-85;678-683;918-923;1889-1894;1986-1991;2541-2546;2919-2924;3407-3412;3480-3485;4168-4173	Isoform 3 of E3 ubiquitin-protein ligase UBR4
A2VEC9	5147	10	0.194	SSRHLP;WSQHQR;CTTHSQ;LSTHLG;GSLHAS;ETEHWP;QSLHPC;GSQHQD;CTQHSL;SSTHVM	160-165;185-190;745-750;1114-1119;2077-2082;2305-2310;3533-3538;4130-4135;4874-4879;5083-5088	SCO-spondin
Q9Y6V0-5	5142	19	0.370	PSMHRK;DSSHPP;QTDHAK;PTLHGS;HSWHDE;SSLHAS;ESLHSV;ITQHFS;TSKHAE;YSSHLR;ESQHGI;FSLHEK;QSKHKK;GSSHSL;LSQHQE;KTMHYI;NSQHLE;RTKHVQ;STSHLD	79-84;88-93;266-271;710-715;1627-1632;1718-1723;2018-2023;2132-2137;2828-2833;3600-3605;3848-3853;4066-4071;4188-4193;4393-4398;4473-4478;4486-4491;4598-4603;4756-4761;4812-4817	Isoform 5 of Protein piccolo
Q4G0P3	5121	22	0.430	ETTHQK;ITIHNR;PTFHFN;STIHIP;HSSHQI;LTDHQS;ISSHQE;VSAHLQ;NTSHFP;VSFHAD;PTVHIC;LSNHLQ;VSMHGL;TSIHMV;VTNHSQ;GTMHTG;ISGHQR;QSVHAT;NTTHLE;VTYHPT;RSKHTQ;LTLHNT	82-87;319-324;563-568;760-765;1342-1347;1423-1428;1447-1452;1547-1552;1618-1623;1624-1629;1684-1689;1723-1728;2427-2432;3600-3605;3673-3678;3867-3872;3960-3965;4267-4272;4355-4360;4591-4596;4642-4647;4905-4910	Hydrocephalus-inducing protein homolog
P58107	5090	11	0.216	MSGHTL;ETWHKL;LTYHQL;ATEHLL;VTGHHD;VTVHQL;PTSHHH;ATRHVL;KTLHTL;MSLHEA;DSEHID	1-6;183-188;209-214;305-310;363-368;887-892;1052-1057;1772-1777;1868-1873;1911-1916;2091-2096	Epiplakin
Q9Y6V0	5065	21	0.415	PSMHRK;DSSHPP;QTDHAK;PTLHGS;HSWHDE;SSLHAS;ESLHSV;ITQHFS;TSKHAE;YSSHLR;ESQHGI;FSLHEK;QSKHKK;GSSHSL;LSQHQE;KTMHYI;NSQHLE;RTKHVQ;STSHLD;PTAHKS;QSNHAR	79-84;88-93;266-271;656-661;1558-1563;1649-1654;1949-1954;2063-2068;2759-2764;3531-3536;3779-3784;3997-4002;4119-4124;4324-4329;4404-4409;4417-4422;4486-4491;4618-4623;4674-4679;4792-4797;4799-4804	Protein piccolo
Q8NDA2	5059	25	0.494	STDHEE;GSTHQL;CSVHSA;VSIHTS;VTGHAP;GSRHSI;GSLHLD;GSQHRD;ATHHIT;DSGHYE;GSVHFA;QSLHFP;LSWHHE;TTLHID;VSVHEF;QSLHVE;QTAHLM;VTGHPQ;KTKHFQ;GSGHTL;ITWHKD;ITWHRD;VTVHVP;SSIHSS;TSYHAW	221-226;379-384;447-452;609-614;878-883;928-933;937-942;961-966;981-986;1137-1142;1211-1216;1398-1403;1657-1662;1772-1777;1804-1809;2320-2325;2469-2474;2477-2482;2533-2538;3372-3377;3535-3540;3626-3631;3845-3850;4427-4432;4827-4832	Hemicentin-2
Q86UQ4	5058	25	0.494	ESLHQQ;HTSHDH;ITWHKN;FTKHLL;PSFHSL;WTNHLK;TSLHEF;ISKHIL;TSLHHG;DSSHSW;KSTHNL;ISTHSG;FTQHPN;ITHHQL;ETIHSI;LTQHQH;CSRHSL;FTTHHL;PTGHLS;LTNHLG;LSKHYR;TSGHAI;LTSHSM;VSDHLK;DSHHTH	170-175;189-194;561-566;711-716;755-760;774-779;900-905;991-996;1173-1178;1718-1723;2017-2022;2699-2704;2764-2769;2807-2812;3093-3098;3965-3970;4009-4014;4029-4034;4181-4186;4337-4342;4723-4728;4774-4779;4911-4916;4967-4972;5049-5054	ATP-binding cassette sub-family A member 13
P21817	5038	10	0.198	WTMHPA;WTGHVA;ISIHLE;GTEHRA;LTNHYE;TSDHLN;QTEHPY;LSEHVP;ITAHNE;ETEHTG	147-152;721-726;1715-1720;2571-2576;2644-2649;3308-3313;3608-3613;4149-4154;4751-4756;5001-5006	Ryanodine receptor 1
Q2LD37	5005	35	0.699	LTEHNS;PSSHLD;ATYHFI;YTWHPI;KSIHPL;HSKHEA;KTQHLS;NSFHQY;LTGHGE;SSLHRP;STRHPA;KSVHFP;VSLHRP;VSEHTM;PSLHNL;LSEHPL;KSGHNS;HSQHST;LSFHDL;ISQHVD;MTIHMD;ATAHIG;ATLHSM;RSSHQL;QSNHTG;PTIHTE;STTHLM;RSRHSS;VSQHLS;ISEHPN;MSLHGN;SSDHST;KSIHVQ;FTDHIC;NTWHLE	20-25;239-244;486-491;662-667;798-803;1089-1094;1214-1219;1374-1379;1441-1446;1528-1533;1649-1654;2077-2082;2160-2165;2209-2214;2302-2307;2336-2341;2372-2377;2410-2415;2539-2544;2563-2568;2680-2685;2827-2832;2906-2911;2914-2919;3351-3356;3509-3514;3848-3853;4128-4133;4303-4308;4482-4487;4656-4661;4702-4707;4820-4825;4849-4854;4925-4930	Uncharacterized protein KIAA1109
Q6V0I7	4981	13	0.261	GSSHYQ;ISEHSG;ATVHVY;VTAHDP;PTYHLT;FSVHVK;FSAHVP;VSAHDS;ATVHIT;QSYHLT;GTVHIT;LTNHYL;LSRHSP	251-256;525-530;1194-1199;1442-1447;2223-2228;2536-2541;2777-2782;2845-2850;3073-3078;3262-3267;3598-3603;3726-3731;4698-4703	Protocadherin Fat 4
Q92736	4967	19	0.383	ATIHKE;WTIHPA;GSLHVD;RTVHYE;VSVHAR;RSQHEE;PSNHEH;KTAHGH;STSHSA;KSEHKN;MSLHIP;GSLHAR;DTIHMG;GTEHHA;LTNHYE;NSEHMN;LSEHMP;SSSHRI;ETEHTG	26-31;160-165;199-204;258-263;267-272;407-412;1262-1267;1348-1353;1398-1403;1572-1577;1628-1633;1802-1807;2380-2385;2537-2542;2610-2615;3269-3274;4105-4110;4549-4554;4930-4935	Ryanodine receptor 2
Q8NEZ4	4911	21	0.428	PTDHEL;SSQHTV;WSTHNT;NSMHNT;ISYHTY;QSEHSR;ESEHEQ;GSQHLL;QSFHKE;TSDHFT;QTAHDV;HSVHSS;ASAHSD;TSLHPC;PSNHVS;ISGHTS;ITLHPT;VSSHRI;DSSHGI;WSIHIV;MSAHVK	499-504;606-611;847-852;938-943;1030-1035;1224-1229;1744-1749;1789-1794;1823-1828;2003-2008;2317-2322;2637-2642;2856-2861;2868-2873;2947-2952;3320-3325;4084-4089;4127-4132;4182-4187;4360-4365;4715-4720	Histone-lysine N-methyltransferase 2C
Q15413	4870	11	0.226	ATIHKE;WTIHPA;DSQHRR;TTGHYL;DSSHKR;ISIHLA;LTNHYE;VTQHQF;TSEHLS;LSEHMP;ETEHTG	27-32;150-155;243-248;290-295;331-336;1611-1616;2507-2512;3008-3013;3165-3170;4001-4006;4833-4838	Ryanodine receptor 3
Q9Y6V0-2	4866	19	0.390	PSMHRK;DSSHPP;QTDHAK;PTLHGS;HSWHDE;SSLHAS;ESLHSV;ITQHFS;TSKHAE;YSSHLR;ESQHGI;FSLHEK;QSKHKK;GSSHSL;LSQHQE;KTMHYI;NSQHLE;RTKHVQ;STSHLD	79-84;88-93;266-271;656-661;1558-1563;1649-1654;1949-1954;2063-2068;2759-2764;3531-3536;3779-3784;3997-4002;4119-4124;4324-4329;4404-4409;4417-4422;4529-4534;4687-4692;4743-4748	Isoform 2 of Protein piccolo
Q15751	4861	15	0.309	NSSHQL;GSSHTI;GTSHSL;LSNHLA;LSVHYQ;HTRHGL;ESQHQI;PTWHVC;SSQHRQ;STMHRR;PTGHIL;HTNHVR;VSIHTV;STSHYN;ESFHEM	380-385;569-574;726-731;798-803;1761-1766;2283-2288;2476-2481;2965-2970;3380-3385;3568-3573;3636-3641;4327-4332;4392-4397;4427-4432;4643-4648	Probable E3 ubiquitin-protein ligase HERC1
Q9NR09	4857	23	0.474	LSYHPA;NTSHET;VTFHLP;WSEHER;VTGHTS;KSLHDD;LSGHAG;ITEHAQ;ISTHSL;STFHAQ;TSKHFK;PTIHLC;STAHLL;LTKHEN;STVHMM;LTIHLP;ATSHVI;RTLHLP;LSHHSP;SSSHNP;QSSHET;NTWHGR;MSHHAA	73-78;202-207;219-224;345-350;491-496;655-660;1194-1199;1344-1349;1837-1842;2052-2057;2282-2287;2367-2372;2747-2752;3017-3022;3048-3053;3210-3215;3839-3844;3856-3861;4254-4259;4274-4279;4343-4348;4671-4676;4790-4795	Baculoviral IAP repeat-containing protein 6
O95714	4834	16	0.331	PTSHKG;DTKHIV;STFHRS;ESMHAF;RTLHSL;GTVHTD;ESTHPS;SSSHIK;PSIHPG;NTRHTF;GSSHSA;GSSHSV;PSVHEP;ESSHPY;GSAHTL;SSKHTH	415-420;759-764;979-984;1272-1277;2151-2156;2352-2357;2417-2422;2635-2640;2700-2705;2742-2747;3107-3112;3317-3322;3332-3337;3615-3620;4309-4314;4616-4621	E3 ubiquitin-protein ligase HERC2
Q96M86	4753	17	0.358	KSWHSI;GTWHHH;DTYHMQ;STEHQL;GSLHPQ;VSMHMR;LSSHIK;GTFHPS;SSSHLR;FSLHSV;ASWHAG;TTLHRL;KSAHLA;STVHSK;ATLHPL;STVHRD;LTQHSM	21-26;346-351;468-473;969-974;1094-1099;1536-1541;2350-2355;2359-2364;2418-2423;2589-2594;2930-2935;2952-2957;3532-3537;3966-3971;4100-4105;4199-4204;4223-4228	Dynein heavy chain domain-containing protein 1
Q9P2P6	4700	24	0.511	LSQHVV;FTIHYT;ETSHRA;CSKHMP;SSGHGQ;KSSHLP;GSTHER;KTDHAF;TSLHPQ;PSDHAS;VTLHEL;KTAHFE;GSKHSR;YSSHSS;HTIHPP;RSGHLY;TTDHRH;STTHSS;TSGHDR;TSMHNL;PSSHLR;PSTHPV;RSAHTP;PTRHGF	188-193;228-233;643-648;837-842;897-902;1058-1063;1477-1482;2094-2099;2196-2201;2541-2546;2755-2760;2808-2813;2891-2896;2967-2972;2992-2997;3287-3292;3394-3399;3539-3544;3581-3586;3675-3680;3815-3820;3923-3928;4328-4333;4537-4542	StAR-related lipid transfer protein 9
Q15149	4684	8	0.171	RSLHPH;ESLHSF;VTVHKG;CSHHYQ;RTVHRL;ETDHQK;QSDHDA;GTGHII	34-39;753-758;957-962;1098-1103;1139-1144;2334-2339;2577-2582;3200-3205	Plectin
P98164	4655	10	0.215	DSAHFR;CSSHQI;MSKHMI;ASNHLT;LTLHGD;LSDHSE;RSLHLD;CTTHTC;NTTHRP;SSAHLC	29-34;108-113;760-765;1007-1012;1848-1853;2080-2085;2399-2404;2859-2864;3446-3451;3673-3678	Low-density lipoprotein receptor-related protein 2
Q14204	4646	9	0.194	ETLHSF;ESLHDK;DSWHKE;ITEHPK;QTLHQA;WSHHLQ;VTDHTQ;ASGHVE;RTLHTT	147-152;617-622;1121-1126;1692-1697;3152-3157;3532-3537;3849-3854;4051-4056;4378-4383	Cytoplasmic dynein 1 heavy chain 1
O75592	4640	22	0.474	GSNHTA;ASKHII;YSAHSV;FSSHLV;NSLHSV;DSEHAG;DSTHSH;TSSHYA;ESEHPY;TSVHEN;YTLHVT;PSGHNI;SSKHSR;MSMHNT;VTYHMR;ISAHSS;TSLHDI;HTFHRL;QSDHQF;VSVHVD;DSRHIG;GTTHFC	961-966;1044-1049;1208-1213;1646-1651;1678-1683;1742-1747;1748-1753;1978-1983;1986-1991;2046-2051;2385-2390;2560-2565;2697-2702;3106-3111;3214-3219;3488-3493;3550-3555;3613-3618;3649-3654;3757-3762;3794-3799;4574-4579	E3 ubiquitin-protein ligase MYCBP2
Q8TE73	4624	9	0.195	ATSHGW;ETFHRR;HSSHTI;DTLHYA;LTGHSL;SSLHLV;ITIHVH;VSEHFL;RSTHVT	178-183;474-479;986-991;1300-1305;1502-1507;1798-1803;1890-1895;3125-3130;3169-3174	Dynein heavy chain 5, axonemal
Q9NZR2	4599	13	0.283	QSFHNV;LSHHGN;CSNHLK;YSVHEG;WTDHGF;KSIHLS;ITRHTV;ISKHWI;YSWHAI;VSKHLC;WTDHSR;YTTHWT;KSDHIS	280-285;744-749;1218-1223;1883-1888;1969-1974;2198-2203;2293-2298;2733-2738;3253-3258;3272-3277;3985-3990;3997-4002;4435-4440	Low-density lipoprotein receptor-related protein 1B
Q8TDW7	4589	16	0.349	FSVHPT;PTIHVV;YTVHSS;LSNHRK;YSLHSD;VSYHIT;SSDHYN;DSFHNG;ESTHKP;CSGHTS;GSWHSV;TTFHPE;GSAHQG;LSLHNS;ASLHIP;ETQHQT	204-209;264-269;1495-1500;2453-2458;2851-2856;2960-2965;3132-3137;3474-3479;3544-3549;3832-3837;3915-3920;4264-4269;4412-4417;4536-4541;4574-4579;4582-4587	Protocadherin Fat 3
Q14517	4588	19	0.414	LTVHIE;VSFHSL;VSAHDE;STSHYW;FSIHPK;VTAHSQ;PSVHTY;VTVHVI;ISEHAP;VTYHIV;ASDHGE;ESSHEY;DSSHNG;ITVHIR;MSTHST;YSTHAV;GTRHGR;ESVHGH;ESIHPP	243-248;638-643;1056-1061;1101-1106;1187-1192;1689-1694;1814-1819;1865-1870;2399-2404;2527-2532;2889-2894;3296-3301;3468-3473;3627-3632;3759-3764;3862-3867;3960-3965;4290-4295;4460-4465	Protocadherin Fat 1
Q9NZJ4	4579	11	0.240	VTYHVN;ESIHVN;TSDHIS;ISKHIK;KSDHVA;VSFHLN;ISAHKN;TTYHEL;GTFHQL;SSKHQS;ATSHKS	371-376;1203-1208;1328-1333;1588-1593;2175-2180;2359-2364;2837-2842;3175-3180;3833-3838;4289-4294;4405-4410	Sacsin
P04114	4563	17	0.373	CSTHFT;CSTHIL;ASLHDL;NTLHLV;KSLHMY;STDHFS;ASVHLD;DSLHFS;STSHHL;KTIHDL;NTFHIP;RTEHGS;ASLHTE;NSKHLR;DSQHVG;SSFHDF;PTFHVP	186-191;390-395;787-792;940-945;1202-1207;1379-1384;1467-1472;1888-1893;1949-1954;2224-2229;2654-2659;2836-2841;2858-2863;2964-2969;2993-2998;3608-3613;3747-3752	Apolipoprotein B-100
Q8TDW7-3	4557	16	0.351	FSVHPT;PTIHVV;YTVHSS;LSNHRK;YSLHSD;VSYHIT;SSDHYN;DSFHNG;ESTHKP;CSGHTS;GSWHSV;TTFHPE;GSAHQG;LSLHNS;ASLHIP;ETQHQT	204-209;264-269;1495-1500;2453-2458;2851-2856;2960-2965;3132-3137;3474-3479;3544-3549;3832-3837;3915-3920;4264-4269;4380-4385;4504-4509;4542-4547;4550-4555	Isoform 3 of Protocadherin Fat 3
Q07954	4544	11	0.242	LSLHHV;RTVHRE;GSGHME;WTGHNV;YSVHEG;ITVHPE;KSIHLS;ITRHTV;STLHRP;PTAHTT;GSRHSL	277-282;1424-1429;1465-1470;1507-1512;1895-1900;2013-2018;2210-2215;2307-2312;3270-3275;3734-3739;4516-4521	Prolow-density lipoprotein receptor-related protein 1
Q96DT5	4516	5	0.111	FSLHYS;VSAHRA;QSLHLT;FSFHFQ;LTKHQN	588-593;1671-1676;1881-1886;2662-2667;3635-3640	Dynein heavy chain 11, axonemal
Q685J3	4493	5	0.111	LSQHVR;TSTHIT;ASTHST;ITSHTI;DSIHLE	55-60;774-779;2414-2419;4057-4062;4457-4462	Mucin-17
Q96JB1	4490	8	0.178	ETVHQL;ASFHKT;KSKHVE;VTFHAK;SSLHNI;QTTHDL;ITIHVH;VTIHNE	137-142;333-338;763-768;1618-1623;1664-1669;1739-1744;1756-1761;4376-4381	Dynein heavy chain 8, axonemal
Q9NYC9	4486	8	0.178	YSQHVQ;SSIHDL;DSIHPH;SSIHAW;QSLHLT;RSLHKT;LTQHLK;MTSHME	585-590;795-800;1250-1255;1314-1319;1858-1863;2162-2167;2631-2636;4286-4291	Dynein heavy chain 9, axonemal
Q9UFH2	4485	6	0.134	LSNHVT;VSRHLS;QSLHLI;LTQHLA;ETLHRV;TTKHTA	1088-1093;1598-1603;1821-1826;2594-2599;2689-2694;3608-3613	Dynein heavy chain 17, axonemal
Q8IVF4	4471	8	0.179	SSEHES;ISRHYN;ITKHFV;QTVHKW;LTRHTT;ESLHLI;STFHES;TTRHIS	173-178;377-382;928-933;1458-1463;2104-2109;2600-2605;2615-2620;4452-4457	Dynein heavy chain 10, axonemal
Q96JB1-2	4454	8	0.180	ETVHQL;ASFHKT;KSKHVE;VTFHAK;SSLHNI;QTTHDL;ITIHVH;VTIHNE	137-142;333-338;763-768;1618-1623;1664-1669;1739-1744;1756-1761;4340-4345	Isoform 2 of Dynein heavy chain 8, axonemal
Q9UFH2-2	4448	6	0.135	LSNHVT;VSRHLS;QSLHLI;LTQHLA;ETLHRV;TTKHTA	1088-1093;1598-1603;1821-1826;2594-2599;2689-2694;3608-3613	Isoform 2 of Dynein heavy chain 17, axonemal
Q9P225	4427	11	0.248	DTFHRL;ESVHTY;TTAHGL;RSTHHP;NSRHST;LTFHHL;VTKHYR;VTMHWS;NTLHTS;FSFHMC;PTIHFR	493-498;579-584;1262-1267;1495-1500;2075-2080;2679-2684;2788-2793;2954-2959;3574-3579;3686-3691;4361-4366	Dynein heavy chain 2, axonemal
Q9NYC9-2	4410	8	0.181	YSQHVQ;SSIHDL;DSIHPH;SSIHAW;QSLHLT;RSLHKT;LTQHLK;MTSHME	585-590;795-800;1250-1255;1314-1319;1858-1863;2162-2167;2631-2636;4210-4215	Isoform 2 of Dynein heavy chain 9, axonemal
P98160	4391	28	0.638	PSLHEF;ATSHGR;GSFHLS;ASTHTT;SSFHRL;YTRHLI;ATLHVQ;VSIHPP;GSAHAQ;SSSHVA;VTWHKR;VTWHKR;VTWHKR;PSRHQI;GSSHVP;PSRHQT;SSSHVA;VTWHKR;PSHHQT;VTWHKR;SSSHVT;PSNHGT;LSVHGP;PTIHWS;LTAHGI;NTHHEL;MSAHFR;GSGHGI	575-580;719-724;909-914;959-964;979-984;1339-1344;1853-1858;1868-1873;2076-2081;2159-2164;2183-2188;2372-2377;2468-2473;2575-2580;2621-2626;2671-2676;2734-2739;2758-2763;2768-2773;2858-2863;2932-2937;3083-3088;3106-3111;3241-3246;3837-3842;3946-3951;4069-4074;4178-4183	Basement membrane-specific heparan sulfate proteoglycan core protein
Q5THJ4	4388	16	0.365	SSLHLI;RSHHYV;RSRHSP;RSDHYP;LTVHGL;ASLHYN;ASSHLD;FTRHDF;ESLHRG;ISIHGN;PSRHRN;GTRHTL;KSSHKL;NSFHIN;FTQHGV;ATSHML	83-88;233-238;258-263;595-600;998-1003;1289-1294;1366-1371;1470-1475;1477-1482;2226-2231;2428-2433;2629-2634;3408-3413;3476-3481;3529-3534;3865-3870	Vacuolar protein sorting-associated protein 13D
Q12955	4377	12	0.274	RSGHEQ;ASVHLA;GSRHHG;FSQHDQ;MSVHDI;LSQHSI;VTDHAG;ETQHFN;VSKHQS;LTEHSA;GSGHVE;LSLHEE	310-315;666-671;999-1004;2115-2120;2271-2276;2441-2446;2484-2489;3005-3010;3025-3030;3808-3813;4289-4294;4341-4346	Ankyrin-3
Q7Z6Z7	4374	20	0.457	FSRHLY;TTLHFE;NTLHYI;FSNHRK;ASYHGF;RSNHAA;RSHHAA;DTLHAT;KTQHNG;PTTHPL;NTGHTI;ESMHDC;SSSHNR;QTRHWV;SSSHEN;STVHIH;LTSHSC;SSMHIS;STTHLA;PSAHTC	108-113;196-201;219-224;267-272;353-358;717-722;1083-1088;1773-1778;2203-2208;2513-2518;2556-2561;2661-2666;3158-3163;3217-3222;3261-3266;3320-3325;3588-3593;3940-3945;3973-3978;4336-4341	E3 ubiquitin-protein ligase HUWE1
Q5THJ4-2	4363	16	0.367	SSLHLI;RSHHYV;RSRHSP;RSDHYP;LTVHGL;ASLHYN;ASSHLD;FTRHDF;ESLHRG;ISIHGN;PSRHRN;GTRHTL;KSSHKL;NSFHIN;FTQHGV;ATSHML	83-88;233-238;258-263;595-600;998-1003;1289-1294;1366-1371;1470-1475;1477-1482;2226-2231;2428-2433;2629-2634;3383-3388;3451-3456;3504-3509;3840-3845	Isoform 2 of Vacuolar protein sorting-associated protein 13D
Q9NYQ8	4349	16	0.368	FSLHPL;VTGHLD;ITEHNR;YTIHGS;PSQHTL;VTIHVE;VTIHPV;KTKHVF;QTYHFH;YSLHGP;ITLHVE;NTEHSV;FTIHPK;VSDHWR;NTVHLD;PSAHRH	866-871;877-882;926-931;1483-1488;1518-1523;1541-1546;1916-1921;2236-2241;2869-2874;3048-3053;3099-3104;3220-3225;3369-3374;3644-3649;3739-3744;4205-4210	Protocadherin Fat 2
A0A1B0GUS7	4340	16	0.369	ASVHQF;PTWHSS;GTKHLT;DTKHSS;PSDHTA;DSHHKN;SSDHEK;ISNHVS;SSVHLS;SSGHRD;ATNHGK;DSIHSC;HSSHSL;ATTHPP;TSEHAL;ETFHFL	211-216;396-401;550-555;922-927;1065-1070;1172-1177;1478-1483;1686-1691;1709-1714;2264-2269;2780-2785;3040-3045;3046-3051;3087-3092;3848-3853;4242-4247	Protein unc-13 homolog B
Q9P2D7	4330	6	0.139	FSIHVE;KTMHKC;ASVHDI;LTRHNY;ESMHPL;TTGHST	963-968;1062-1067;1407-1412;2796-2801;2854-2859;4295-4300	Dynein heavy chain 1, axonemal
Q8NCM8	4307	10	0.232	QTEHDH;RTIHEK;FTVHDW;LTTHAG;KSKHIT;HSLHQI;KSDHTC;TSRHLL;SSNHPL;QSVHQS	237-242;338-343;877-882;1391-1396;1469-1474;1558-1563;1635-1640;2323-2328;2515-2520;4088-4093	Cytoplasmic dynein 2 heavy chain 1
P98161	4303	18	0.418	VTLHGQ;VSRHNL;ASNHVS;GTYHVR;RSLHVL;PTNHTV;GTYHVQ;FTTHSF;LSFHWA;QTLHKL;GSYHLN;LSSHFR;LTRHLT;TTAHVG;RSGHRH;STGHVS;RTWHRE;ESWHLS	700-705;806-811;998-1003;1185-1190;1285-1290;1645-1650;1691-1696;1766-1771;2294-2299;2686-2691;2989-2994;2995-3000;3044-3049;3134-3139;3148-3153;3308-3313;3920-3925;4078-4083	Polycystin-1
Q9P2D7-4	4265	6	0.141	FSIHVE;KTMHKC;ASVHDI;LTRHNY;ESMHPL;TTGHST	963-968;1062-1067;1407-1412;2796-2801;2854-2859;4230-4235	Isoform 4 of Dynein heavy chain 1, axonemal
Q9P2D7-2	4261	5	0.117	FSIHVE;KTMHKC;ASVHDI;LTRHNY;ESMHPL	963-968;1062-1067;1407-1412;2796-2801;2854-2859	Isoform 2 of Dynein heavy chain 1, axonemal
Q86WI1	4243	13	0.306	ISLHKA;DSVHGL;ETRHIP;ITLHGH;STGHRH;VTIHNT;NTVHSQ;SSVHFM;LTGHKG;VSFHRL;ESVHIY;ASAHNM;YTSHNL	813-818;1400-1405;1502-1507;2262-2267;2331-2336;2503-2508;2614-2619;2739-2744;2803-2808;2842-2847;3495-3500;3582-3587;3953-3958	Fibrocystin-L
P22105	4242	11	0.259	CSLHGV;CSQHGV;LSLHGV;DSLHLS;ATSHTL;ESDHRY;GTRHSA;LSFHTP;ITSHQL;DSFHVD;MSYHSG	143-148;594-599;1028-1033;1173-1178;1892-1897;1940-1945;3711-3716;3963-3968;3981-3986;4132-4137;4158-4163	Tenascin-X
A0A140T902	4222	11	0.261	CSLHGV;CSQHGV;LSLHGV;DSLHLS;ATSHTL;ESDHRY;GTRHSA;LSFHTP;ITSHQL;DSFHVD;MSYHSG	143-148;594-599;1028-1033;1173-1178;1892-1897;1940-1945;3691-3696;3943-3948;3961-3966;4112-4117;4138-4143	Tenascin-X
A0A087WXI2	4204	10	0.238	LSGHSC;ATVHPW;ASQHGS;ISIHKD;SSYHGA;GTYHEA;ASQHGS;ISIHKD;SSYHGA;GTYHEA	223-228;1121-1126;1349-1354;1744-1749;1805-1810;2013-2018;2550-2555;2945-2950;3006-3011;3214-3219	IgGFc-binding protein
Q9P225-2	4196	10	0.238	DTFHRL;ESVHTY;TTAHGL;RSTHHP;NSRHST;LTFHHL;VTKHYR;VTMHWS;NTLHTS;FSFHMC	493-498;579-584;1262-1267;1495-1500;2075-2080;2679-2684;2788-2793;2954-2959;3535-3540;3647-3652	Isoform 2 of Dynein heavy chain 2, axonemal
Q5Y190	4186	13	0.311	ATFHRK;QSAHYS;ATVHVR;VSDHLF;HTVHLR;VTGHTD;ISVHEP;HTDHSL;PSRHPS;ATSHSI;TSRHIS;LSSHSG;ASVHDA	14-19;929-934;1223-1228;1272-1277;1671-1676;2285-2290;2773-2778;2963-2968;3306-3311;3389-3394;3532-3537;3644-3649;4119-4124	Anchor protein
Q8TCU4	4167	19	0.456	VSQHPL;RSDHFD;SSSHSH;STSHSH;YSQHRE;PSSHLT;YSQHTE;YSQHRA;STVHIP;VSEHVQ;TSEHPQ;FSSHRH;ESSHSG;TTQHTV;ESTHDD;LSHHRA;RSKHSK;NTGHPL;TSEHTR	295-300;384-389;571-576;665-670;1143-1148;1301-1306;1380-1385;1522-1527;1998-2003;2197-2202;2590-2595;2716-2721;3297-3302;3590-3595;3647-3652;3697-3702;3822-3827;3831-3836;3838-3843	Alstrom syndrome protein 1
Q9C0G6	4158	8	0.192	YTFHDR;NTMHIL;ETEHSN;WSIHMD;PSEHSL;DSFHED;SSFHKL;TTGHST	170-175;450-455;1338-1343;2036-2041;2238-2243;2480-2485;3489-3494;4123-4128	Dynein heavy chain 6, axonemal
P78527	4128	4	0.097	NTSHGS;PTVHDD;STGHKN;ASSHAL	1662-1667;2074-2079;3546-3551;3905-3910	DNA-dependent protein kinase catalytic subunit
Q8TD57	4116	7	0.170	DSIHHM;PSMHAA;SSQHHY;ASGHWE;FTRHLN;ITAHPE;TTGHST	44-49;556-561;1594-1599;2019-2024;2203-2208;3792-3797;4081-4086	Dynein heavy chain 3, axonemal
P78527-2	4097	4	0.098	NTSHGS;PTVHDD;STGHKN;ASSHAL	1662-1667;2074-2079;3546-3551;3874-3879	Isoform 2 of DNA-dependent protein kinase catalytic subunit
P08F94	4074	19	0.466	LSLHIE;ASLHFS;ATAHLI;ISAHHL;VSIHSQ;LSLHVG;VSRHFY;FSLHGG;LSLHGS;ATAHAL;WSGHGN;GSVHVT;STLHQS;SSLHGL;VSIHLA;CTSHYR;VSRHIV;ITSHGH;HSVHPE	21-26;398-403;530-535;808-813;1181-1186;1315-1320;1565-1570;1583-1588;2037-2042;2053-2058;2290-2295;2933-2938;3018-3023;3125-3130;3559-3564;3627-3632;3955-3960;3975-3980;4063-4068	Fibrocystin
Q8N3K9	4069	21	0.516	DSNHAG;KSKHGS;YSAHHS;TSEHVV;ISEHTV;ASEHSF;PSEHTI;ATAHVS;SSKHLA;SSQHSD;ASKHII;ETGHPN;ASQHEQ;KTAHFP;SSIHAR;HTVHTI;VSKHHL;DTHHVL;ESLHNE;ETAHPA;CTLHLG	5-10;137-142;428-433;774-779;827-832;851-856;981-986;1216-1221;1430-1435;1479-1484;1553-1558;1793-1798;1903-1908;2070-2075;2136-2141;2846-2851;2868-2873;3344-3349;3425-3430;3905-3910;4054-4059	Cardiomyopathy-associated protein 5
P20930	4061	169	4.162	ISGHKH;HSHHDK;QSGHIA;RSRHEN;GSRHPR;GTRHAE;ASSHEQ;GSGHQQ;SSRHSA;VSGHGK;VSTHEQ;DSAHGR;GSHHEQ;SSRHSA;GSHHEQ;RSGHSG;GTRHSG;SSRHSQ;GSRHPR;GTRHTQ;ASSHEQ;GSRHQL;SSRHSG;DSGHRG;VSGHGQ;VSTHKQ;ESSHGW;GSHHEQ;NSRHSA;GSHHEQ;RSGHSG;GSRHSG;ASSHAD;ISRHSQ;QSRHGS;RSHHED;ASSHEQ;GSRHQQ;SSRHSG;DSGHWG;VSGHGQ;VSTHEQ;ESAHGR;GSHHEQ;SSRHSA;GSHHEQ;RSGHSG;GSRHSG;SSRHSQ;TSRHQG;GSRHPG;GTHHTE;SSSHGQ;VSSHEQ;GSRHQQ;SSRHSG;DSGHRG;…	96-101;104-109;229-234;273-278;332-337;357-362;370-375;385-390;394-399;437-442;472-477;479-484;494-499;503-508;529-534;538-543;580-585;597-602;656-661;681-686;694-699;709-714;719-724;736-741;762-767;797-802;804-809;819-824;828-833;854-859;863-868;905-910;916-921;922-927;977-982;986-991;1019-1024;1034-1039;1043-1048;1060-1065;1086-1091;1121-1126;1128-1133;1143-1148;1152-1157;1178-1183;1187-1192;12…	Filaggrin
Q8NEZ4-2	4025	17	0.422	ISYHTY;QSEHSR;ESEHEQ;GSQHLL;QSFHKE;TSDHFT;QTAHDV;HSVHSS;ASAHSD;TSLHPC;PSNHVS;ISGHTS;ITLHPT;VSSHRI;DSSHGI;WSIHIV;MSAHVK	91-96;285-290;805-810;850-855;884-889;1064-1069;1378-1383;1698-1703;1917-1922;1929-1934;2008-2013;2381-2386;3202-3207;3245-3250;3300-3305;3478-3483;3833-3838	Isoform 2 of Histone-lysine N-methyltransferase 2C
Q8WXX0	4024	12	0.298	PSFHLS;DTDHVA;PTEHLR;KTFHDS;NSIHKV;SSQHHY;LTTHQK;LTWHLE;KSFHTS;QSLHEY;ESTHPD;TTGHST	59-64;173-178;487-492;812-817;1153-1158;1493-1498;1965-1970;2131-2136;2535-2540;2750-2755;3510-3515;3989-3994	Dynein heavy chain 7, axonemal
Q7Z7G8	4022	19	0.472	LSGHIH;STMHQQ;DSTHHK;PTRHTS;TSRHMQ;ISLHNF;DTRHSF;RSFHKL;ASQHRI;ESLHAS;ASLHSH;NTVHKS;CSIHHE;LTHHKA;HSTHLS;VTQHAR;VSIHAS;ASDHTP;KTYHYL	58-63;373-378;516-521;637-642;972-977;1156-1161;1198-1203;1472-1477;1814-1819;1919-1924;2656-2661;3036-3041;3288-3293;3402-3407;3557-3562;3572-3577;3597-3602;3608-3613;3991-3996	Vacuolar protein sorting-associated protein 13B
Q86XX4	4008	11	0.274	YSDHGV;FSVHTS;PSLHVN;HSFHNI;ASLHMT;LTIHLL;LSFHHF;QSVHES;QTFHIT;LTVHVP;CTAHAP	646-651;1087-1092;1103-1108;1311-1316;1470-1475;1583-1588;1852-1857;1918-1923;2299-2304;3468-3473;3631-3636	Extracellular matrix protein FRAS1
Q7Z7G8-2	3997	20	0.500	LSGHIH;STMHQQ;DSTHHK;PTRHTS;TSRHMQ;ISLHNF;DTRHSF;QSGHFE;RSFHKL;ASQHRI;ESLHAS;ASLHSH;NTVHKS;CSIHHE;LTHHKA;HSTHLS;VTQHAR;VSIHAS;ASDHTP;KTYHYL	58-63;373-378;516-521;637-642;972-977;1156-1161;1198-1203;1392-1397;1447-1452;1789-1794;1894-1899;2631-2636;3011-3016;3263-3268;3377-3382;3532-3537;3547-3552;3572-3577;3583-3588;3966-3971	Isoform 2 of Vacuolar protein sorting-associated protein 13B
Q9Y4D8	3996	14	0.350	STVHLS;ETVHPV;ETVHIP;VTSHRS;LTNHLA;QSSHEV;ISGHVA;LSIHTS;FSSHLT;RTLHQG;RTVHTL;PTAHSR;ASQHLA;DTAHVP	13-18;638-643;651-656;1132-1137;1360-1365;1539-1544;1653-1658;1834-1839;1956-1961;2542-2547;2761-2766;2970-2975;3771-3776;3933-3938	Probable E3 ubiquitin-protein ligase HECTD4
Q03164	3969	13	0.328	ASQHSS;ISDHTP;SSSHDS;SSGHVE;NSYHPE;TTSHLL;PTTHEI;GSAHNV;MSHHQH;TSSHRT;DTSHLT;ASKHRQ;ATMHGN	465-470;578-583;936-941;1439-1444;1503-1508;1656-1661;2170-2175;2318-2323;3156-3161;3276-3281;3322-3327;3782-3787;3895-3900	Histone-lysine N-methyltransferase 2A
Q01484	3957	11	0.278	RSGHDQ;TSLHLA;LTKHGA;KTTHRP;PSKHKT;SSAHKT;NSSHKT;TSFHSS;ESFHFF;ETEHSV;PSEHRE	308-313;697-702;714-719;1800-1805;2003-2008;2358-2363;2446-2451;2952-2957;3127-3132;3523-3528;3832-3837	Ankyrin-2
H3BS19	3953	10	0.253	DSLHKS;PTHHFS;SSGHPL;PSRHDT;STAHRE;ASFHPG;LSRHKA;PTEHEV;PSNHQE;SSSHMV	370-375;713-718;880-885;1270-1275;1633-1638;1662-1667;2487-2492;2578-2583;3544-3549;3651-3656	Zinc finger protein 469
Q03164-2	3931	12	0.305	ASQHSS;ISDHTP;SSSHDS;NSYHPE;TTSHLL;PTTHEI;GSAHNV;MSHHQH;TSSHRT;DTSHLT;ASKHRQ;ATMHGN	465-470;578-583;936-941;1465-1470;1618-1623;2132-2137;2280-2285;3118-3123;3238-3243;3284-3289;3744-3749;3857-3862	Isoform 2 of Histone-lysine N-methyltransferase 2A
Q9UPA5	3926	12	0.306	VTQHFA;STAHSY;PTTHGY;GTFHPA;YSDHRY;DSKHDA;PTGHYA;ASTHYY;RSKHRK;LSSHDF;CSSHSM;HSYHDY	1342-1347;1414-1419;1589-1594;1915-1920;2068-2073;2642-2647;3114-3119;3315-3320;3357-3362;3454-3459;3532-3537;3615-3620	Protein bassoon
Q96JG9	3925	11	0.280	DSLHKS;PTHHFS;SSGHPL;PSRHDT;STAHRE;ASFHPG;LSRHKA;PTEHEV;PSNHQE;SSSHMV;GTFHKG	370-375;713-718;880-885;1242-1247;1605-1610;1634-1639;2459-2464;2550-2555;3516-3521;3623-3628;3635-3640	Zinc finger protein 469
I6L894	3924	11	0.280	RSGHDQ;TSLHLA;LTKHGA;KTTHRP;PSKHKT;SSAHKT;NSSHKT;TSFHSS;ESFHFF;ETEHSV;PSEHRE	308-313;697-702;714-719;1767-1772;1970-1975;2325-2330;2413-2418;2919-2924;3094-3099;3490-3495;3799-3804	Ankyrin-2
Q5VST9-5	3911	18	0.460	GTRHTL;GTVHLA;RTRHTL;ASLHGA;GTRHRL;LSFHLD;QSVHNE;VSFHLH;QSVHNE;LSFHLD;LSFHLH;LSFHLH;LTVHGA;GTVHRL;GSAHSS;DSFHEI;ASLHVE;KTEHPA	472-477;605-610;663-668;675-680;850-855;969-974;1078-1083;1153-1158;1170-1175;1337-1342;1521-1526;1613-1618;1776-1781;2431-2436;2543-2548;2600-2605;2907-2912;2938-2943	Isoform 4 of Obscurin
Q99996	3911	12	0.307	SSKHDV;RTLHSG;ITSHEQ;NSTHSS;KTRHKG;YSTHVD;LSIHSQ;QSIHDE;ISEHQT;ESRHIS;LTGHIS;DSEHVT	56-61;97-102;104-109;265-270;476-481;1136-1141;1317-1322;1575-1580;2115-2120;2855-2860;3599-3604;3696-3701	A-kinase anchor protein 9
Q15413-3	3859	9	0.233	ATIHKE;WTIHPA;DSQHRR;TTGHYL;DSSHKR;ISIHLA;LTNHYE;VTQHQF;TSEHLS	27-32;150-155;243-248;290-295;331-336;1611-1616;2507-2512;3008-3013;3165-3170	Isoform 3 of Ryanodine receptor 3
Q9Y4A5	3859	7	0.181	ETAHLR;KSFHHV;LTRHPS;ASQHSL;YSGHLL;NSLHDM;SSQHDP	323-328;1236-1241;1562-1567;1658-1663;1881-1886;2962-2967;3020-3025	Transformation/transcription domain-associated protein
Q99996-5	3857	12	0.311	SSKHDV;RTLHSG;ITSHEQ;NSTHSS;KTRHKG;YSTHVD;LSIHSQ;QSIHDE;ISEHQT;ESRHIS;LTGHIS;DSEHVT	56-61;97-102;104-109;265-270;476-481;1136-1141;1317-1322;1575-1580;2115-2120;2855-2860;3545-3550;3642-3647	Isoform 5 of A-kinase anchor protein 9
A0A087WUL8	3843	3	0.078	SSSHVE;STFHSL;TSLHLV	243-248;312-317;3829-3834	Neuroblastoma breakpoint family member 19
Q9Y4A5-2	3830	7	0.183	ETAHLR;KSFHHV;LTRHPS;ASQHSL;YSGHLL;NSLHDM;SSQHDP	323-328;1236-1241;1544-1549;1640-1645;1863-1868;2944-2949;2991-2996	Isoform 2 of Transformation/transcription domain-associated protein
Q99698	3801	10	0.263	ASEHLK;CSHHNQ;SSVHVG;TSFHHQ;SSWHIA;FSLHID;ASAHSV;VTIHAC;ASRHWQ;RTFHST	465-470;762-767;850-855;856-861;1449-1454;2036-2041;2290-2295;2507-2512;2919-2924;3270-3275	Lysosomal-trafficking regulator
Q709C8	3753	8	0.213	ESTHNL;STMHIL;KTVHKK;KTIHDS;QSIHKK;LSVHVR;LSLHSL;QSSHQR	516-521;776-781;1140-1145;1521-1526;1655-1660;2753-2758;3089-3094;3193-3198	Vacuolar protein sorting-associated protein 13C
A4D1A8	3717	15	0.404	HSWHDE;SSLHAS;ESLHSV;ITQHFS;TSKHAE;YSSHLR;ESQHGI;FSLHEK;QSKHKK;GSSHSL;LSQHQE;KTMHYI;NSQHLE;RTKHVQ;STAHLD	503-508;594-599;894-899;1008-1013;1609-1614;2382-2387;2630-2635;2848-2853;2970-2975;3175-3180;3255-3260;3268-3273;3380-3385;3538-3543;3594-3599	Similar to Piccolo protein (Aczonin)
Q709C8-3	3710	8	0.216	ESTHNL;STMHIL;KTVHKK;KTIHDS;QSIHKK;LSVHVR;LSLHSL;QSSHQR	473-478;733-738;1097-1102;1478-1483;1612-1617;2710-2715;3046-3051;3150-3155	Isoform 3 of Vacuolar protein sorting-associated protein 13C
Q7Z407	3707	18	0.486	VSAHGF;DSNHRY;VTIHRL;WSDHRP;HTFHLE;RTFHLA;KTTHLL;YTLHGS;NTMHLA;TSLHDV;ATEHNW;ETIHDY;STTHET;LSYHAY;WSNHNK;STVHYS;GTEHRV;CSVHEN	161-166;330-335;385-390;536-541;1110-1115;1284-1289;1302-1307;1385-1390;1672-1677;1809-1814;1985-1990;2159-2164;2192-2197;2385-2390;2680-2685;3015-3020;3447-3452;3665-3670	CUB and sushi domain-containing protein 3
Q15911	3703	9	0.243	NSTHLP;NTFHIA;LSIHMQ;NSRHEA;MTQHSV;ETSHLE;PSQHPE;RSRHWH;LSQHLE	28-33;196-201;741-746;1061-1066;1243-1248;1449-1454;1870-1875;2731-2736;3544-3549	Zinc finger homeobox protein 3
O15230	3695	12	0.325	FSLHPP;GSLHAA;LSLHPC;ISSHGA;FTTHVP;QTGHLG;ATLHAA;MTFHGH;LSSHLE;LSMHVL;ASSHSS;QSNHTV	43-48;683-688;1140-1145;1207-1212;1289-1294;2295-2300;2428-2433;3125-3130;3347-3352;3366-3371;3474-3479;3624-3629	Laminin subunit alpha-5
P11532	3685	8	0.217	PSQHLE;LTAHQG;FTNHFK;KSLHLI;LTSHEI;QTKHNA;RSIHKR;ASQHFL	318-323;389-394;914-919;1377-1382;1417-1422;1855-1860;2671-2676;3048-3053	Dystrophin
Q2LD37-6	3680	26	0.707	LTEHNS;PSSHLD;ATYHFI;YTWHPI;KSIHPL;HSKHEA;KTQHLS;NSFHQY;LTGHGE;SSLHRP;STRHPA;KSVHFP;VSLHRP;VSEHTM;PSLHNL;LSEHPL;KSGHNS;HSQHST;LSFHDL;ISQHVD;MTIHMD;ATAHIG;ATLHSM;RSSHQL;QSNHTG;PTIHTE	20-25;239-244;486-491;662-667;798-803;1089-1094;1214-1219;1374-1379;1441-1446;1528-1533;1649-1654;2077-2082;2160-2165;2209-2214;2302-2307;2336-2341;2372-2377;2410-2415;2539-2544;2563-2568;2680-2685;2827-2832;2906-2911;2914-2919;3351-3356;3509-3514	Isoform 6 of Uncharacterized protein KIAA1109
Q9NRC6	3674	10	0.272	ETGHIR;VSAHGA;QSQHPA;QSLHRK;ASGHPQ;LSAHQW;ASFHGN;ASMHQQ;MSSHEA;PSGHQG	41-46;582-587;1276-1281;1556-1561;1588-1593;1982-1987;2347-2352;2732-2737;2942-2947;3511-3516	Spectrin beta chain, non-erythrocytic 5
Q96T58	3664	11	0.300	ETRHLW;PSLHAR;RTRHYD;TTYHDL;LTRHFC;LSSHVE;GSFHED;ETSHSV;SSIHPE;ASQHPP;RTYHPP	4-9;120-125;161-166;449-454;533-538;945-950;1267-1272;2307-2312;3069-3074;3151-3156;3312-3317	Msx2-interacting protein
Q96Q15	3661	11	0.300	CTRHDH;PSFHKF;SSLHAL;NTFHPQ;QSTHAM;STVHIG;VTIHSV;YSEHTQ;ETVHLA;LSAHKQ;LTGHNR	672-677;755-760;781-786;855-860;1496-1501;1588-1593;2119-2124;2536-2541;2842-2847;3373-3378;3415-3420	Serine/threonine-protein kinase SMG1
Q15142	3638	15	0.412	ASNHVS;GTYHVR;RSLHVL;GTYHVQ;FTTHSF;LSFHWA;QTLHKL;GSYHLN;LSSHFR;LTRHLT;TTAHVG;RSGHRH;STGHVS;RTWHRE;ESWHLS	713-718;866-871;966-971;1224-1229;1299-1304;1646-1651;2022-2027;2325-2330;2331-2336;2380-2385;2470-2475;2484-2489;2644-2649;3255-3260;3413-3418	Polycystic kidney disease-associated protein
Q7Z407-4	3637	17	0.467	VSAHGF;DSNHRY;VTIHRL;WSDHRP;HTFHLE;RTFHLA;KTTHLL;YTLHGS;NTMHLA;ATEHNW;ETIHDY;STTHET;LSYHAY;WSNHNK;STVHYS;GTEHRV;CSVHEN	161-166;330-335;385-390;536-541;1110-1115;1284-1289;1302-1307;1385-1390;1672-1677;1915-1920;2089-2094;2122-2127;2315-2320;2610-2615;2945-2950;3377-3382;3595-3600	Isoform 4 of CUB and sushi domain-containing protein 3
O60494	3623	17	0.469	YSEHLR;WTIHQP;CTWHIL;ETFHLE;KSSHGS;LTIHDF;ATGHLV;PSIHAR;LTFHFY;ASFHKS;CSWHVL;ISDHSN;LSGHYL;ISIHFE;NSDHSL;KSKHLE;VSFHLE	569-574;844-849;958-963;975-980;1196-1201;1431-1436;1803-1808;1916-1921;1941-1946;2086-2091;2118-2123;2196-2201;2370-2375;2613-2618;2784-2789;2839-2844;2963-2968	Cubilin
Q86UP3-2	3599	13	0.361	NTFHIA;LSIHMQ;LSVHVS;TTNHRH;LSQHSV;PSGHVA;QTQHHV;SSSHTT;RSRHWN;PSIHFN;SSLHGI;LSQHLQ;SSLHKE	193-198;714-719;920-925;1018-1023;1237-1242;1628-1633;1783-1788;2547-2552;2678-2683;2854-2859;3070-3075;3445-3450;3451-3456	Isoform 2 of Zinc finger homeobox protein 4
Q86UP3-4	3571	13	0.364	NTFHIA;LSIHMQ;LSVHVS;TTNHRH;LSQHSV;PSGHVA;QTQHHV;SSSHTT;RSRHWN;PSIHFN;SSLHGI;LSQHLQ;SSLHKE	193-198;714-719;894-899;992-997;1192-1197;1583-1588;1738-1743;2519-2524;2650-2655;2826-2831;3042-3047;3417-3422;3423-3428	Isoform 4 of Zinc finger homeobox protein 4
Q4LDE5	3571	6	0.168	HTGHFE;VSVHVH;PSLHAL;CSEHAS;ETAHRL;WTGHNC	299-304;601-606;1446-1451;1755-1760;2033-2038;3558-3563	Sushi, von Willebrand factor type A, EGF and pentraxin domain-containing protein 1
Q86UP3	3567	13	0.364	NTFHIA;LSIHMQ;LSVHVS;TTNHRH;LSQHSV;PSGHVA;QTQHHV;SSSHTT;RSRHWN;PSIHFN;SSLHGI;LSQHLQ;SSLHKE	193-198;714-719;894-899;992-997;1192-1197;1583-1588;1738-1743;2519-2524;2650-2655;2826-2831;3042-3047;3413-3418;3419-3424	Zinc finger homeobox protein 4
Q96PZ7	3565	14	0.393	LSFHTF;DSNHRR;WSDHRP;SSGHIV;QSDHST;HTFHLE;TSNHLW;ISLHFI;STTHET;YSDHSQ;STDHAT;LSEHVI;GSEHRT;SSSHYH	72-77;297-302;400-405;666-671;676-681;974-979;1187-1192;1317-1322;2056-2061;2066-2071;2414-2419;2565-2570;3312-3317;3477-3482	CUB and sushi domain-containing protein 1
Q70CQ2	3546	22	0.620	STQHID;PSVHTE;RTKHVQ;SSGHSD;NSSHAS;LTSHLQ;ISSHLK;SSGHEL;KSAHKL;QSDHRS;DSDHLQ;VSDHSK;VTVHTG;HSKHLT;RSLHIP;ATNHNK;NTLHMM;CTYHHS;FSYHQF;LSVHTP;RSQHAE;STIHVV	405-410;453-458;546-551;582-587;594-599;812-817;1196-1201;1283-1288;1432-1437;1616-1621;1649-1654;2136-2141;2153-2158;2435-2440;2705-2710;2793-2798;2976-2981;3078-3083;3143-3148;3300-3305;3431-3436;3529-3534	Ubiquitin carboxyl-terminal hydrolase 34
Q7Z407-3	3538	17	0.480	VSAHGF;DSNHRY;WSDHRP;HTFHLE;RTFHLA;KTTHLL;YTLHGS;NTMHLA;TSLHDV;ATEHNW;ETIHDY;STTHET;LSYHAY;WSNHNK;STVHYS;GTEHRV;CSVHEN	161-166;330-335;432-437;1006-1011;1180-1185;1198-1203;1281-1286;1568-1573;1705-1710;1881-1886;2055-2060;2088-2093;2281-2286;2576-2581;2846-2851;3278-3283;3496-3501	Isoform 3 of CUB and sushi domain-containing protein 3
Q9UKN7	3530	10	0.283	QSLHRY;YSYHDG;ATDHTF;FSSHAP;YSSHNQ;NSEHFP;GTIHGR;VTMHYN;VSQHRQ;LSAHEK	249-254;326-331;1670-1675;1743-1748;2350-2355;2565-2570;2934-2939;3310-3315;3385-3390;3513-3518	Unconventional myosin-XV
Q8IZQ1	3526	15	0.425	ISRHGL;ESQHTL;FTRHDY;HSLHPP;FSLHED;ISSHEN;DSGHET;SSIHNV;LTNHPA;TTWHIM;ASKHNM;VSAHLH;VTGHSD;STSHRP;LTMHTA	242-247;422-427;489-494;917-922;994-999;1357-1362;1484-1489;1830-1835;1953-1958;2169-2174;2835-2840;2903-2908;3233-3238;3306-3311;3396-3401	WD repeat and FYVE domain-containing protein 3
Q0VDD8	3507	10	0.285	LSLHIG;PSDHGA;VSAHTA;DTTHFK;WTRHLQ;QSGHMD;ESQHLQ;VSTHLE;FTHHVI;ASSHTG	20-25;168-173;323-328;407-412;1100-1105;2115-2120;2876-2881;2894-2899;3356-3361;3390-3395	Dynein heavy chain 14, axonemal
Q7Z408	3487	16	0.459	QSHHPR;WSDHRP;STNHQM;SSGHVA;QTDHST;ETSHGK;FTFHTF;ESGHDY;HSQHSR;STSHET;HSDHSQ;LTGHPV;SSDHAY;GSIHFG;CTRHPQ;GSEHRT	15-20;393-398;489-494;659-664;669-674;955-960;964-969;972-977;1678-1683;2049-2054;2059-2064;2155-2160;2449-2454;2489-2494;2509-2514;3226-3231	CUB and sushi domain-containing protein 2
Q8IZT6	3477	11	0.316	STSHNR;SSLHAS;ISSHSH;ITEHTE;LSRHLG;KTLHDT;ITNHQH;ISYHTM;CTKHHL;KSMHSS;LTAHKH	162-167;248-253;478-483;590-595;940-945;1862-1867;2082-2087;2134-2139;2301-2306;2405-2410;3405-3410	Abnormal spindle-like microcephaly-associated protein
P78509	3460	24	0.694	CTHHGE;ISLHIA;MSDHQF;VTVHPH;DSYHQL;NSAHRQ;STNHGR;CTRHGC;SSYHNF;LSYHEP;STNHGL;CSGHGS;CSGHGD;ITWHLM;ATWHLL;SSSHVS;STEHHP;LSWHPL;CSGHGR;GTSHEE;PSFHLY;CSGHGY;ITWHVI;GTGHDQ	40-45;57-62;115-120;186-191;207-212;352-357;594-599;684-689;721-726;816-821;953-958;1037-1042;1416-1421;1890-1895;2049-2054;2061-2066;2070-2075;2405-2410;2485-2490;3066-3071;3089-3094;3235-3240;3369-3374;3412-3417	Reelin
P46939	3433	7	0.204	LTAHQS;VSQHLE;ISAHEL;VSQHIK;ISSHQP;GTQHGV;SSQHFL	359-364;783-788;1384-1389;1740-1745;2025-2030;2319-2324;2805-2810	Utrophin
Q5T011	3432	9	0.262	GSQHRL;DSSHAQ;DSDHLG;GTLHPV;SSAHMV;VTYHGQ;TTYHLQ;SSYHMK;STYHHL	364-369;552-557;1863-1868;2516-2521;2544-2549;2790-2795;2979-2984;3119-3124;3411-3416	Protein SZT2
P51587	3418	14	0.410	ESEHKN;NSRHKS;FSNHDE;FSGHMT;ISNHSF;LSEHNI;VSAHLQ;NSNHNL;YSAHGT;YSYHSD;CSTHSH;SSLHKV;RTEHSL;VSGHPF	49-54;111-116;233-238;520-525;1000-1005;1019-1024;1068-1073;1098-1103;1220-1225;1749-1754;1913-1918;2071-2076;2087-2092;2377-2382	Breast cancer type 2 susceptibility protein
P13611	3396	15	0.442	TTGHYG;DTIHTH;PSQHRT;DSSHTI;VTEHKV;FSTHIT;STSHVP;TSEHFS;TTEHSS;TSVHIS;STKHFP;DSFHTS;ATTHLM;ASGHTE;TSKHDH	544-549;588-593;646-651;968-973;1109-1114;1157-1162;1254-1259;1489-1494;1806-1811;1976-1981;2232-2237;2440-2445;2783-2788;2837-2842;3380-3385	Versican core protein
Q96PZ7-2	3388	14	0.413	LSFHTF;DSNHRR;WSDHRP;SSGHIV;QSDHST;HTFHLE;TSNHLW;ISLHFI;STTHET;YSDHSQ;STDHAT;LSEHVI;GSEHRT;SSSHYH	72-77;297-302;400-405;666-671;676-681;974-979;1187-1192;1317-1322;2056-2061;2066-2071;2414-2419;2565-2570;3135-3140;3300-3305	Isoform 2 of CUB and sushi domain-containing protein 1
A4UGR9	3374	18	0.533	ESGHSR;YSDHSV;ETQHLD;KTVHRE;TTKHLF;ESIHKF;GSYHEV;RTIHNL;ESSHRW;NSHHKS;PTQHPV;SSEHTE;ETDHSY;STDHMV;LSEHTQ;ETNHNI;LSEHFS;SSSHSS	4-9;253-258;522-527;580-585;699-704;856-861;1154-1159;1540-1545;1702-1707;1873-1878;1988-1993;2296-2301;2549-2554;3104-3109;3130-3135;3184-3189;3240-3245;3262-3267	Xin actin-binding repeat-containing protein 2
Q9H251	3354	11	0.328	FTNHFF;VSDHQG;PTFHNQ;NSHHFI;RTTHAM;LTIHVL;NSSHVL;ATTHVY;STAHLL;LTVHLL;RTVHKR	31-36;107-112;130-135;394-399;834-839;981-986;1171-1176;1616-1621;2051-2056;2074-2079;3091-3096	Cadherin-23
O95613	3336	22	0.659	DSSHSE;VSDHPP;VSDHPP;VSDHPP;ISDHQP;VSDHTP;ISDHPA;ESHHQA;QSEHGR;KTQHES;ETEHKV;QTKHAA;ETRHLS;DSLHQT;ISSHMR;DSEHRL;LSQHRG;ATAHTR;ASAHLL;GSRHQS;ISLHGG;PSGHTR	30-35;122-127;148-153;161-166;174-179;187-192;200-205;409-414;424-429;509-514;674-679;950-955;961-966;1005-1010;1234-1239;1356-1361;1447-1452;1955-1960;2101-2106;2199-2204;2432-2437;3256-3261	Pericentrin
Q16787	3333	12	0.360	LSLHPT;GSGHTI;VSGHIT;GSFHAS;ATGHYG;FSFHPM;GSFHLD;HSSHKR;ATIHSA;ISNHGS;PTDHLQ;PTSHLL	45-50;92-97;799-804;1155-1160;1300-1305;1345-1350;1441-1446;1466-1471;1511-1516;1881-1886;2787-2792;2993-2998	Laminin subunit alpha-3
Q02505	3323	43	1.294	TTFHTT;GSIHTT;ISSHST;ITHHSV;GTTHTE;STLHTT;TTSHST;GTTHTE;STLHTT;ITSHTT;GTTHTE;NTIHTT;TTSHTT;TTSHST;GTTHTQ;STLHTT;ITSHST;TTSHSS;TTSHNT;TTSHST;TTSHST;TTSHNT;TTSHST;TTSHST;ITSHST;TTSHST;TTSHST;TTSHRW;TTSHST;TTSHST;TTSHST;TTSHDT;TTSHST;TTSHSA;TTSHNT;TTSHST;TTSHIT;TTSHST;ITSHFT;STLHTL;PSTHSS;TTIHSV;KSTHPS	213-218;234-239;394-399;451-456;545-550;560-565;769-774;920-925;935-940;1055-1060;1297-1302;1312-1317;1432-1437;1522-1527;1673-1678;1688-1693;1899-1904;1950-1955;1967-1972;1984-1989;2001-2006;2018-2023;2035-2040;2051-2056;2068-2073;2102-2107;2153-2158;2170-2175;2197-2202;2231-2236;2248-2253;2265-2270;2299-2304;2316-2321;2333-2338;2367-2372;2401-2406;2418-2423;2459-2464;2609-2614;2632-2637;2705-27…	Mucin-3A
Q9H251-4	3319	11	0.331	FTNHFF;VSDHQG;PTFHNQ;NSHHFI;RTTHAM;LTIHVL;NSSHVL;ATTHVY;STAHLL;LTVHLL;RTVHKR	31-36;107-112;130-135;394-399;834-839;981-986;1171-1176;1616-1621;2051-2056;2074-2079;3091-3096	Isoform 4 of Cadherin-23
Q70CQ2-3	3312	21	0.634	STQHID;PSVHTE;RTKHVQ;SSGHSD;NSSHAS;LTSHLQ;ISSHLK;SSGHEL;KSAHKL;QSDHRS;DSDHLQ;VSDHSK;VTVHTG;HSKHLT;RSLHIP;ATNHNK;CTYHHS;FSYHQF;LSVHTP;RSQHAE;STIHVV	254-259;302-307;395-400;431-436;443-448;661-666;1045-1050;1132-1137;1281-1286;1465-1470;1498-1503;1985-1990;2002-2007;2284-2289;2554-2559;2642-2647;2844-2849;2909-2914;3066-3071;3197-3202;3295-3300	Isoform 3 of Ubiquitin carboxyl-terminal hydrolase 34
Q9NYQ7	3312	9	0.272	QSAHYS;ATVHVR;VSDHLF;HTVHLR;VTGHTD;ISVHEP;HTDHSL;PSRHPS;ATSHSI	859-864;1153-1158;1202-1207;1601-1606;2215-2220;2676-2681;2865-2870;3208-3213;3291-3296	Cadherin EGF LAG seven-pass G-type receptor 3
Q96JQ0	3298	14	0.424	VTVHVR;LSYHIL;TTGHVR;RTSHFR;ITYHLA;GTVHVA;FSLHPH;LSAHDQ;ASDHGS;GSAHLS;ISYHLA;ATVHVQ;TTLHAI;PSEHLY	348-353;720-725;946-951;978-983;1032-1037;1195-1200;1264-1269;1291-1296;1621-1626;1752-1757;2411-2416;2466-2471;2726-2731;2998-3003	Protocadherin-16
Q16787-3	3277	12	0.366	LSLHPT;GSGHTI;VSGHIT;GSFHAS;ATGHYG;FSFHPM;GSFHLD;HSSHKR;ATIHSA;ISNHGS;PTDHLQ;PTSHLL	45-50;92-97;799-804;1155-1160;1300-1305;1345-1350;1441-1446;1466-1471;1511-1516;1881-1886;2731-2736;2937-2942	Isoform 3 of Laminin subunit alpha-3
Q8WXH0-7	3270	10	0.306	NTSHLL;LSHHAS;ATQHEA;SSQHTL;DSVHSP;SSTHML;DTSHLL;LTRHVL;SSSHEE;HSWHVP	165-170;182-187;692-697;1347-1352;1468-1473;1847-1852;2103-2108;2260-2265;2813-2818;2837-2842	Isoform 7 of Nesprin-2
Q15772	3267	12	0.367	LSIHVS;VSWHKD;TSVHED;HSLHIA;ESSHVS;STDHLK;LSGHAQ;PSTHVT;RTLHHE;MSLHEA;LSVHPW;ATRHKV	268-273;753-758;1029-1034;1119-1124;1527-1532;1864-1869;2254-2259;2863-2868;3015-3020;3023-3028;3199-3204;3253-3258	Striated muscle preferentially expressed protein kinase
Q02505-5	3265	43	1.317	TTFHTT;GSIHTT;ISSHST;ITHHSV;GTTHTE;STLHTT;TTSHST;GTTHTE;STLHTT;ITSHTT;GTTHTE;NTIHTT;TTSHTT;TTSHST;GTTHTQ;STLHTT;ITSHST;TTSHSS;TTSHNT;TTSHST;TTSHST;TTSHNT;TTSHST;TTSHST;ITSHST;TTSHST;TTSHST;TTSHRW;TTSHST;TTSHST;TTSHST;TTSHDT;TTSHST;TTSHSA;TTSHNT;TTSHST;TTSHIT;TTSHST;ITSHFT;STLHTL;PSTHSS;TTIHSV;KSTHPS	213-218;234-239;394-399;451-456;545-550;560-565;769-774;920-925;935-940;1055-1060;1297-1302;1312-1317;1432-1437;1522-1527;1673-1678;1688-1693;1899-1904;1950-1955;1967-1972;1984-1989;2001-2006;2018-2023;2035-2040;2051-2056;2068-2073;2102-2107;2153-2158;2170-2175;2197-2202;2231-2236;2248-2253;2265-2270;2299-2304;2316-2321;2333-2338;2367-2372;2401-2406;2418-2423;2459-2464;2609-2614;2632-2637;2705-27…	Isoform 5 of Mucin-3A
Q14789	3259	9	0.276	LSKHDK;LSFHNL;KTSHIL;STEHQS;QTAHDN;SSEHWK;FSSHDE;MSIHME;ETRHLY	132-137;333-338;377-382;641-646;787-792;1154-1159;1829-1834;2243-2248;2295-2300	Golgin subfamily B member 1
Q8N2C7	3258	14	0.430	HTLHWM;HSHHTL;DTEHID;VSNHRL;STTHEL;TTAHSG;DSLHSS;STSHRN;TTEHTP;QTSHIL;QSTHYF;PTAHKQ;FSSHVS;ATAHSP	114-119;541-546;634-639;783-788;914-919;1054-1059;1408-1413;1798-1803;1826-1831;1923-1928;2037-2042;2112-2117;2999-3004;3190-3195	Protein unc-80 homolog
P46013	3256	13	0.399	SSEHAG;GSGHAV;RSQHDI;STGHAN;ETTHTH;ETTHTD;PTTHEK;ETTHTH;QTTHTD;PTTHEK;QSTHTH;TSGHTQ;ETTHTD	184-189;298-303;633-638;707-712;1050-1055;1416-1421;1483-1488;1658-1663;2142-2147;2210-2215;2628-2633;2688-2693;2867-2872	Proliferation marker protein Ki-67
M0QZD8	3231	14	0.433	YTYHFS;SSLHSQ;LTIHTM;ATAHVF;GSAHTG;DSGHLH;LSNHFM;SSSHLK;RSQHGE;QTRHTV;RSWHNS;SSEHLG;HSLHLG;LTQHLP	18-23;172-177;623-628;970-975;1021-1026;1208-1213;1247-1252;1281-1286;1604-1609;1802-1807;2082-2087;2349-2354;2541-2546;2798-2803	Uncharacterized protein
Q6ZRS2	3230	6	0.186	PSSHDS;ATGHFM;TSSHVP;PSLHAC;LTYHGH;ISAHQT	354-359;883-888;1530-1535;1988-1993;2079-2084;2415-2420	Helicase SRCAP
P49792	3224	10	0.310	QSGHML;YTSHLQ;NSHHSS;RSVHYW;QTFHGA;FTFHGP;GSAHGD;PTSHDN;SSVHAS;ITKHDG	353-358;493-498;504-509;601-606;859-864;1132-1137;1159-1164;1326-1331;2241-2246;3127-3132	E3 SUMO-protein ligase RanBP2
Q6V0I7-2	3222	9	0.279	PTYHLT;FSVHVK;FSAHVP;VSAHDS;ATVHIT;QSYHLT;GTVHIT;LTNHYL;LSRHSP	521-526;834-839;1075-1080;1143-1148;1371-1376;1560-1565;1896-1901;2024-2029;2939-2944	Isoform 2 of Protocadherin Fat 4
P49454	3210	5	0.156	TSAHQN;KSNHLL;KTKHEC;QSEHKI;ESEHHA	892-897;932-937;1161-1166;1415-1420;2422-2427	Centromere protein F
Q9H799	3197	12	0.375	PSVHMR;DTIHAK;SSRHNA;LSIHYW;HSLHQR;TSIHKP;SSNHIF;QSVHLG;QSDHLA;VSVHPL;LSEHYS;LSVHWA	431-436;551-556;626-631;644-649;1384-1389;1503-1508;1701-1706;2088-2093;2621-2626;2835-2840;2955-2960;3189-3194	Protein JBTS17
Q14789-4	3184	9	0.283	LSKHDK;LSFHNL;KTSHIL;STEHQS;QTAHDN;SSEHWK;FSSHDE;MSIHME;ETRHLY	93-98;258-263;302-307;566-571;712-717;1079-1084;1754-1759;2168-2173;2220-2225	Isoform 4 of Golgin subfamily B member 1
Q6ZS81	3184	7	0.220	GTLHLR;DSSHTH;ISRHGA;STYHQV;ESLHSE;STDHYS;ISLHRK	776-781;942-947;1078-1083;2088-2093;2363-2368;2454-2459;2736-2741	WD repeat- and FYVE domain-containing protein 4
P12111	3177	9	0.283	PTTHAQ;TSLHDI;KSVHNG;ETLHDA;RSQHPY;ASQHFA;TSAHDQ;QTYHVA;ATYHGS	21-26;204-209;1014-1019;1814-1819;1918-1923;2657-2662;3025-3030;3052-3057;3068-3073	Collagen alpha-3(VI) chain
Q6ZS81-4	3176	7	0.220	GTLHLR;DSSHTH;ISRHGA;STYHQV;ESLHSE;STDHYS;ISLHRK	776-781;942-947;1078-1083;2088-2093;2363-2368;2454-2459;2736-2741	Isoform 4 of WD repeat- and FYVE domain-containing protein 4
Q96RL7	3174	10	0.315	SSIHIR;DSFHIT;STQHIL;NTFHMI;KTLHGN;ASHHSG;STAHLW;ISFHSK;PTGHNM;TSAHQS	156-161;538-543;736-741;1241-1246;1333-1338;1366-1371;1682-1687;1833-1838;2607-2612;2636-2641	Vacuolar protein sorting-associated protein 13A
Q5SZK8	3169	10	0.316	TTGHLL;TSVHIS;QSVHKG;VTIHKL;ATGHLG;DSLHIS;ETFHVL;ETQHVV;FTVHLK;QSHHND	606-611;1086-1091;1150-1155;1536-1541;1671-1676;1690-1695;1975-1980;2316-2321;2337-2342;3160-3165	FRAS1-related extracellular matrix protein 2
Q6ZRS2-2	3168	6	0.189	PSSHDS;ATGHFM;TSSHVP;PSLHAC;LTYHGH;ISAHQT	354-359;883-888;1468-1473;1926-1931;2017-2022;2353-2358	Isoform 2 of Helicase SRCAP
Q5T1H1	3165	12	0.379	CSGHGK;VTFHGI;ISVHGL;TSTHLR;KSAHGF;WSGHHC;TSGHSF;ASRHLP;ISFHYE;HTVHLG;ASFHVR;STWHII	183-188;463-468;614-619;657-662;1096-1101;1191-1196;1606-1611;1854-1859;2438-2443;2512-2517;2731-2736;2802-2807	Protein eyes shut homolog
Q96L91	3159	8	0.253	GTIHHL;ASLHTP;NSFHVC;KSGHFV;ITRHEA;PSTHPP;LSTHSR;YTSHFD	232-237;584-589;1189-1194;1350-1355;1422-1427;1481-1486;1971-1976;2461-2466	E1A-binding protein p400
Q5T1H1-1	3144	12	0.382	CSGHGK;VTFHGI;ISVHGL;TSTHLR;KSAHGF;WSGHHC;TSGHSF;ASRHLP;ISFHYE;HTVHLG;ASFHVR;STWHII	183-188;463-468;614-619;657-662;1096-1101;1191-1196;1606-1611;1854-1859;2438-2443;2512-2517;2710-2715;2781-2786	Isoform 1 of Protein eyes shut homolog
P42858	3142	11	0.350	LTLHHT;RSQHTL;LSAHQD;ITTHPA;DSEHLT;VSSHPL;LSWHLI;ATHHLY;VSIHSV;RSSHLP;QTLHST	360-365;500-505;1083-1088;1826-1831;1912-1917;2077-2082;2260-2265;2569-2574;2617-2622;2772-2777;3021-3026	Huntingtin
O95613-2	3139	21	0.669	VSDHPP;VSDHPP;VSDHPP;ISDHQP;VSDHTP;ISDHPA;ESHHQA;QSEHGR;KTQHES;ETEHKV;QTKHAA;ETRHLS;DSLHQT;ISSHMR;DSEHRL;LSQHRG;ATAHTR;ASAHLL;GSRHQS;ISLHGG;PSGHTR	4-9;30-35;43-48;56-61;69-74;82-87;291-296;306-311;391-396;556-561;832-837;843-848;887-892;1116-1121;1238-1243;1329-1334;1837-1842;1983-1988;2081-2086;2314-2319;3059-3064	Isoform 2 of Pericentrin
Q96RL7-3	3135	10	0.319	SSIHIR;DSFHIT;STQHIL;NTFHMI;KTLHGN;ASHHSG;STAHLW;ISFHSK;PTGHNM;TSAHQS	156-161;538-543;736-741;1202-1207;1294-1299;1327-1332;1643-1648;1794-1799;2568-2573;2597-2602	Isoform 3 of Vacuolar protein sorting-associated protein 13A
O60673	3130	12	0.383	NTLHAT;LTLHSE;HTRHKV;LSSHVL;STVHSE;KSKHKS;LSNHLS;QSKHSE;NSFHPL;TTAHTK;VSFHVL;LTQHGI	190-195;335-340;367-372;585-590;633-638;1049-1054;1361-1366;1435-1440;1746-1751;2062-2067;2484-2489;3048-3053	DNA polymerase zeta catalytic subunit
A0A0A0MRE9	3126	11	0.352	SSKHDV;RTLHSG;ITSHEQ;NSTHSS;KTRHKG;YSTHVD;LSIHSQ;QSIHDE;ISEHQT;ESRHIS;FSSHSH	44-49;85-90;92-97;253-258;464-469;1124-1129;1305-1310;1563-1568;2056-2061;2796-2801;3108-3113	A-kinase anchor protein 9
Q96L91-2	3123	8	0.256	GTIHHL;ASLHTP;NSFHVC;KSGHFV;ITRHEA;PSTHPP;LSTHSR;YTSHFD	232-237;548-553;1153-1158;1314-1319;1386-1391;1445-1450;1935-1940;2425-2430	Isoform 2 of E1A-binding protein p400
P24043	3122	5	0.160	FTIHGT;LTRHEI;PSTHHS;HSVHVE;SSFHVG	660-665;1299-1304;2257-2262;2624-2629;2927-2932	Laminin subunit alpha-2
Q5VT06	3117	10	0.321	SSSHLE;GSSHLI;STAHTA;TSQHSS;LSGHSV;DSKHQK;PSKHSL;WSEHLF;LSIHSN;SSSHKI	142-147;416-421;539-544;1153-1158;1236-1241;1516-1521;1990-1995;2363-2368;2444-2449;2881-2886	Centrosome-associated protein 350
Q6ZTR5	3102	9	0.290	ITVHNI;ITNHGK;VTYHFK;KSFHHV;PSGHIL;NTRHVI;CTLHDT;CSMHTV;FTAHFL	62-67;165-170;445-450;507-512;834-839;1677-1682;1796-1801;1985-1990;2982-2987	Cilia- and flagella-associated protein 47
O75962	3097	15	0.484	RSNHDR;GTSHPH;QTQHNH;ESGHYA;LSKHTG;KSLHRA;VSFHTH;ETDHVT;ISKHLE;LSTHTS;VTEHVE;RTIHLK;KSEHIV;GSGHSG;TSWHTA	93-98;371-376;381-386;410-415;590-595;598-603;674-679;1052-1057;1060-1065;1162-1167;1544-1549;1593-1598;2067-2072;2317-2322;2630-2635	Triple functional domain protein
Q96N23	3096	3	0.097	LTFHAL;RTHHID;GTSHMM	188-193;762-767;1509-1514	Cilia- and flagella-associated protein 54
Q6ZR08	3092	5	0.162	RSVHDV;ESFHSI;FTQHPE;TTGHST;PTRHWI	1078-1083;2158-2163;2768-2773;3057-3062;3075-3080	Dynein heavy chain 12, axonemal
Q8WUY3	3088	13	0.421	ESFHIF;QSSHSA;DTGHMG;GTNHLI;ETEHKP;NTTHNL;KTEHTD;PSEHHT;GSSHIT;ASEHQE;YSEHSG;SSVHQN;YTGHDP	83-88;508-513;640-645;757-762;984-989;1045-1050;1056-1061;1201-1206;1236-1241;1370-1375;1645-1650;1859-1864;2849-2854	Protein prune homolog 2
Q96L91-3	3086	8	0.259	GTIHHL;ASLHTP;NSFHVC;KSGHFV;ITRHEA;PSTHPP;LSTHSR;YTSHFD	232-237;511-516;1116-1121;1277-1282;1349-1354;1408-1413;1898-1903;2388-2393	Isoform 3 of E1A-binding protein p400
Q8IZF6	3080	16	0.519	NTAHSS;ASTHVG;FTVHSL;ATSHYL;GSTHIF;PSTHTL;SSTHVI;ISSHQT;KTMHPG;DSLHTS;ETLHLV;ISAHPF;ISTHPE;TTDHTL;RTGHKM;FSIHSY	262-267;457-462;502-507;844-849;957-962;1138-1143;1157-1162;1307-1312;1541-1546;1757-1762;1910-1915;2048-2053;2101-2106;2135-2140;2545-2550;2580-2585	Adhesion G-protein coupled receptor G4
P25391	3075	9	0.293	DSGHGC;GSTHHR;GSVHGD;LSKHNN;ESNHLL;HSIHVA;PSFHFD;RSFHGC;KSKHRI	943-948;1050-1055;1515-1520;1754-1759;1777-1782;2202-2207;2306-2311;2641-2646;2984-2989	Laminin subunit alpha-1
Q6ZRS2-3	3072	6	0.195	PSSHDS;ATGHFM;TSSHVP;PSLHAC;LTYHGH;ISAHQT	354-359;883-888;1372-1377;1830-1835;1921-1926;2257-2262	Isoform 3 of Helicase SRCAP
Q96RL7-4	3069	10	0.326	SSIHIR;DSFHIT;STQHIL;NTFHMI;KTLHGN;ASHHSG;STAHLW;ISFHSK;PTGHNM;TSAHQS	156-161;538-543;736-741;1241-1246;1333-1338;1366-1371;1682-1687;1833-1838;2607-2612;2636-2641	Isoform 4 of Vacuolar protein sorting-associated protein 13A
A0A0J9YY01	3064	9	0.294	ASEHSG;RSFHVF;ATDHTF;RSFHTC;TSVHAR;LSFHRG;VTGHPR;VSLHSR;ISTHYS	232-237;847-852;1123-1128;1353-1358;2393-2398;2468-2473;2681-2686;2811-2816;2832-2837	Unconventional myosin-XVB
Q99715	3063	6	0.196	NTVHMS;FSYHIT;VTFHPT;TTMHVQ;YTLHNL;GSFHKV	39-44;660-665;1119-1124;1488-1493;2169-2174;2646-2651	Collagen alpha-1(XII) chain
Q13315	3056	9	0.295	WTQHRL;FSVHQN;KSLHLH;MTLHEP;KTGHSF;LSTHVQ;ESEHFF;TSYHES;LTKHLV	266-271;680-685;940-945;1349-1354;1744-1749;1862-1867;1892-1897;2122-2127;2251-2256	Serine-protein kinase ATM
Q8NFC6	3051	11	0.361	SSVHTS;ESLHVV;KSKHRN;SSAHST;DSSHRA;DSSHEK;ETVHRM;VSKHKV;PSVHKP;STLHLI;ISGHSV	409-414;636-641;790-795;979-984;987-992;1049-1054;1236-1241;2368-2373;2411-2416;2452-2457;2749-2754	Biorientation of chromosomes in cell division protein 1-like 1
Q12830	3046	3	0.098	RSRHRG;GSVHGS;VSSHVP	40-45;893-898;2431-2436	Nucleosome-remodeling factor subunit BPTF
Q96L91-4	3042	8	0.263	GTIHHL;ASLHTP;NSFHVC;KSGHFV;ITRHEA;PSTHPP;LSTHSR;YTSHFD	232-237;548-553;1153-1158;1314-1319;1386-1391;1445-1450;1854-1859;2344-2349	Isoform 4 of E1A-binding protein p400
Q8TDJ6	3036	23	0.758	VSVHLM;ETIHHL;ISHHAN;SSEHED;FTIHPV;DSHHTL;HSTHMN;ISKHID;TSSHHN;RTFHDP;NSLHTS;FSMHVC;QTIHLD;LSSHLM;RSQHDE;CSLHGA;HTLHSL;ESIHSD;ASTHDV;MTSHPV;TSGHSN;LTGHGL;KSEHAK	170-175;310-315;348-353;462-467;510-515;573-578;599-604;613-618;667-672;713-718;749-754;1100-1105;1121-1126;1514-1519;1684-1689;2162-2167;2254-2259;2479-2484;2679-2684;2769-2774;2869-2874;2971-2976;2981-2986	DmX-like protein 2
Q9Y485	3027	16	0.529	FSIHPM;SSGHNK;ISKHAD;TTSHHN;NSLHVS;QTIHLD;NTKHLV;ESNHER;LSGHLL;STSHFA;FSTHMS;ASAHLK;KSKHHL;ASSHDV;MTSHPT;VSEHAR	494-499;578-583;600-605;654-659;729-734;1095-1100;1135-1140;1364-1369;1489-1494;1570-1575;1834-1839;1862-1867;2582-2587;2659-2664;2750-2755;2967-2972	DmX-like protein 1
Q8IWI9	3026	9	0.297	STGHYW;HSMHRY;SSGHRV;KTKHFQ;LSQHIN;PSEHSC;PSDHLK;SSFHKL;PTLHMK	164-169;195-200;287-292;1095-1100;1355-1360;2008-2013;2641-2646;2734-2739;2926-2931	MAX gene-associated protein
Q9NYQ6	3014	9	0.299	HTAHVL;QSSHYT;ATVHIL;ATQHTG;DTIHEE;HSIHKH;ESLHVY;LSFHYL;ASSHSS	771-776;790-795;1085-1090;2141-2146;2267-2272;2501-2506;2552-2557;2680-2685;2821-2826	Cadherin EGF LAG seven-pass G-type receptor 1
O94915	3013	9	0.299	LTIHMD;DTQHGV;QTAHPA;SSRHYA;TSYHDP;MTVHLL;VSKHTL;YSTHTY;FTFHVF	584-589;660-665;1295-1300;1821-1826;1897-1902;2075-2080;2086-2091;2151-2156;2705-2710	Protein furry homolog-like
Q5TBA9	3013	9	0.299	LSIHMD;GSSHRI;PTTHPN;SSRHYA;LSAHAL;RSRHQR;QSVHWR;TTVHED;YTFHVF	632-637;722-727;1346-1351;1862-1867;1881-1886;1975-1980;2276-2281;2603-2608;2702-2707	Protein furry homolog
Q9P2D1	2997	5	0.167	PSLHHP;QTMHPS;LTGHMR;SSAHIQ;PTRHLL	52-57;379-384;471-476;2158-2163;2493-2498	Chromodomain-helicase-DNA-binding protein 7
Q99715-4	2987	6	0.201	NTVHMS;FSYHIT;VTFHPT;TTMHVQ;YTLHNL;GSFHKR	39-44;660-665;1119-1124;1488-1493;2169-2174;2646-2651	Isoform 4 of Collagen alpha-1(XII) chain
O60229	2985	14	0.469	RSNHDR;QTQHNH;LSKHTG;KSLHRA;VSFHTH;ISKHLE;LSTHTS;SSGHTK;VTEHVE;NSIHSS;ASDHSP;CSWHTL;ITLHDT;ISGHFH	63-68;351-356;560-565;568-573;644-649;1052-1057;1154-1159;1514-1519;1533-1538;1752-1757;2364-2369;2400-2405;2740-2745;2830-2835	Kalirin
Q68DQ2	2970	9	0.303	PSDHHE;DSQHHL;GSNHRK;ASSHVK;ISGHSE;KSLHPL;FSEHID;RSIHVK;WTEHGQ	159-164;361-366;386-391;541-546;979-984;2461-2466;2496-2501;2607-2612;2910-2915	Very large A-kinase anchor protein
Q9NR48	2969	9	0.303	TSKHEK;ESTHLN;KTTHID;SSIHTI;RSHHFI;HSDHYC;KSKHKL;ETHHSP;KSAHLF	516-521;607-612;637-642;660-665;1306-1311;2195-2200;2317-2322;2727-2732;2789-2794	Histone-lysine N-methyltransferase ASH1L
O15417	2968	11	0.371	RSVHGP;ASSHGS;GSLHSH;PSLHQG;PSDHLP;PSSHPT;KSGHSS;KSAHSP;QTVHSP;PSAHSP;QSSHVD	10-15;79-84;174-179;825-830;862-867;1027-1032;1547-1552;1716-1721;2180-2185;2712-2717;2905-2910	Trinucleotide repeat-containing gene 18 protein
O43149	2961	13	0.439	VSRHRG;ITDHLD;ESAHNY;DSSHNE;ETSHLQ;ISVHDS;ITAHPM;YSAHLA;ETYHLT;KTTHLL;YSQHFA;ESKHPY;QTGHQR	73-78;496-501;1098-1103;1178-1183;1449-1454;1714-1719;1874-1879;1909-1914;2131-2136;2180-2185;2322-2327;2703-2708;2838-2843	Zinc finger ZZ-type and EF-hand domain-containing protein 1
O95359	2948	4	0.136	PSSHSA;GSQHEE;FSTHQA;SSYHGD	628-633;1004-1009;1210-1215;1882-1887	Transforming acidic coiled-coil-containing protein 2
Q8NFP9	2946	9	0.305	YSAHFV;HSIHSA;LTMHED;MSEHPA;SSNHII;NTIHLI;KSSHGS;GSTHAE;LTGHDH	291-296;487-492;711-716;730-735;1163-1168;1381-1386;1496-1501;2087-2092;2776-2781	Neurobeachin
Q02388	2944	7	0.238	TTAHSL;RTVHVT;VSWHSA;YTVHVR;GTLHVV;SSYHLD;VTAHRY	338-343;690-695;717-722;749-754;871-876;917-922;1139-1144	Collagen alpha-1(VII) chain
Q9H799-5	2933	10	0.341	PSVHMR;DTIHAK;SSRHNA;LSIHYW;HSLHQR;TSIHKP;SSNHIF;QSVHLG;QSDHLA;VSVHPL	431-436;551-556;626-631;644-649;1384-1389;1503-1508;1701-1706;2088-2093;2639-2644;2889-2894	Isoform 2 of Protein JBTS17
Q6ZRI0	2925	7	0.239	SSSHQE;CTLHPC;TTVHVQ;ATSHPL;LTVHVL;DTGHMY;LTVHRN	64-69;977-982;1097-1102;1949-1954;2146-2151;2209-2214;2594-2599	Otogelin
O15050	2925	2	0.068	ATSHYK;WSIHEL	1174-1179;1385-1390	TPR and ankyrin repeat-containing protein 1
Q9HCU4	2923	9	0.308	LTGHLV;KSTHVF;QSSHYT;ATVHVR;DSRHID;ATQHTA;ISVHDD;GSLHST;ASTHSS	79-84;252-257;713-718;1007-1012;1552-1557;2062-2067;2285-2290;2664-2669;2735-2740	Cadherin EGF LAG seven-pass G-type receptor 2
O75962-2	2921	15	0.514	RSNHDR;GTSHPH;QTQHNH;ESGHYA;LSKHTG;KSLHRA;VSFHTH;ETDHVT;ISKHLE;LSTHTS;VTEHVE;RTIHLK;KSEHIV;GSGHSG;TSWHTA	93-98;371-376;381-386;410-415;590-595;598-603;674-679;1052-1057;1060-1065;1162-1167;1544-1549;1593-1598;2067-2072;2317-2322;2454-2459	Isoform 2 of Triple functional domain protein
Q12830-2	2920	3	0.103	RSRHRG;GSVHGS;VSSHVP	40-45;767-772;2305-2310	Isoform 2 of Nucleosome-remodeling factor subunit BPTF
Q6V1P9	2916	16	0.549	VTIHIF;FSIHPR;SSDHFK;SSDHLQ;TTSHYL;TTDHSK;ITAHDP;KTQHIL;RSQHTF;FSHHLY;SSGHRA;VSVHDV;DSVHYT;LSYHTH;LSDHES;TSDHDG	363-368;424-429;887-892;972-977;1016-1021;1026-1031;1186-1191;1232-1237;1545-1550;1684-1689;1764-1769;1913-1918;1969-1974;2213-2218;2668-2673;2768-2773	Protocadherin-23
Q02388-2	2912	7	0.240	TTAHSL;RTVHVT;VSWHSA;YTVHVR;GTLHVV;SSYHLD;VTAHRY	338-343;690-695;717-722;749-754;871-876;917-922;1139-1144	Isoform 2 of Collagen alpha-1(VII) chain
P35556	2912	3	0.103	PSLHDT;FTQHHT;RSIHEP	2163-2168;2562-2567;2779-2784	Fibrillin-2
Q12830-4	2903	3	0.103	RSRHRG;GSVHGS;VSSHVP	40-45;893-898;2431-2436	Isoform 4 of Nucleosome-remodeling factor subunit BPTF
Q3L8U1	2897	13	0.449	HSMHQN;PSAHFH;CSSHQE;FSSHYS;SSNHIS;ASNHTN;STQHIL;HSSHPQ;NSSHIL;FTSHLV;RSWHSS;FSNHQH;STTHMK	148-153;237-242;244-249;270-275;277-282;294-299;321-326;341-346;427-432;440-445;461-466;467-472;2208-2213	Chromodomain-helicase-DNA-binding protein 9
P46013-2	2896	11	0.380	RSQHDI;STGHAN;ETTHTH;ETTHTD;PTTHEK;ETTHTH;QTTHTD;PTTHEK;QSTHTH;TSGHTQ;ETTHTD	273-278;347-352;690-695;1056-1061;1123-1128;1298-1303;1782-1787;1850-1855;2268-2273;2328-2333;2507-2512	Isoform Short of Proliferation marker protein Ki-67
Q9Y520	2896	6	0.207	TSSHLP;GSNHTQ;SSAHHQ;DTSHLF;NTQHAR;GTQHSM	402-407;928-933;1604-1609;2393-2398;2399-2404;2643-2648	Protein PRRC2C
Q6ZQQ6	2873	8	0.278	GSFHIL;QTAHSF;FSGHQS;LSQHSC;SSLHFG;SSMHYS;PSAHAS;GSSHTP	77-82;302-307;439-444;450-455;606-611;724-729;2675-2680;2810-2815	WD repeat-containing protein 87
P15924	2871	7	0.244	MSRHQN;FTKHVT;VSWHYC;ITHHGT;GSSHHI;TTIHQL;SSRHES	62-67;183-188;548-553;640-645;697-702;1375-1380;2584-2589	Desmoplakin
P35555	2871	6	0.209	YTSHGA;LSAHLC;CSQHAD;FTQHHT;LSAHIC;LTNHNR	20-25;1161-1166;1374-1379;2515-2520;2612-2617;2787-2792	Fibrillin-1
O95359-3	2871	4	0.139	PSSHSA;GSQHEE;FSTHQA;SSYHGD	628-633;1004-1009;1210-1215;1882-1887	Isoform 3 of Transforming acidic coiled-coil-containing protein 2
P50851	2863	7	0.244	FTFHTW;YSAHFV;LTMHED;MSEHPN;NTIHLI;GSTHPE;LTGHDY	231-236;265-270;685-690;704-709;1356-1361;2001-2006;2693-2698	Lipopolysaccharide-responsive and beige-like anchor protein
Q8IWI9-3	2856	9	0.315	STGHYW;HSMHRY;SSGHRV;KTKHFQ;LSQHIN;PSEHSC;PSDHLK;SSFHKL;PTLHMK	164-169;195-200;287-292;1095-1100;1355-1360;1838-1843;2471-2476;2564-2569;2756-2761	Isoform 3 of MAX gene-associated protein
Q86YZ3	2850	85	2.982	ATQHGE;FSQHKS;YSQHGS;GSGHSS;GSGHSS;YSKHGS;GSGHSS;ASRHSS;SSEHSS;YTQHGS;GSGHSS;HSRHGS;GSGHSS;SSGHSS;SSSHGQ;YSQHGS;GSSHSS;SSGHGR;GSGHSP;SSGHSS;YSQHGS;ASGHFS;ASHHAS;YTQHGS;GSGHSS;GSGHSS;SSGHSS;SSSHGQ;YSQHGS;GSGHSS;SSSHYG;SSGHGR;GSGHSP;SSSHGQ;RSGHSS;GSGHSS;YSQHGS;GSGHFC;GSGHSS;CTQHGS;GSGHSS;GSSHSS;SSGHSS;SSSHGQ;YSQHGS;GSGHSS;SSGHGR;SSSHGQ;RSGHSS;GSGHSS;YSQHGS;GSGHFC;SSSHGQ;GSGHSS;YTQHGS;GSGHSS;GSGHSS;…	19-24;231-236;244-249;250-255;315-320;361-366;367-372;406-411;471-476;478-483;484-489;530-535;577-582;603-608;633-638;713-718;719-724;762-767;771-776;784-789;828-833;834-839;873-878;944-949;950-955;1043-1048;1069-1074;1099-1104;1180-1185;1186-1191;1215-1220;1229-1234;1238-1243;1255-1260;1277-1282;1290-1295;1297-1302;1303-1308;1368-1373;1414-1419;1420-1425;1513-1518;1539-1544;1569-1574;1650-1655;1…	Hornerin
Q8TDX9	2849	12	0.421	RSSHGL;PTQHPP;SSVHED;SSSHVY;STAHQL;ASKHGL;TSKHTL;YTVHFQ;CSYHRL;NSRHTF;VSVHFT;VSGHLV	245-250;273-278;449-454;637-642;837-842;1174-1179;1234-1239;1682-1687;1717-1722;1843-1848;2472-2477;2575-2580	Polycystic kidney disease protein 1-like 1
Q9Y520-5	2849	6	0.211	TSSHLP;GSNHTQ;SSAHHQ;DTSHLF;NTQHAR;GTQHSM	402-407;928-933;1604-1609;2346-2351;2352-2357;2596-2601	Isoform 5 of Protein PRRC2C
Q7Z7M0	2845	9	0.316	ATGHSM;YTDHSV;QSTHTC;DSVHSE;CSFHSH;RSFHAA;ESFHGS;HTVHIQ;GSGHGT	389-394;565-570;970-975;995-1000;1165-1170;1566-1571;2429-2434;2522-2527;2822-2827	Multiple epidermal growth factor-like domains protein 8
P25054	2843	15	0.528	NSNHLT;SSTHSA;LTSHLG;HSKHKM;PSLHVR;GSNHGI;KTEHMS;VSQHPR;VTSHTE;KSFHVE;DSEHGL;SSLHQA;LSTHSS;HSKHSS;SSKHSS	30-35;295-300;304-309;712-717;750-755;1116-1121;1207-1212;1326-1331;1894-1899;2010-2015;2087-2092;2113-2118;2493-2498;2551-2556;2767-2772	Adenomatous polyposis coli protein
P21359	2839	13	0.458	STEHNK;STFHYV;NSLHRI;ETLHKA;LTSHQM;VSVHNL;ESLHKT;SSEHLG;DSRHLL;MTRHQV;ASTHGL;TSQHSP;RTRHGS	35-40;404-409;412-417;445-450;585-590;726-731;806-811;979-984;1248-1253;1573-1578;2120-2125;2787-2792;2812-2817	Neurofibromin
O15018	2839	10	0.352	GTEHRI;TSTHKE;GSRHRP;SSFHED;VSLHKE;GTDHRK;QTSHKT;STSHPS;FSSHFG;ITVHRV	289-294;907-912;1115-1120;1528-1533;1584-1589;1910-1915;1921-1926;2140-2145;2229-2234;2648-2653	PDZ domain-containing protein 2
Q9H4A3-7	2833	12	0.424	TTEHRF;GSQHEQ;PTIHER;QTHHFQ;DSAHSD;RSRHEK;VSAHSL;KTSHSS;FSEHSS;KSVHFE;ESAHKT;QTLHPP	74-79;678-683;735-740;769-774;1482-1487;1522-1527;1937-1942;1944-1949;2076-2081;2294-2299;2336-2341;2578-2583	Isoform 6 of Serine/threonine-protein kinase WNK1
Q9NR99	2828	9	0.318	NTSHVY;PTLHTL;MSTHPS;GTQHMS;STFHLD;GSFHQS;ITLHEN;LSIHIH;ITVHGN	624-629;922-927;1142-1147;1548-1553;1776-1781;1827-1832;2002-2007;2063-2068;2495-2500	Matrix-remodeling-associated protein 5
B2RWP4	2826	4	0.142	PSSHSA;GSQHEE;FSTHQA;SSYHGD	628-633;1004-1009;1210-1215;1882-1887	TACC2 protein
A0A087WZJ2	2819	4	0.142	ESSHDE;SSSHVE;STFHSL;TSLHLV	245-250;514-519;583-588;2805-2810	Neuroblastoma breakpoint family member 14
P21359-2	2818	13	0.461	STEHNK;STFHYV;NSLHRI;ETLHKA;LTSHQM;VSVHNL;ESLHKT;SSEHLG;DSRHLL;MTRHQV;ASTHGL;TSQHSP;RTRHGS	35-40;404-409;412-417;445-450;585-590;726-731;806-811;979-984;1248-1253;1552-1557;2099-2104;2766-2771;2791-2796	Isoform 1 of Neurofibromin
Q9Y520-4	2817	6	0.213	TSSHLP;GSNHTQ;SSAHHQ;DTSHLF;NTQHAR;GTQHSM	402-407;928-933;1604-1609;2393-2398;2399-2404;2643-2648	Isoform 4 of Protein PRRC2C
Q12802	2813	9	0.320	QSLHDA;LSIHNQ;DSHHEH;NSSHAQ;ETEHNK;LSAHDD;HSSHGS;STFHNT;ISIHSQ	156-161;193-198;260-265;638-643;994-999;1201-1206;1484-1489;1707-1712;2046-2051	A-kinase anchor protein 13
P04275	2813	7	0.249	WTDHSA;QSLHIN;FSDHHT;CTDHVC;DSIHVT;LSDHSF;STRHIV	285-290;313-318;722-727;858-863;1533-1538;1585-1590;1954-1959	von Willebrand factor
Q9Y493	2812	7	0.249	NSFHRG;FSFHYI;PSGHQQ;GSYHPV;CSVHNN;GSNHSI;LSGHGV	94-99;288-293;499-504;1874-1879;1895-1900;1944-1949;2594-2599	Zonadhesin
Q75N90	2809	6	0.214	LSEHTR;CSTHSG;FTQHHQ;SSGHGC;FTQHSQ;RSAHRD	1596-1601;1609-1614;2476-2481;2521-2526;2557-2562;2689-2694	Fibrillin-3
Q8IZF6-2	2804	16	0.571	NTAHSS;ASTHVG;FTVHSL;ATSHYL;GSTHIF;PSTHTL;SSTHVI;ISSHQT;KTMHPG;DSLHTS;ETLHLV;ISAHPF;ISTHPE;TTDHTL;RTGHKM;FSIHSY	199-204;394-399;439-444;781-786;894-899;1075-1080;1094-1099;1244-1249;1478-1483;1694-1699;1847-1852;1985-1990;2038-2043;2072-2077;2343-2348;2378-2383	Isoform 2 of Adhesion G-protein coupled receptor G4
Q6KC79	2804	9	0.321	STDHIE;NSMHSS;YTTHPQ;VSKHKQ;RSGHSH;CSTHKQ;GTHHAK;KSQHQE;FTKHSD	73-78;131-136;195-200;779-784;1130-1135;1375-1380;1703-1708;2121-2126;2180-2185	Nipped-B-like protein
P78559	2803	6	0.214	ISGHRE;ATEHVS;DTSHHT;KSSHSS;RTRHDE;GTHHPR	517-522;728-733;1245-1250;1927-1932;2211-2216;2550-2555	Microtubule-associated protein 1A
O95071	2799	9	0.322	TSIHFV;HSAHPS;PSLHHP;SSDHQD;ESNHSN;NSSHAN;NTQHQR;DSEHEN;PSAHDL	2-7;257-262;407-412;1010-1015;1627-1632;1700-1705;1720-1725;1989-1994;2139-2144	E3 ubiquitin-protein ligase UBR5
Q12802-4	2793	9	0.322	QSLHDA;LSIHNQ;DSHHEH;NSSHAQ;ETEHNK;LSAHDD;HSSHGS;STFHNT;ISIHSQ	156-161;193-198;260-265;638-643;994-999;1201-1206;1484-1489;1689-1694;2026-2031	Isoform 3 of A-kinase anchor protein 13
Q9BXT5	2789	18	0.645	YSSHIF;SSKHEE;ETAHDS;ESFHQS;STKHFS;VSKHKS;TTSHMG;LTLHSE;QTYHDQ;KSDHPI;CTDHLE;ETIHFL;SSDHFS;KSVHGT;NTVHTF;ASGHIT;SSEHLF;ESFHPG	193-198;247-252;406-411;657-662;1059-1064;1089-1094;1119-1124;1555-1560;1760-1765;1959-1964;2011-2016;2070-2075;2421-2426;2463-2468;2590-2595;2597-2602;2647-2652;2783-2788	Testis-expressed protein 15
O75691	2785	5	0.180	LTEHFG;ISSHAH;KTAHRA;FTVHML;LTKHLF	60-65;743-748;1001-1006;1903-1908;2155-2160	Small subunit processome component 20 homolog
Q7Z7M0-2	2778	9	0.324	ATGHSM;YTDHSV;QSTHTC;DSVHSE;CSFHSH;RSFHAA;ESFHGS;HTVHIQ;GSGHGT	389-394;565-570;903-908;928-933;1098-1103;1499-1504;2362-2367;2455-2460;2755-2760	Isoform 2 of Multiple epidermal growth factor-like domains protein 8
Q9NT68	2774	13	0.469	PSSHNP;NTSHQI;LSHHHS;ETRHFL;CSSHGV;CSGHGT;DSTHII;LTLHFE;TSLHRE;ISFHSE;MSTHTS;YTYHDN;LSKHFD	186-191;204-209;260-265;314-319;677-682;710-715;913-918;978-983;1721-1726;1786-1791;1974-1979;2091-2096;2150-2155	Teneurin-2
Q6N022	2769	13	0.469	DTEHEN;ETDHPG;PTDHSL;ASRHDG;PSSHET;CSNHGT;CSGHGT;WTGHDC;DSTHII;MTYHGN;SSVHVQ;HTKHFD;KSSHSH	156-161;163-168;215-220;273-278;523-528;635-640;700-705;719-724;905-910;1673-1678;1722-1727;2141-2146;2303-2308	Teneurin-4
P01266	2768	4	0.145	FSQHDL;CSQHEA;ISTHGR;ASIHLL	383-388;2134-2139;2203-2208;2392-2397	Thyroglobulin
Q14643	2758	6	0.218	ASSHQL;ATGHYL;RSIHGV;LTMHDY;TSNHMW;ESRHDS	195-200;309-314;932-937;1077-1082;1452-1457;2109-2114	Inositol 1,4,5-trisphosphate receptor type 1
Q6ZNJ1	2754	7	0.254	FTFHAW;LTGHRV;TSGHNT;ATQHSM;TSLHVQ;VSAHLH;YSLHLY	603-608;872-877;925-930;1793-1798;2177-2182;2272-2277;2629-2634	Neurobeachin-like protein 2
Q9H5I5	2752	6	0.218	HTIHPS;ITYHSW;FSQHNP;ESIHMY;QTAHRM;ESVHVT	427-432;513-518;1270-1275;1701-1706;1734-1739;2081-2086	Piezo-type mechanosensitive ion channel component 2
Q9Y520-6	2752	6	0.218	TSSHLP;GSNHTQ;SSAHHQ;DTSHLF;NTQHAR;GTQHSM	402-407;928-933;1604-1609;2328-2333;2334-2339;2578-2583	Isoform 6 of Protein PRRC2C
Q9UQ35	2752	5	0.182	VSRHAS;PSRHSC;SSGHSS;PSRHSL;RSAHAT	430-435;886-891;1378-1383;1454-1459;2342-2347	Serine/arginine repetitive matrix protein 2
P25054-2	2742	15	0.547	NSNHLT;SSTHSA;LTSHLG;HSKHKM;PSLHVR;GSNHGI;KTEHMS;VSQHPR;VTSHTE;KSFHVE;DSEHGL;SSLHQA;LSTHSS;HSKHSS;SSKHSS	30-35;295-300;304-309;611-616;649-654;1015-1020;1106-1111;1225-1230;1793-1798;1909-1914;1986-1991;2012-2017;2392-2397;2450-2455;2666-2671	Isoform Short of Adenomatous polyposis coli protein
Q14643-5	2734	6	0.219	ASSHQL;ATGHYL;RSIHGV;LTMHDY;TSNHMW;ESRHDS	195-200;309-314;908-913;1053-1058;1428-1433;2085-2090	Isoform 5 of Inositol 1,4,5-trisphosphate receptor type 1
Q9UKZ4	2725	18	0.661	ETLHEY;ETSHTL;VSRHGY;KSEHSS;DTDHER;DSVHLH;ETRHFL;ITIHHP;DTQHSP;CSNHGI;CSGHGT;CTEHGQ;FSQHTS;DSTHVI;NSVHIR;SSFHSD;QTLHLG;KTIHLM	44-49;78-83;94-99;129-134;148-153;240-245;257-262;422-427;478-483;633-638;666-671;730-735;851-856;870-875;1585-1590;1672-1677;1958-1963;2000-2005	Teneurin-1
Q14315	2725	6	0.220	HTVHVA;GTYHIT;HTVHYT;NSRHVS;RSSHTY;HSLHET	448-453;1210-1215;1501-1506;1858-1863;2180-2185;2601-2606	Filamin-C
Q6ZNJ1-3	2724	7	0.257	FTFHAW;LTGHRV;TSGHNT;ATQHSM;TSLHVQ;VSAHLH;YSLHLY	603-608;872-877;925-930;1793-1798;2177-2182;2272-2277;2599-2604	Isoform 3 of Neurobeachin-like protein 2
Q9Y493-2	2724	6	0.220	NSFHRG;FSFHYI;PSGHQQ;GSYHPV;CSVHNN;GSNHSI	94-99;288-293;499-504;1874-1879;1895-1900;1944-1949	Isoform 1 of Zonadhesin
O60281	2723	7	0.257	CSDHPE;VTLHVK;KTAHPD;NTNHYS;RSSHLN;KSKHRG;TSQHRN	215-220;588-593;1120-1125;1293-1298;1616-1621;2312-2317;2417-2422	Zinc finger protein 292
Q9Y493-6	2721	6	0.221	NSFHRG;FSFHYI;PSGHQQ;GSYHPV;CSVHNN;GSNHSI	94-99;288-293;499-504;1874-1879;1895-1900;1944-1949	Isoform 6 of Zonadhesin
P15822	2718	12	0.442	YTVHMS;NSTHVA;LSIHSD;GTVHAQ;QSGHPR;VTGHVP;NTLHSQ;QTNHSV;KSLHLP;ITTHSK;LTKHMK;PTVHFS	262-267;375-380;483-488;640-645;889-894;1415-1420;1480-1485;1671-1676;1951-1956;2004-2009;2131-2136;2698-2703	Zinc finger protein 40
Q8IYW2	2715	8	0.295	ATEHLR;ATVHLL;LSQHPA;ATGHSG;RTAHRL;TSSHLL;GSKHFP;PSHHAQ	445-450;663-668;685-690;773-778;1143-1148;1354-1359;2457-2462;2574-2579	Cilia- and flagella-associated protein 46
Q9UMN6	2715	8	0.295	RTNHLS;PSHHGK;GSKHLL;KSVHSF;LTHHIP;GSSHGG;ASQHRV;ATMHGN	698-703;954-959;1261-1266;1462-1467;1894-1899;2014-2019;2528-2533;2641-2646	Histone-lysine N-methyltransferase 2B
Q8TD26	2715	4	0.147	MTSHNG;QTKHYN;STTHPE;PSSHDV	76-81;1053-1058;2325-2330;2573-2578	Chromodomain-helicase-DNA-binding protein 6
P01266-2	2711	4	0.148	FSQHDL;CSQHEA;ISTHGR;ASIHLL	383-388;2077-2082;2146-2151;2335-2340	Isoform 2 of Thyroglobulin
Q14643-3	2710	6	0.221	ASSHQL;ATGHYL;RSIHGV;LTMHDY;TSNHMW;ESRHDS	195-200;309-314;923-928;1068-1073;1443-1448;2061-2066	Isoform 3 of Inositol 1,4,5-trisphosphate receptor type 1
Q7Z333-4	2706	4	0.148	LSLHSM;FSFHEN;LSSHKP;ETHHTR	521-526;877-882;2626-2631;2678-2683	Isoform 4 of Probable helicase senataxin
Q14571	2701	9	0.333	ITIHEY;RTIHGV;PSIHPS;PTEHED;TSNHIW;STLHLK;ESRHDS;FSRHIS;KSEHNM	811-816;919-924;948-953;958-963;1443-1448;1855-1860;2053-2058;2222-2227;2584-2589	Inositol 1,4,5-trisphosphate receptor type 2
Q02224	2701	6	0.222	KSRHYG;KTLHMD;QTKHIE;NSLHEA;ISEHTD;KSEHIR	187-192;823-828;2148-2153;2388-2393;2515-2520;2546-2551	Centromere-associated protein E
Q9P273	2699	10	0.371	DTEHEN;ESRHFL;VSLHEA;CSNHGV;CSGHGT;DSTHVI;TSMHIS;FTYHGN;TSGHPT;YTKHFD	159-164;248-253;475-480;619-624;652-657;848-853;1333-1338;1608-1613;1803-1808;2077-2082	Teneurin-3
Q96L73	2696	9	0.334	ESRHGA;ESEHDL;DSEHSA;HTDHLM;GSTHNS;CSLHIC;CTEHDP;PSTHLA;PSSHKC	216-221;465-470;482-487;708-713;960-965;1635-1640;2202-2207;2232-2237;2685-2690	Histone-lysine N-methyltransferase, H3 lysine-36 and H4 lysine-20 specific
Q6ZS30	2694	10	0.371	ESEHLK;NSDHSA;SSLHQT;ESVHPY;NTLHKH;FSVHSD;TTQHIY;LSLHSP;TTLHIQ;VSAHLH	204-209;303-308;501-506;541-546;1280-1285;1407-1412;1910-1915;1980-1985;2116-2121;2211-2216	Neurobeachin-like protein 1
Q14315-2	2692	6	0.223	HTVHVA;GTYHIT;HTVHYT;NSRHVS;RSSHTY;HSLHET	448-453;1210-1215;1501-1506;1825-1830;2147-2152;2568-2573	Isoform 2 of Filamin-C
Q9H5I5-2	2689	6	0.223	HTIHPS;ITYHSW;FSQHNP;ESIHMY;QTAHRM;ESVHVT	427-432;513-518;1270-1275;1701-1706;1734-1739;2081-2086	Isoform 2 of Piezo-type mechanosensitive ion channel component 2
A0A024R856	2685	10	0.372	ASSHGS;GSLHSH;PSLHQG;PSDHLP;PSSHPT;KSGHSS;KSAHSP;QTVHSP;PSAHSP;QSSHVD	5-10;100-105;751-756;788-793;953-958;1473-1478;1642-1647;2117-2122;2429-2434;2622-2627	HCG96198, isoform CRA_a
Q7Z333	2677	4	0.149	LSLHSM;FSFHEN;LSSHKP;ETHHTR	521-526;877-882;2597-2602;2649-2654	Probable helicase senataxin
Q92616	2671	15	0.562	LTLHRY;CTSHKE;VSQHKS;LTKHLF;VSHHVV;RTWHVR;LSSHKV;ISHHPS;ITRHLD;LSAHGV;ASLHVW;LTRHLG;DTGHRI;YTSHLR;ISIHIK	56-61;207-212;216-221;338-343;369-374;576-581;612-617;673-678;702-707;1490-1495;1903-1908;2105-2110;2146-2151;2186-2191;2375-2380	eIF-2-alpha kinase activator GCN1
Q14573	2671	7	0.262	VSNHIA;LTMHDY;TSNHIW;KSFHNL;ESRHDS;LSRHNK;ETKHRL	639-644;1062-1067;1433-1438;1770-1775;2005-2010;2060-2065;2150-2155	Inositol 1,4,5-trisphosphate receptor type 3
Q02224-2	2665	5	0.188	KSRHYG;KTLHMD;NSLHEA;ISEHTD;KSEHIR	187-192;823-828;2352-2357;2479-2484;2510-2515	Isoform 2 of Centromere-associated protein E
Q6UB99	2663	6	0.225	LSAHTI;TSSHGS;HTKHWR;KTKHKH;KSKHKE;DSQHST	428-433;523-528;542-547;633-638;1253-1258;1741-1746	Ankyrin repeat domain-containing protein 11
Q9P2D8-3	2657	7	0.263	CSSHVR;HSNHHS;SSSHHS;ASKHGE;LTRHEQ;QTVHQL;TSSHSS	376-381;408-413;476-481;917-922;1255-1260;1297-1302;1920-1925	Isoform 3 of Protein unc-79 homolog
Q03001-3	2649	9	0.340	QTLHPS;DTLHNF;SSIHKL;VSWHYL;DTYHPL;TSEHGA;KSDHLK;NTGHLH;HSSHML	186-191;373-378;512-517;651-656;971-976;1113-1118;1526-1531;1899-1904;2387-2392	Isoform 3 of Dystonin
Q9BYK8	2649	6	0.227	SSEHAQ;ISRHFY;STVHTC;LSLHLG;RSLHLA;ITLHHR	61-66;753-758;873-878;1576-1581;1725-1730;2281-2286	Helicase with zinc finger domain 2
P21333	2647	3	0.113	SSSHSR;HTVHVT;VSNHSL	2-7;454-459;2522-2527	Filamin-A
Q13535	2644	7	0.265	QSSHEV;CTLHGM;FSEHGH;TSQHEC;ESLHSS;ITEHTN;MSTHFK	661-666;716-721;732-737;748-753;939-944;2126-2131;2239-2244	Serine/threonine-protein kinase ATR
Q7Z333-3	2644	4	0.151	LSLHSM;FSFHEN;LSSHKP;ETHHTR	521-526;877-882;2564-2569;2616-2621	Isoform 3 of Probable helicase senataxin
Q9H4A3-6	2642	12	0.454	TTEHRF;GSQHEQ;PTIHER;QTHHFQ;DSAHSD;RSRHEK;VSAHSL;KTSHSS;FSEHSS;KSVHFE;ESAHKT;QTLHPP	74-79;678-683;735-740;769-774;1329-1334;1369-1374;1784-1789;1791-1796;1923-1928;2141-2146;2183-2188;2425-2430	Isoform 5 of Serine/threonine-protein kinase WNK1
O15018-2	2640	9	0.341	GTEHRI;GSRHRP;SSFHED;VSLHKE;GTDHRK;QTSHKT;STSHPS;FSSHFG;ITVHRV	289-294;917-922;1329-1334;1385-1390;1711-1716;1722-1727;1941-1946;2030-2035;2449-2454	Isoform 2 of PDZ domain-containing protein 2
Q9P2D8	2635	6	0.228	CSSHVR;HSNHHS;SSSHHS;ASKHGE;QTVHQL;TSSHSS	376-381;408-413;476-481;917-922;1275-1280;1898-1903	Protein unc-79 homolog
Q9H4A3-5	2634	12	0.456	TTEHRF;GSQHEQ;PTIHER;QTHHFQ;DSAHSD;RSRHEK;VSAHSL;KTSHSS;FSEHSS;KSVHFE;ESAHKT;QTLHPP	74-79;678-683;820-825;854-859;1321-1326;1361-1366;1776-1781;1783-1788;1915-1920;2133-2138;2175-2180;2417-2422	Isoform 4 of Serine/threonine-protein kinase WNK1
O75369-8	2633	1	0.038	MSAHVT	2160-2165	Isoform 8 of Filamin-B
Q99973	2627	13	0.495	VSAHPD;VSTHSD;VSAHPD;VSAHPD;PTDHVL;SSRHHE;ISLHGI;ESLHPG;VTDHLR;DTAHIL;SSAHTF;LSLHLN;LSTHKE	8-13;38-43;68-73;98-103;236-241;539-544;934-939;1253-1258;1368-1373;1512-1517;2328-2333;2358-2363;2417-2422	Telomerase protein component 1
O15021	2626	15	0.571	CSGHGS;LSAHAG;ASAHFS;LSKHFC;FTHHQI;FSEHLD;YTVHHI;GSGHIR;STLHGL;SSTHAA;KTNHKD;SSLHSA;SSSHKP;KTKHPD;ESHHPD	16-21;250-255;269-274;331-336;416-421;1038-1043;1171-1176;1345-1350;1352-1357;1746-1751;2044-2049;2062-2067;2192-2197;2207-2212;2535-2540	Microtubule-associated serine/threonine-protein kinase 4
A6H8Y1	2624	4	0.152	VSSHFS;PSQHDE;ESYHLA;TSEHIQ	1377-1382;1487-1492;1888-1893;1968-1973	Transcription factor TFIIIB component B'' homolog
Q6WRI0	2623	11	0.419	DSTHRR;TTAHHT;ISFHSR;SSRHNA;GTTHFI;PTIHWT;GTDHLH;ITVHSG;DSGHRT;YTFHAN;ITVHKN	731-736;1268-1273;1408-1413;1508-1513;1537-1542;1678-1683;1730-1735;1755-1760;2088-2093;2190-2195;2290-2295	Immunoglobulin superfamily member 10
A0A024R321	2622	1	0.038	MSAHVT	2129-2134	Filamin B, beta (Actin binding protein 278), isoform CRA_a
Q9UPU5	2620	9	0.344	LTDHWS;VSLHKK;ASFHGH;TSAHPD;LSMHHQ;KSLHQL;HSNHVD;NSHHWS;MSEHYW	136-141;863-868;953-958;1466-1471;1660-1665;2257-2262;2487-2492;2520-2525;2535-2540	Ubiquitin carboxyl-terminal hydrolase 24
A8TX70	2615	8	0.306	SSDHLG;ATSHFH;ITVHAV;LTIHLV;ISTHVQ;TTAHHE;TSGHEN;NSIHQM	37-42;181-186;571-576;836-841;1201-1206;1342-1347;2262-2267;2365-2370	Collagen alpha-5(VI) chain
Q9ULT8	2610	6	0.230	DSGHLV;DTLHSA;SSLHYA;GTKHSF;VTHHAV;ESRHVD	153-158;161-166;429-434;795-800;1722-1727;2203-2208	E3 ubiquitin-protein ligase HECTD1
Q9P281	2608	7	0.268	ASTHPS;DTTHGD;RSTHAL;KSTHKP;ATRHPQ;DTGHIA;ASDHFL	86-91;690-695;744-749;965-970;1590-1595;1989-1994;2083-2088	BAH and coiled-coil domain-containing protein 1
Q5HY54	2607	3	0.115	SSSHSR;HTVHVT;VSNHSL	2-7;454-459;2482-2487	Filamin-A
Q6ZS30-1	2604	10	0.384	ESEHLK;NSDHSA;SSLHQT;ESVHPY;NTLHKH;FSVHSD;TTQHIY;LSLHSP;TTLHIQ;VSAHLH	204-209;303-308;501-506;541-546;1280-1285;1407-1412;1910-1915;1980-1985;2116-2121;2211-2216	Isoform 1 of Neurobeachin-like protein 1
O75179	2603	10	0.384	SSSHLP;ESNHDT;ASTHKT;SSAHSN;NSVHPA;TSAHAF;SSTHLG;FSQHQA;GTFHQH;NSVHMN	784-789;1080-1085;1860-1865;2102-2107;2232-2237;2263-2268;2335-2340;2494-2499;2512-2517;2595-2600	Ankyrin repeat domain-containing protein 17
O75369	2602	1	0.038	MSAHVT	2129-2134	Filamin-B
Q9C0D2	2601	18	0.692	KTWHIK;STYHHL;ISEHWD;ISYHLT;STSHSI;SSDHHV;VSQHML;FSSHLQ;SSGHSE;SSEHFI;QSHHGD;PSSHRE;ETEHSF;FSEHMD;TSMHSS;ESQHAD;STKHQL;ETGHGI	143-148;191-196;641-646;776-781;820-825;923-928;1246-1251;1324-1329;1429-1434;1493-1498;1499-1504;1576-1581;1650-1655;1985-1990;2133-2138;2184-2189;2267-2272;2390-2395	Centrosomal protein of 295 kDa
G3V2U4	2596	6	0.231	CSSHVR;HSNHHS;SSSHHS;ASKHGE;QTVHQL;TSSHSS	376-381;408-413;476-481;917-922;1275-1280;1898-1903	Protein unc-79 homolog
Q86UK0	2595	6	0.231	NSFHLL;RSWHRG;LSTHHL;NSSHVR;ETVHKL;LTSHSM	851-856;964-969;1532-1537;2223-2228;2368-2373;2444-2449	ATP-binding cassette sub-family A member 12
Q96L73-3	2593	9	0.347	ESRHGA;ESEHDL;DSEHSA;HTDHLM;GSTHNS;CSLHIC;CTEHDP;PSTHLA;PSSHKC	216-221;362-367;379-384;605-610;857-862;1532-1537;2099-2104;2129-2134;2582-2587	Isoform 3 of Histone-lysine N-methyltransferase, H3 lysine-36 and H4 lysine-20 specific
O75417	2590	5	0.193	PSRHFS;TSNHFS;PTLHSI;GSEHSG;ETFHST	177-182;1518-1523;2003-2008;2037-2042;2493-2498	DNA polymerase theta
Q9HCK8	2581	4	0.155	ITLHDY;QSRHPE;QTRHFS;LSLHNT	90-95;779-784;1404-1409;2441-2446	Chromodomain-helicase-DNA-binding protein 8
Q13535-2	2580	7	0.271	QSSHEV;CTLHGM;FSEHGH;TSQHEC;ESLHSS;ITEHTN;MSTHFK	597-602;652-657;668-673;684-689;875-880;2062-2067;2175-2180	Isoform 2 of Serine/threonine-protein kinase ATR
Q02224-3	2580	6	0.233	KSRHYG;KTLHMD;QTKHIE;NSLHEA;ISEHTD;KSEHIR	187-192;798-803;2027-2032;2267-2272;2394-2399;2425-2430	Isoform 3 of Centromere-associated protein E
Q9HCE0	2579	15	0.582	FSYHRY;KSEHLH;VSDHWA;ATLHLD;PTFHPL;QSRHLR;ISQHLW;PSDHPL;TTLHLE;ESIHLA;KSLHSV;DSLHES;LSWHLV;FSSHYP;QTRHMA	346-351;371-376;654-659;907-912;1004-1009;1050-1055;1154-1159;1302-1307;1580-1585;1790-1795;1959-1964;2009-2014;2151-2156;2168-2173;2260-2265	Ectopic P granules protein 5 homolog
O75369-2	2578	1	0.039	MSAHVT	2105-2110	Isoform 2 of Filamin-B
E9PEM5	2575	6	0.233	FTFHTW;YSAHFV;LTMHED;MSEHPN;NTIHLI;GSTHPE	231-236;265-270;685-690;704-709;1356-1361;2001-2006	Lipopolysaccharide-responsive and beige-like anchor protein
Q9C0A1	2572	8	0.311	LSNHLF;LSSHMS;LSIHMQ;LSQHAV;DSRHPL;LTSHRR;ATAHQR;SSAHRR	110-115;437-442;523-528;1000-1005;1166-1171;1784-1789;2466-2471;2516-2521	Zinc finger homeobox protein 2
Q9NY15	2570	10	0.389	NSSHLD;CSGHGQ;DTAHTV;LSGHPL;SSDHEA;RTMHGT;CTVHGR;CSEHAN;CSEHAN;STAHPV	1178-1183;1340-1345;1570-1575;1667-1672;1691-1696;1817-1822;2023-2028;2102-2107;2144-2149;2263-2268	Stabilin-1
P12111-4	2570	8	0.311	PTTHAQ;KSVHNG;ETLHDA;RSQHPY;ASQHFA;TSAHDQ;QTYHVA;ATYHGS	21-26;407-412;1207-1212;1311-1316;2050-2055;2418-2423;2445-2450;2461-2466	Isoform 4 of Collagen alpha-3(VI) chain
Q6ZNJ1-2	2570	7	0.272	FTFHAW;LTGHRV;TSGHNT;ATQHSM;TSLHVQ;VSAHLH;YSLHLY	603-608;872-877;925-930;1609-1614;1993-1998;2088-2093;2445-2450	Isoform 2 of Neurobeachin-like protein 2
Q93008	2570	6	0.233	LTLHTV;DSLHQP;LSAHIK;MSLHPR;LSDHLL;VSEHGR	266-271;402-407;529-534;1011-1016;2152-2157;2168-2173	Probable ubiquitin carboxyl-terminal hydrolase FAF-X
Q8IUG5	2567	4	0.156	FSSHHL;KSKHEQ;ESMHSE;SSIHFE	931-936;1478-1483;1862-1867;2471-2476	Unconventional myosin-XVIIIb
Q9BYW2	2564	8	0.312	TSSHSS;YSKHDS;LTDHSK;SSGHAP;STVHED;YSDHWE;STSHTD;FTAHPQ	473-478;545-550;841-846;1023-1028;1032-1037;1097-1102;1170-1175;2337-2342	Histone-lysine N-methyltransferase SETD2
Q9H254	2564	3	0.117	DTVHLV;GSTHGG;LSLHKA	737-742;2466-2471;2475-2480	Spectrin beta chain, non-erythrocytic 4
O75369-3	2561	1	0.039	MSAHVT	2088-2093	Isoform 3 of Filamin-B
P46531	2555	9	0.352	PSFHGP;FTGHLC;YTGHHC;SSFHFL;QTDHRQ;ASLHNQ;ITDHMD;ASGHLG;PSQHSY	168-173;520-525;595-600;1588-1593;1837-1842;1918-1923;2089-2094;2425-2430;2485-2490	Neurogenic locus notch homolog protein 1
O00507	2555	8	0.313	QSQHLF;LSQHTL;DSLHQP;LSAHIK;MSVHPR;QTDHWY;LSDHLL;VSEHGH	23-28;267-272;403-408;530-535;1012-1017;1895-1900;2153-2158;2169-2174	Probable ubiquitin carboxyl-terminal hydrolase FAF-Y
A6H8Y1-7	2552	4	0.157	VSSHFS;PSQHDE;ESYHLA;TSEHIQ	1377-1382;1487-1492;1888-1893;1968-1973	Isoform 7 of Transcription factor TFIIIB component B'' homolog
Q8WWQ8	2551	2	0.078	CSDHGQ;CSAHAT	2014-2019;2055-2060	Stabilin-2
P42345	2549	9	0.353	YSSHQG;NSEHKE;PSIHLI;LSHHHT;PTVHPQ;ATEHDR;DTLHAL;ESIHSF;ATSHEN	336-341;612-617;632-637;964-969;1690-1695;1779-1784;2244-2249;2477-2482;2532-2537	Serine/threonine-protein kinase mTOR
B2RTY4	2548	8	0.314	GSIHYG;KTAHNN;ISWHNI;NTDHMR;KTGHDD;SSAHLP;DSMHWQ;ASSHGT	114-119;286-291;582-587;668-673;726-731;1590-1595;1846-1851;2442-2447	Unconventional myosin-IXa
Q9UGM3-6	2542	19	0.747	CSGHES;CSGHES;PTSHAS;CSGHES;CSGHES;PTSHAS;CSGHES;PTSHAS;CSGHES;PTSHAS;CSGHES;PTSHAS;CSGHES;PTSHAS;CSGHES;CSGHES;MTIHFR;ISDHSI;DTIHVA	171-176;303-308;348-353;671-676;802-807;847-852;1062-1067;1107-1112;1191-1196;1236-1241;1320-1325;1365-1370;1449-1454;1494-1499;1578-1583;1707-1712;1984-1989;2229-2234;2363-2368	Isoform 6 of Deleted in malignant brain tumors 1 protein
Q8IWZ3	2542	8	0.315	PSFHPY;VSLHQQ;ITGHDQ;ESNHDT;PTAHLI;KSIHAN;ATIHQD;FSQHQP	767-772;867-872;968-973;1052-1057;1555-1560;1786-1791;2150-2155;2435-2440	Ankyrin repeat and KH domain-containing protein 1
Q9Y4G6	2542	3	0.118	TSMHAV;ESKHEI;ASFHPD	504-509;541-546;2223-2228	Talin-2
Q9Y490	2541	4	0.157	ITNHDE;ESKHEI;TTEHIR;LTGHSK	121-126;538-543;2149-2154;2269-2274	Talin-1
Q15652	2540	12	0.472	ITHHDL;VSDHNS;DSKHSI;CSFHPI;LSQHPF;SSSHRT;GTHHPA;ESAHAS;ITAHSS;DSVHTK;LTRHSE;ESFHLT	210-215;470-475;543-548;684-689;733-738;742-747;752-757;816-821;938-943;1362-1367;1555-1560;2489-2494	Probable JmjC domain-containing histone demethylation protein 2C
Q68DK2	2539	10	0.394	QTLHRT;YTLHHL;TSNHRS;ATRHPS;ISLHQK;ATSHFL;LTTHFY;SSIHSP;VSRHMN;LTSHPR	388-393;446-451;744-749;760-765;1578-1583;1625-1630;1634-1639;1776-1781;2327-2332;2525-2530	Zinc finger FYVE domain-containing protein 26
O75369-6	2537	1	0.039	MSAHVT	2064-2069	Isoform 6 of Filamin-B
F8VNQ3	2535	11	0.434	LSHHHS;ETRHFL;CSSHGV;CSGHGT;DSTHII;LTLHFE;TSLHRE;ISFHSE;MSTHTS;YTYHDN;LSKHFD	69-74;123-128;445-450;478-483;681-686;746-751;1482-1487;1547-1552;1735-1740;1852-1857;1911-1916	Teneurin-2
E7EX88	2530	6	0.237	TSDHDN;LSRHHA;VSGHLD;LSGHTS;PSGHWE;SSRHPR	22-27;666-671;876-881;2202-2207;2492-2497;2517-2522	Aggrecan core protein
Q9C0G6-4	2530	6	0.237	YTFHDR;NTMHIL;ETEHSN;WSIHMD;PSEHSL;DSFHED	170-175;450-455;1338-1343;2036-2041;2238-2243;2431-2436	Isoform 4 of Dynein heavy chain 6, axonemal
D3DP12	2527	16	0.633	VTIHIF;FSIHPR;SSDHFK;SSDHLQ;TTSHYL;TTDHSK;ITAHDP;KTQHIL;RSQHTF;FSHHLY;SSGHRA;VSVHDV;DSVHYT;LSYHTH;LSDHES;TSDHDG	18-23;79-84;498-503;583-588;627-632;637-642;797-802;843-848;1156-1161;1295-1300;1375-1380;1524-1529;1580-1585;1824-1829;2279-2284;2379-2384	Dachsous 2 (Drosophila), isoform CRA_b
Q5S007	2527	9	0.356	LTVHNA;LTWHRK;NSLHEK;GTGHLL;ISVHLE;YSTHPH;LSDHRP;ATHHNS;ESKHKM	122-127;357-362;382-387;622-627;1006-1011;1402-1407;1673-1678;2157-2162;2403-2408	Leucine-rich repeat serine/threonine-protein kinase 2
Q9Y618	2525	10	0.396	ESKHRS;RSEHEV;YSEHAK;RSIHEI;SSRHSS;DTGHAF;VSGHAT;YTRHHP;RSDHTL;SSVHSE	220-225;367-372;1145-1150;1431-1436;1777-1782;1962-1967;1996-2001;2155-2160;2397-2402;2439-2444	Nuclear receptor corepressor 2
Q92508	2521	6	0.238	LSRHIG;VTAHWL;ITYHSW;RSRHQL;VTLHGC;FTRHHG	101-106;190-195;436-441;457-462;1015-1020;1532-1537	Piezo-type mechanosensitive ion channel component 1
G3V5X7	2519	13	0.516	VSAHPD;VSTHSD;VSAHPD;VSAHPD;PTDHVL;SSRHHE;ISLHGI;ESLHPG;VTDHLR;DTAHIL;SSAHTF;LSLHLN;LSTHKE	8-13;38-43;68-73;98-103;236-241;431-436;826-831;1145-1150;1260-1265;1404-1409;2220-2225;2250-2255;2309-2314	Telomerase protein component 1
Q68DK2-2	2518	10	0.397	QTLHRT;YTLHHL;TSNHRS;ATRHPS;ISLHQK;ATSHFL;LTTHFY;SSIHSP;VSRHMN;LTSHPR	367-372;425-430;723-728;739-744;1557-1562;1604-1609;1613-1618;1755-1760;2306-2311;2504-2509	Isoform 2 of Zinc finger FYVE domain-containing protein 26
Q8IWT3	2517	9	0.358	HTIHVL;MTKHEW;DSIHSL;ASMHKD;LTDHNP;ITLHMH;LTLHEG;QSKHLA;CTFHHQ	144-149;759-764;817-822;1065-1070;1185-1190;1205-1210;1818-1823;2224-2229;2300-2305	Cullin-9
Q2M2H8	2515	10	0.398	SSRHYL;TSNHLQ;ETEHTT;GSAHGV;QTIHNK;MSSHPS;ATSHTS;FTTHIT;NTTHIS;STVHTS	657-662;827-832;1092-1097;1136-1141;1735-1740;1825-1830;2163-2168;2380-2385;2430-2435;2493-2498	Probable maltase-glucoamylase 2
P49327	2511	5	0.199	STSHVP;PTAHAF;VTFHGV;DSIHSL;VSVHVI	1479-1484;1527-1532;1789-1794;2280-2285;2472-2477	Fatty acid synthase
Q96JM2	2506	13	0.519	LTMHRR;ISRHIE;GTEHNS;VSTHYQ;ITNHYQ;STSHFS;YTDHHS;LTSHLN;QTHHGH;LSSHSH;FTMHVE;ETKHTE;FSDHGA	447-452;454-459;826-831;858-863;1384-1389;1645-1650;1866-1871;1907-1912;2045-2050;2121-2126;2235-2240;2336-2341;2401-2406	Zinc finger protein 462
O00555	2505	7	0.279	YTRHLR;ESDHHA;LTRHMP;ITEHNN;NTVHFN;DSEHYL;PSRHGR	808-813;901-906;1544-1549;1733-1738;1889-1894;2078-2083;2464-2469	Voltage-dependent P/Q-type calcium channel subunit alpha-1A
A0A0D9SGF6	2498	6	0.240	DSFHLQ;GSAHEV;LSKHQK;ISAHED;FTVHKD;YTEHST	571-576;1230-1235;1591-1596;1712-1717;1924-1929;2308-2313	Spectrin alpha chain, non-erythrocytic 1
H0YM81	2492	6	0.241	TSDHDN;LSRHHA;VSGHLD;LSGHTS;PSGHWE;SSRHPR	22-27;666-671;876-881;2202-2207;2454-2459;2479-2484	Aggrecan core protein
P46100	2492	4	0.161	DSEHMH;HTNHKT;KSKHLK;LSSHTG	470-475;758-763;945-950;1235-1240	Transcriptional regulator ATRX
P11717	2491	7	0.281	RTYHSV;GTNHRV;STGHLF;FSWHTP;SSLHGD;ESSHPV;VSFHDD	91-96;121-126;1522-1527;1638-1643;2400-2405;2430-2435;2478-2483	Cation-independent mannose-6-phosphate receptor
E9PEZ1	2489	9	0.362	HTIHVL;MTKHEW;DSIHSL;ASMHKD;LTDHNP;ITLHMH;LTLHEG;QSKHLA;CTFHHQ	144-149;759-764;817-822;1065-1070;1185-1190;1205-1210;1818-1823;2196-2201;2272-2277	Cullin-9
E9PDY4	2489	6	0.241	TTGHRL;TTGHRL;TTGHRL;NTAHWS;TSFHNG;SSVHPR	582-587;1032-1037;1482-1487;1500-1505;1986-1991;2471-2476	Complement receptor type 1
Q8IVL1	2488	11	0.442	KSGHKR;PSSHEK;ASSHPG;SSAHSA;SSLHTS;SSLHFS;ATSHSS;ASSHSD;SSAHQL;LSQHSL;NSHHDD	101-106;328-333;340-345;1395-1400;1428-1433;1650-1655;1809-1814;1852-1857;1927-1932;1984-1989;2473-2478	Neuron navigator 2
Q12923	2485	8	0.322	CSAHIR;KTYHGD;KSYHDL;MTMHSS;VSHHAA;ESQHGS;QSHHEA;RTNHED	153-158;405-410;968-973;1057-1062;1155-1160;1276-1281;1691-1696;2160-2165	Tyrosine-protein phosphatase non-receptor type 13
Q96AY4	2481	9	0.363	LTNHRH;MSYHNY;ASTHGN;GSLHSQ;RTHHAL;RTVHFA;PSQHSG;YSAHIS;SSGHQS	294-299;414-419;554-559;964-969;1085-1090;1925-1930;2263-2268;2295-2300;2309-2314	Tetratricopeptide repeat protein 28
Q8IWN7	2480	3	0.121	GSSHQS;GSVHGQ;GSGHED	874-879;1483-1488;1887-1892	Retinitis pigmentosa 1-like 1 protein
O15078	2479	4	0.161	NSKHLK;ASLHLK;KSHHTL;LSMHYE	522-527;697-702;1530-1535;2188-2193	Centrosomal protein of 290 kDa
P02751-15	2477	5	0.202	CTDHTV;DTFHKR;FTVHWI;GSGHFR;KTYHVG	401-406;529-534;1465-1470;2330-2335;2391-2396	Isoform 15 of Fibronectin
Q5TA12	2476	10	0.404	STRHSN;RTLHVR;QTEHLP;LTSHLQ;ATEHQG;GTTHTL;DSNHNF;YSVHAL;HSAHNA;PTLHSQ	297-302;439-444;493-498;508-513;695-700;1234-1239;1433-1438;2024-2029;2070-2075;2205-2210	Protein dopey-1
Q5UIP0	2472	8	0.324	RTLHRS;SSIHVR;FSKHAN;YSFHTL;LTDHQK;ASFHGQ;ETGHDG;QSKHNT	262-267;325-330;471-476;812-817;1064-1069;1925-1930;2032-2037;2247-2252	Telomere-associated protein RIF1
Q13813	2472	6	0.243	DSFHLQ;GSAHEV;QSKHQK;ISAHED;FTVHKD;YTEHST	571-576;1230-1235;1586-1591;1707-1712;1919-1924;2282-2287	Spectrin alpha chain, non-erythrocytic 1
Q04721	2471	9	0.364	VTYHNG;STSHPC;CSSHPC;ASNHKR;TSEHWV;ITDHMD;LSHHHI;PSQHSY;HSGHLQ	42-47;104-109;1029-1034;1721-1726;1754-1759;2038-2043;2225-2230;2387-2392;2404-2409	Neurogenic locus notch homolog protein 2
P46821	2468	7	0.284	VSRHSA;STTHPA;ASKHSP;SSIHDE;KSSHLP;PSLHAE;SSAHTP	83-88;176-181;966-971;1083-1088;1344-1349;1572-1577;1733-1738	Microtubule-associated protein 1B
Q12923-3	2466	7	0.284	CSAHIR;KTYHGD;KSYHDL;VSHHAA;ESQHGS;QSHHEA;RTNHED	153-158;405-410;968-973;1136-1141;1257-1262;1672-1677;2141-2146	Isoform 3 of Tyrosine-protein phosphatase non-receptor type 13
Q5JWR5	2465	10	0.406	STRHSN;RTLHVR;QTEHLP;LTSHLQ;ATEHQG;GTTHTL;DSNHNF;YSVHAL;HSAHNA;PTLHSQ	306-311;448-453;502-507;517-522;704-709;1243-1248;1442-1447;2033-2038;2079-2084;2214-2219	Protein dopey-1
Q7Z442	2459	6	0.244	ITVHLV;ASDHLE;LTRHAY;YTGHRR;KTTHLK;QTRHSR	442-447;458-463;755-760;1397-1402;1935-1940;2446-2451	Polycystic kidney disease protein 1-like 2
O00763	2458	4	0.163	GSFHFL;PSSHPN;VTDHRF;LSQHIS	574-579;1328-1333;1535-1540;2433-2438	Acetyl-CoA carboxylase 2
P46100-4	2454	4	0.163	DSEHMH;HTNHKT;KSKHLK;LSSHTG	432-437;720-725;907-912;1197-1202	Isoform 3 of Transcriptional regulator ATRX
Q8NDH2	2452	18	0.734	VSMHGL;ITEHSP;LSHHRF;ISSHKV;YSLHIE;ESLHGY;ETVHRE;RTLHVP;TTAHLS;SSAHPH;KTQHKS;LTSHLE;YSRHKT;NSKHKH;TSAHER;KSLHQI;NSSHWD;QSKHKS	135-140;161-166;205-210;235-240;289-294;362-367;713-718;956-961;1245-1250;1375-1380;1769-1774;1787-1792;1831-1836;1851-1856;1947-1952;1980-1985;2325-2330;2360-2365	Coiled-coil domain-containing protein 168
Q13813-3	2452	6	0.245	DSFHLQ;GSAHEV;QSKHQK;ISAHED;FTVHKD;YTEHST	571-576;1210-1215;1566-1571;1687-1692;1899-1904;2262-2267	Isoform 3 of Spectrin alpha chain, non-erythrocytic 1
P31629	2446	7	0.286	QSYHTQ;TSKHLP;LTKHMK;STDHQF;PSSHHS;SSLHPS;GSAHVS	872-877;1179-1184;1842-1847;1892-1897;2041-2046;2245-2250;2363-2368	Transcription factor HIVEP2
Q5UIP0-2	2446	7	0.286	RTLHRS;SSIHVR;FSKHAN;YSFHTL;LTDHQK;ASFHGQ;ETGHDG	262-267;325-330;471-476;812-817;1064-1069;1925-1930;2032-2037	Isoform 2 of Telomere-associated protein RIF1
P02751-7	2446	5	0.204	CTDHTV;DTFHKR;FTVHWI;GSGHFR;KTYHVG	401-406;529-534;1465-1470;2299-2304;2360-2365	Isoform 7 of Fibronectin
Q96JI7	2443	8	0.327	LSFHNN;LSSHLY;QSKHFS;QTQHSY;SSFHIP;DSWHWL;ITQHTL;GTGHKQ	157-162;571-576;602-607;904-909;1243-1248;1453-1458;1806-1811;2067-2072	Spatacsin
Q92793	2442	6	0.246	ASKHKQ;NSGHSL;MTGHAG;CTRHDC;DSIHFF;VTGHIW	64-69;192-197;250-255;422-427;1435-1440;1467-1472	CREB-binding protein
Q9BV73	2442	6	0.246	ETNHTE;GSGHEN;ESSHLE;ESRHQQ;RSWHQQ;SSRHQE	317-322;362-367;550-555;698-703;866-871;1951-1956	Centrosome-associated protein CEP250
O75376	2440	15	0.615	NTRHQQ;RSSHLE;RSEHEI;WTDHEK;LTSHNQ;KSGHIL;RTAHEI;RSIHEI;RSRHTS;STLHEA;STNHER;ESKHEA;LSSHRY;QSVHHQ;SSVHSE	31-36;44-49;375-380;440-445;1066-1071;1215-1220;1236-1241;1349-1354;1445-1450;1461-1466;1512-1517;1841-1846;1961-1966;2108-2113;2354-2359	Nuclear receptor corepressor 1
Q6W4X9	2439	35	1.435	PSTHVR;TSTHLQ;CTWHYQ;SSNHTP;HTTHSP;TSFHAT;PSTHTV;ASNHSA;GSTHTA;TSLHSH;SSTHHP;FTTHSP;PSTHTV;ASIHSM;GSTHTA;TSLHSH;SSTHHA;TSLHSH;SSTHHP;FTTHSP;PSTHTV;ASIHSM;GSTHTA;SSTHHP;FTTHSP;PSTHTV;ITTHTQ;ASIHST;GSTHTA;PSSHSS;LSTHPT;PSSHLA;ASTHTA;TTRHPG;LTAHGS	219-224;493-498;1153-1158;1241-1246;1404-1409;1425-1430;1457-1462;1474-1479;1494-1499;1523-1528;1530-1535;1573-1578;1626-1631;1643-1648;1663-1668;1692-1697;1699-1704;1747-1752;1754-1759;1797-1802;1850-1855;1867-1872;1887-1892;1923-1928;1966-1971;2019-2024;2026-2031;2036-2041;2056-2061;2146-2151;2183-2188;2237-2242;2256-2261;2304-2309;2323-2328	Mucin-6
Q9BZC7	2435	5	0.205	LSTHHM;ITGHNV;VTNHPM;LTSHSM;KSEHIS	1176-1181;1673-1678;1769-1774;2240-2245;2321-2326	ATP-binding cassette sub-family A member 2
A0A024RBS1	2432	12	0.493	CTSHKE;LTKHLF;VSHHVV;RTWHVR;LSSHKV;ISHHPS;LSAHGV;ASLHVW;LTRHLG;DTGHRI;YTSHLR;ISIHIK	9-14;135-140;166-171;373-378;409-414;470-475;1251-1256;1664-1669;1866-1871;1907-1912;1947-1952;2136-2141	GCN1 general control of amino-acid synthesis 1-like 1 (Yeast), isoform CRA_b
Q8IVL1-2	2432	10	0.411	KSGHKR;PSSHEK;ASSHPG;SSAHSA;SSLHTS;ATSHSS;ASSHSD;SSAHQL;LSQHSL;NSHHDD	101-106;305-310;317-322;1372-1377;1405-1410;1753-1758;1796-1801;1871-1876;1928-1933;2417-2422	Isoform 2 of Neuron navigator 2
A0A087WX83	2431	8	0.329	RTSHTA;ETEHVY;TSLHDR;STQHLR;ITRHAK;SSSHAL;PSTHIP;TTEHLK	91-96;234-239;722-727;1349-1354;1638-1643;1731-1736;2345-2350;2381-2386	Myomegalin
Q5VWN6	2430	11	0.453	TSDHEY;LTEHSK;SSSHLS;LTDHPG;SSEHDE;ATEHVE;RTSHGL;DSQHSA;VSFHLN;ISSHLH;STAHKK	579-584;660-665;1167-1172;1483-1488;1505-1510;1788-1793;1939-1944;1994-1999;2088-2093;2238-2243;2334-2339	Protein FAM208B
P15924-3	2428	6	0.247	MSRHQN;FTKHVT;VSWHYC;ITHHGT;GSSHHI;SSRHES	62-67;183-188;548-553;640-645;697-702;2141-2146	Isoform DSPIa of Desmoplakin
P18583	2426	6	0.247	ASGHVA;MSSHVM;ESEHGI;DTEHDM;SSEHKS;GSQHRK	1317-1322;1479-1484;1525-1530;1636-1641;1831-1836;2180-2185	Protein SON
Q7Z2Y8	2422	5	0.206	QTQHPW;HSKHPE;LSSHRS;NTEHQV;LSEHLC	65-70;268-273;476-481;924-929;2278-2283	Interferon-induced very large GTPase 1
P02549	2419	4	0.165	DSYHLQ;HSAHEE;GSAHAV;DSGHHA	51-56;123-128;1180-1185;1357-1362	Spectrin alpha chain, erythrocytic 1
P16112	2415	7	0.290	TSDHDN;TTGHVY;LSRHHA;VSGHLD;LSGHTS;PSGHWE;SSRHPR	22-27;282-287;665-670;875-880;2087-2092;2377-2382;2402-2407	Aggrecan core protein
Q09472	2414	5	0.207	ASKHKQ;CTRHDC;DSVHFF;TTGHIW;PSGHLE	75-80;406-411;1399-1404;1431-1436;1976-1981	Histone acetyltransferase p300
Q9UGM3	2413	17	0.705	CSGHES;CSGHES;PTSHAS;CSGHES;CSGHES;PTSHAS;CSGHES;PTSHAS;CSGHES;PTSHAS;CSGHES;PTSHAS;CSGHES;CSGHES;MTIHFR;ISDHSI;DTIHVA	171-176;303-308;348-353;671-676;802-807;847-852;1062-1067;1107-1112;1191-1196;1236-1241;1320-1325;1365-1370;1449-1454;1578-1583;1855-1860;2100-2105;2234-2239	Deleted in malignant brain tumors 1 protein
P13611-2	2409	8	0.332	TSEHFS;TTEHSS;TSVHIS;STKHFP;DSFHTS;ATTHLM;ASGHTE;TSKHDH	502-507;819-824;989-994;1245-1250;1453-1458;1796-1801;1850-1855;2393-2398	Isoform V1 of Versican core protein
Q8IWT3-3	2407	9	0.374	HTIHVL;MTKHEW;DSIHSL;ASMHKD;LTDHNP;ITLHMH;LTLHEG;QSKHLA;CTFHHQ	144-149;649-654;707-712;955-960;1075-1080;1095-1100;1708-1713;2114-2119;2190-2195	Isoform 2 of Cullin-9
Q5T1R4	2406	13	0.540	ASVHIS;TSGHPA;SSSHER;SSEHPL;LSSHSE;HSSHVF;RSAHSL;PSHHPH;HSAHMT;ATSHGG;PSLHTT;LTKHMK;HSQHLT	88-93;291-296;318-323;345-350;509-514;575-580;838-843;979-984;1001-1006;1092-1097;1596-1601;1797-1802;2183-2188	Transcription factor HIVEP3
Q92793-2	2404	5	0.208	ASKHKQ;NSGHSL;MTGHAG;DSIHFF;VTGHIW	64-69;192-197;250-255;1397-1402;1429-1434	Isoform 2 of CREB-binding protein
Q8TDJ6-2	2400	20	0.833	VSVHLM;ETIHHL;ISHHAN;SSEHED;FTIHPV;DSHHTL;HSTHMN;ISKHID;TSSHHN;RTFHDP;NSLHTS;RSQHDE;CSLHGA;HTLHSL;ESIHSD;ASTHDV;MTSHPV;TSGHSN;LTGHGL;KSEHAK	170-175;310-315;348-353;462-467;510-515;573-578;599-604;613-618;667-672;713-718;749-754;1048-1053;1526-1531;1618-1623;1843-1848;2043-2048;2133-2138;2233-2238;2335-2340;2345-2350	Isoform 2 of DmX-like protein 2
A6NKC6	2400	3	0.125	GSSHQS;GSVHGQ;GSGHED	874-879;1403-1408;1807-1812	Retinitis pigmentosa 1-like 1 protein
A4D212	2394	12	0.501	PSGHPP;LSAHKD;QTKHEI;CTYHHP;LSQHTP;ATMHIL;QTFHSL;MSMHRS;PTLHQC;VTEHLS;RSEHQG;SSRHLA	146-151;559-564;633-638;837-842;1232-1237;1322-1327;1501-1506;1622-1627;1870-1875;1983-1988;2128-2133;2152-2157	DKFZP586J0619 protein
Q9UGM3-5	2393	17	0.710	CSGHES;CSGHES;PTSHAS;CSGHES;CSGHES;PTSHAS;CSGHES;PTSHAS;CSGHES;PTSHAS;CSGHES;PTSHAS;CSGHES;CSGHES;MTIHFR;ISDHSI;DTIHVA	171-176;303-308;348-353;671-676;802-807;847-852;1062-1067;1107-1112;1191-1196;1236-1241;1320-1325;1365-1370;1449-1454;1578-1583;1835-1840;2080-2085;2214-2219	Isoform 5 of Deleted in malignant brain tumors 1 protein
Q5D862	2391	73	3.053	SSGHSR;TSGHES;RSGHSS;STVHGR;ETTHGQ;TTRHSQ;HSEHIH;GTTHGQ;TTRHGH;GSQHGE;STVHER;ATGHGH;GSGHSE;GSQHGE;STVHGR;GTTHGQ;TTRHAH;GSGHSE;HSGHTH;GSQHGE;TTRHSY;RTSHSE;GSQHEE;FTVHER;GTTHGQ;TTGHSH;RSSHSE;HTGHTH;GSQHGQ;GTTHGQ;TTRHAH;GSGHSE;HSGHTH;RSQHGE;GTIHGQ;TTRHAH;SSGHSE;GSQHGE;GTTHGQ;TSGHSQ;RSGHSE;HSGHTH;RSQHGE;STVHKR;QTTHGQ;TTEHGH;GSGHSE;HSGHTH;SSVHER;GTTHGQ;TTRHGH;ASGHSE;HSGHAH;GSQHGE;SSVHER;GTTHGQ;TTRHAH;…	143-148;246-251;687-692;1230-1235;1237-1242;1246-1251;1288-1293;1312-1317;1321-1326;1374-1379;1382-1387;1398-1403;1421-1426;1451-1456;1459-1464;1466-1471;1475-1480;1498-1503;1517-1522;1526-1531;1550-1555;1573-1578;1603-1608;1611-1616;1618-1623;1627-1632;1650-1655;1669-1674;1678-1683;1693-1698;1702-1707;1725-1730;1744-1749;1753-1758;1768-1773;1777-1782;1800-1805;1830-1835;1845-1850;1854-1859;1877-…	Filaggrin-2
O15020	2390	2	0.084	QTIHQL;ESAHAA	1642-1647;2201-2206	Spectrin beta chain, non-erythrocytic 2
O00763-2	2388	4	0.168	GSFHFL;PSSHPN;VTDHRF;LSQHIS	574-579;1258-1263;1465-1470;2363-2368	Isoform 2 of Acetyl-CoA carboxylase 2
P18583-7	2386	6	0.251	ASGHVA;MSSHVM;ESEHGI;DTEHDM;SSEHKS;GSQHRK	1277-1282;1439-1444;1485-1490;1596-1601;1791-1796;2140-2145	Isoform G of Protein SON
P02751	2386	5	0.210	CTDHTV;DTFHKR;FTVHWI;GSGHFR;KTYHVG	401-406;529-534;1374-1379;2239-2244;2300-2305	Fibronectin
P02751-11	2386	5	0.210	CTDHTV;DTFHKR;FTVHWI;GSGHFR;KTYHVG	401-406;529-534;1374-1379;2239-2244;2300-2305	Isoform 11 of Fibronectin
Q9BV73-2	2386	5	0.210	ETNHTE;GSGHEN;ESSHLE;ESRHQQ;SSRHQE	317-322;362-367;550-555;698-703;1895-1900	Isoform 2 of Centrosome-associated protein CEP250
Q8IVL0	2385	12	0.503	KSGHKR;QSNHSG;ASVHSF;TSLHTS;LSHHGS;ATSHSS;PSSHSD;SSAHHL;ATGHKD;KTWHHL;TSKHIP;STSHHE	93-98;232-237;1334-1339;1367-1372;1380-1385;1679-1684;1726-1731;1823-1828;1907-1912;2219-2224;2332-2337;2369-2374	Neuron navigator 3
Q9H4A3	2382	10	0.420	TTEHRF;GSQHEQ;DSAHSD;RSRHEK;VSAHSL;KTSHSS;FSEHSS;KSVHFE;ESAHKT;QTLHPP	74-79;678-683;1069-1074;1109-1114;1524-1529;1531-1536;1663-1668;1881-1886;1923-1928;2165-2170	Serine/threonine-protein kinase WNK1
O43497	2377	9	0.379	LSVHHL;ESVHSF;PTVHTS;SSMHKL;GSDHRH;ASEHQD;CTSHYL;LSVHSQ;ISKHMT	489-494;551-556;591-596;630-635;1155-1160;1193-1198;1608-1613;2080-2085;2187-2192	Voltage-dependent T-type calcium channel subunit alpha-1G
P16112-2	2377	7	0.294	TSDHDN;TTGHVY;LSRHHA;VSGHLD;LSGHTS;PSGHWE;SSRHPR	22-27;282-287;665-670;875-880;2087-2092;2339-2344;2364-2369	Isoform 2 of Aggrecan core protein
A5YKK6	2376	4	0.168	TSWHTL;YSYHDI;NTFHIL;HSAHMD	493-498;1357-1362;2021-2026;2244-2249	CCR4-NOT transcription complex subunit 1
A2RRP1	2371	6	0.253	FSSHYP;FTYHGS;LTRHTG;VTRHVT;QSFHLT;ESSHHE	231-236;745-750;1079-1084;1609-1614;2115-2120;2165-2170	Neuroblastoma-amplified sequence
Q6PRD1	2367	6	0.253	PSLHPD;WSEHSL;ASAHNL;DSSHTS;CSQHPG;KTSHEL	600-605;668-673;818-823;912-917;1772-1777;1949-1954	Probable G-protein coupled receptor 179
Q9H2D6	2365	6	0.254	SSSHNP;DSLHEC;DSLHGS;ETRHNL;QSWHSG;ESSHQQ	978-983;1152-1157;1204-1209;1260-1265;1527-1532;2119-2124	TRIO and F-actin-binding protein
Q01082	2364	10	0.423	LSKHRA;RSGHFE;DTLHEQ;HSGHPS;ESEHPD;LTQHEN;STDHGH;ETVHQL;NSGHSD;RSWHNV	677-682;690-695;801-806;917-922;1023-1028;1101-1106;1510-1515;1646-1651;1767-1772;2220-2225	Spectrin beta chain, non-erythrocytic 1
Q8IVL0-2	2363	12	0.508	KSGHKR;QSNHSG;ASVHSF;TSLHTS;LSHHGS;ATSHSS;PSSHSD;SSAHHL;ATGHKD;KTWHHL;TSKHIP;STSHHE	93-98;232-237;1334-1339;1367-1372;1380-1385;1679-1684;1726-1731;1801-1806;1885-1890;2197-2202;2310-2315;2347-2352	Isoform 2 of Neuron navigator 3
P12270	2363	5	0.212	ISQHLV;TSLHER;LTIHAP;SSSHSD;ASEHAS	533-538;740-745;2085-2090;2176-2181;2233-2238	Nucleoprotein TPR
A0A1S5UZ29	2356	11	0.467	RSNHDR;QTQHNH;LSKHTG;KSLHRA;VSFHTH;ISKHLE;LSTHTS;SSGHTK;VTEHVE;NSIHSS;ASDHSP	64-69;352-357;561-566;569-574;645-650;1044-1049;1146-1151;1506-1511;1525-1530;1744-1749;2323-2328	Kalirin
H0UI10	2356	9	0.382	RTLHVR;QTEHLP;LTSHLQ;ATEHQG;GTTHTL;DSNHNF;YSVHAL;HSAHNA;PTLHSQ	345-350;389-394;404-409;595-600;1134-1139;1333-1338;1924-1929;1970-1975;2105-2110	Dopey family member 1, isoform CRA_b
P02751-3	2355	5	0.212	CTDHTV;DTFHKR;FTVHWI;GSGHFR;KTYHVG	401-406;529-534;1374-1379;2208-2213;2269-2274	Isoform 3 of Fibronectin
O43497-4	2354	9	0.382	LSVHHL;ESVHSF;PTVHTS;SSMHKL;GSDHRH;ASEHQD;CTSHYL;LSVHSQ;ISKHMT	489-494;551-556;591-596;630-635;1132-1137;1170-1175;1585-1590;2057-2062;2164-2169	Isoform 3 of Voltage-dependent T-type calcium channel subunit alpha-1G
Q9HCK1	2354	6	0.255	PSSHVE;SSFHSL;HSAHDE;ISLHTK;DTSHRT;ESYHGR	240-245;412-417;716-721;938-943;1671-1676;2310-2315	DBF4-type zinc finger-containing protein 2
Q4AC94	2353	14	0.595	DSYHPL;SSDHKL;FSGHQN;NSEHHH;TTQHRE;VTTHLS;FSHHVE;LSSHLE;CSSHSE;FSSHMA;ASRHEE;ESLHLQ;ISQHQE;LSSHRA	174-179;492-497;939-944;1074-1079;1141-1146;1235-1240;1261-1266;1561-1566;1576-1581;1805-1810;1840-1845;1855-1860;1919-1924;1973-1978	C2 domain-containing protein 3
O95180	2353	7	0.297	ASVHHL;ESVHSI;TSVHFE;RSIHSL;CTSHYL;LSRHAT;ASVHSP	512-517;570-575;1034-1039;1608-1613;1614-1619;1785-1790;1966-1971	Voltage-dependent T-type calcium channel subunit alpha-1H
O75179-6	2352	9	0.383	ESNHDT;ASTHKT;SSAHSN;NSVHPA;TSAHAF;SSTHLG;FSQHQA;GTFHQH;NSVHMN	829-834;1609-1614;1851-1856;1981-1986;2012-2017;2084-2089;2243-2248;2261-2266;2344-2349	Isoform 6 of Ankyrin repeat domain-containing protein 17
P00451	2351	13	0.553	FTDHLF;VSLHAV;QTLHKF;KSWHSE;ISSHQH;NSRHPS;HTAHFS;NSSHLP;ESSHFL;ESNHAI;KTRHYF;HSIHFS;ASGHIR	73-78;115-120;209-214;225-230;331-336;764-769;1283-1288;1431-1436;1449-1454;1624-1629;1713-1718;1973-1978;2047-2052	Coagulation factor VIII
A6NE01	2351	3	0.128	LTEHKK;TSRHPP;TSMHSL	98-103;1927-1932;2308-2313	Protein FAM186A
P08922	2347	6	0.256	LTGHTD;FSAHSK;ISRHLY;HTLHRI;RSRHIL;PTFHRI	775-780;986-991;1234-1239;1307-1312;1425-1430;2206-2211	Proto-oncogene tyrosine-protein kinase ROS
Q5VU43	2346	9	0.384	LSQHLN;ETEHVY;TSLHDR;STQHLR;ITRHAK;SSSHAL;DSIHHS;PSTHIP;TTEHLK	8-13;97-102;585-590;1212-1217;1502-1507;1595-1600;1643-1648;2260-2265;2296-2301	Myomegalin
Q13085	2346	5	0.213	QSRHLE;DSAHVP;PTSHPN;KSVHSS;MTQHIS	354-359;494-499;1185-1190;1904-1909;2322-2327	Acetyl-CoA carboxylase 1
Q8NG31	2342	8	0.342	TSSHTV;SSTHQM;ATSHNI;ISSHTV;TSSHAT;ITLHKD;QTVHLP;TTQHQL	180-185;278-283;693-698;743-748;1314-1319;1409-1414;1601-1606;2217-2222	Kinetochore scaffold 1
Q96RV3	2341	15	0.641	SSTHIE;LSEHEE;ASAHKS;SSRHRD;QSAHQF;TTSHSC;KTKHTH;DSEHTH;GSVHLE;SSLHDE;VSYHLS;ASHHMS;STWHRL;GTSHSS;SSRHSS	406-411;414-419;554-559;574-579;615-620;628-633;644-649;655-660;853-858;870-875;1208-1213;1807-1812;2028-2033;2101-2106;2132-2137	Pecanex-like protein 1
Q00975	2339	7	0.299	TTRHLR;MTVHFT;ASSHHH;LSSHPT;LSEHNA;ASVHAL;HSYHHP	801-806;1787-1792;2047-2052;2145-2150;2232-2237;2268-2273;2328-2333	Voltage-dependent N-type calcium channel subunit alpha-1B
A2NX49	2339	4	0.171	QSRHLE;DSAHVP;PTSHPN;LSQHIS	354-359;494-499;1185-1190;2314-2319	Acetyl-CoA carboxylase
O75376-2	2337	14	0.599	NTRHQQ;RSSHLE;RSEHEI;WTDHEK;LTSHNQ;KSGHIL;RTAHEI;RSIHEI;RSRHTS;STLHEA;STNHER;ISSHRY;QSVHHQ;SSVHSE	31-36;44-49;375-380;440-445;1082-1087;1231-1236;1252-1257;1365-1370;1461-1466;1477-1482;1528-1533;1858-1863;2005-2010;2251-2256	Isoform 2 of Nuclear receptor corepressor 1
Q6P2Q9	2335	8	0.343	NTAHYN;TTVHWL;LTEHPD;ETIHPR;VTIHKT;RTNHIY;QTVHLP;VTTHAK	752-757;812-817;1114-1119;1612-1617;1788-1793;2086-2091;2155-2160;2193-2198	Pre-mRNA-processing-splicing factor 8
Q9UQ35-2	2334	4	0.171	VSRHAS;PSRHSC;SSGHSS;PSRHSL	430-435;886-891;1378-1383;1454-1459	Isoform 2 of Serine/arginine repetitive matrix protein 2
Q9UMZ3	2332	7	0.300	ISTHSF;PSGHVE;RTTHSS;FTEHMI;ASTHVG;FTLHEV;LTQHIN	19-24;31-36;287-292;581-586;683-688;1039-1044;2249-2254	Phosphatidylinositol phosphatase PTPRQ
Q3ZCN5	2332	6	0.257	TTIHIK;ISIHWR;SSVHTS;CTEHDC;NSTHFC;STWHYN	1051-1056;1183-1188;1236-1241;1711-1716;2008-2013;2187-2192	Otogelin-like protein
Q96JI7-3	2330	8	0.343	LSFHNN;LSSHLY;QSKHFS;QTQHSY;SSFHIP;DSWHWL;ITQHTL;HSRHKQ	157-162;571-576;602-607;904-909;1243-1248;1453-1458;1806-1811;1954-1959	Isoform 3 of Spatacsin
P02751-17	2330	5	0.215	CTDHTV;DTFHKR;FTVHWI;GSGHFR;KTYHVG	401-406;529-534;1374-1379;2183-2188;2244-2249	Isoform 17 of Fibronectin
P11277-2	2328	4	0.172	ESGHPR;KTQHLS;ESFHRV;VSHHAA	916-921;1371-1376;1832-1837;2104-2109	Isoform 2 of Spectrin beta chain, erythrocytic
Q7Z7A1	2325	7	0.301	SSSHSP;KSLHGT;VSSHSS;MSKHKT;LSLHND;TTKHQD;GTLHSL	17-22;1002-1007;1154-1159;1691-1696;1846-1851;1890-1895;2272-2277	Centriolin
Q6UVK1	2322	6	0.258	VSVHIN;ASRHLQ;TTAHLE;PTFHYE;RSEHDV;SSSHDH	287-292;331-336;803-808;819-824;1742-1747;2018-2023	Chondroitin sulfate proteoglycan 4
O43497-7	2321	9	0.388	LSVHHL;ESVHSF;PTVHTS;SSMHKL;GSDHRH;ASEHQD;CTSHYL;LSVHSQ;ISKHMT	489-494;551-556;591-596;630-635;1155-1160;1193-1198;1597-1602;2024-2029;2131-2136	Isoform 7 of Voltage-dependent T-type calcium channel subunit alpha-1G
Q9UM47	2321	7	0.302	CTDHVA;DSSHYC;FSLHKD;ASGHKG;WTQHHL;ITDHLD;PSEHPY	901-906;1065-1070;1680-1685;1687-1692;1750-1755;2000-2005;2239-2244	Neurogenic locus notch homolog protein 3
Q9NSI6	2320	8	0.345	RTGHRI;WSTHNG;STDHVI;SSSHTA;DSDHAC;NTFHKN;SSDHGC;NSEHKH	196-201;213-218;343-348;1703-1708;1764-1769;1804-1809;1860-1865;2025-2030	Bromodomain and WD repeat-containing protein 1
Q13023	2319	12	0.517	DSKHVD;ISDHVE;SSSHHD;LSKHKS;PTYHVK;YSLHNV;ETEHLD;ITKHTP;KSKHQT;NSSHTH;CSVHNF;LSSHDS	96-101;114-119;350-355;598-603;682-687;1289-1294;1394-1399;1446-1451;1510-1515;1865-1870;2054-2059;2115-2120	A-kinase anchor protein 6
Q8NG31-2	2316	8	0.345	TSSHTV;SSTHQM;ATSHNI;ISSHTV;TSSHAT;ITLHKD;QTVHLP;TTQHQL	154-159;252-257;667-672;717-722;1288-1293;1383-1388;1575-1580;2191-2196	Isoform 2 of Kinetochore scaffold 1
P23471	2315	14	0.605	ITFHWG;GSEHSL;QTKHEF;TTTHYN;STTHAA;GSQHIF;PTSHMH;ESSHQV;STDHSV;LSIHKC;NSSHES;QTAHFY;SSNHPD;ITQHPL	126-131;139-144;358-363;463-468;881-886;935-940;1248-1253;1277-1282;1362-1367;1437-1442;1618-1623;1667-1672;1744-1749;2094-2099	Receptor-type tyrosine-protein phosphatase zeta
A6NDY9	2315	2	0.086	HTVHVT;VSNHSL	427-432;2190-2195	Filamin A
Q15878	2313	8	0.346	RSSHLR;RSRHRR;MTVHFT;PSNHGI;RSYHSS;LSAHRL;DSGHKS;QSQHAS	762-767;920-925;1801-1806;1978-1983;2052-2057;2060-2065;2068-2073;2218-2223	Voltage-dependent R-type calcium channel subunit alpha-1E
Q8WXG9-3	2306	9	0.390	STAHAQ;ESFHIM;LSSHGE;TTVHLQ;LSLHYK;ASDHPY;PTIHKR;ASDHAH;VTLHWN	312-317;356-361;860-865;1310-1315;1396-1401;1698-1703;1836-1841;1856-1861;1899-1904	Isoform 3 of G-protein coupled receptor 98
A0A1S5UZ31	2305	6	0.260	SSSHNP;DSLHEC;DSLHGS;ETRHNL;QSWHSG;ESSHQQ	978-983;1152-1157;1204-1209;1260-1265;1527-1532;2059-2064	TRIO and F-actin-binding protein
P18583-3	2303	7	0.304	ASGHVA;MSSHVM;ESEHGI;DTEHDM;SSEHKS;GSQHRK;PSLHLW	1317-1322;1479-1484;1525-1530;1636-1641;1831-1836;2180-2185;2274-2279	Isoform B of Protein SON
O95996	2303	6	0.261	NSSHLS;LSAHST;LTSHSL;HSKHKM;RSLHRP;ASRHGS	32-37;560-565;634-639;677-682;1841-1846;2258-2263	Adenomatous polyposis coli protein 2
Q9P212	2302	8	0.348	ETSHTI;PSGHIG;ETAHGR;SSWHGR;ESSHNT;LTGHQL;LTQHTA;VTVHGV	49-54;352-357;430-435;1190-1195;1404-1409;1411-1416;1776-1781;2016-2021	1-phosphatidylinositol 4,5-bisphosphate phosphodiesterase epsilon-1
Q9Y3R5	2298	10	0.435	GTNHQL;LSEHLR;SSGHNP;VTSHNR;RTAHGA;SSEHTE;STAHLN;ATAHHG;WSEHPL;LTAHLG	221-226;600-605;840-845;950-955;1098-1103;1106-1111;1271-1276;1405-1410;1432-1437;1679-1684	Protein dopey-2
O43497-8	2298	9	0.392	LSVHHL;ESVHSF;PTVHTS;SSMHKL;GSDHRH;ASEHQD;CTSHYL;LSVHSQ;ISKHMT	489-494;551-556;591-596;630-635;1132-1137;1170-1175;1574-1579;2001-2006;2108-2113	Isoform 8 of Voltage-dependent T-type calcium channel subunit alpha-1G
Q9Y3S1	2297	4	0.174	VTYHAQ;LSIHSA;TSFHSQ;STGHLA	575-580;897-902;1908-1913;2010-2015	Serine/threonine-protein kinase WNK2
P02751-8	2296	5	0.218	CTDHTV;DTFHKR;FTVHWI;GSGHFR;KTYHVG	401-406;529-534;1374-1379;2149-2154;2210-2215	Isoform 8 of Fibronectin
Q12923-2	2294	6	0.262	CSAHIR;KTYHGD;VSHHAA;ESQHGS;QSHHEA;RTNHED	153-158;405-410;964-969;1085-1090;1500-1505;1969-1974	Isoform 2 of Tyrosine-protein phosphatase non-receptor type 13
Q86UQ4-7	2292	13	0.567	FTQHPN;ITHHQL;ETIHSI;LTQHQH;CSRHSL;FTTHHL;PTGHLS;LTNHLG;LSKHYR;TSGHAI;LTSHSM;VSDHLK;DSHHTH	28-33;71-76;357-362;1229-1234;1273-1278;1293-1298;1445-1450;1602-1607;1957-1962;2008-2013;2145-2150;2201-2206;2283-2288	Isoform 7 of ATP-binding cassette sub-family A member 13
F8W8Y7	2290	3	0.131	ASTHAE;GTRHSA;PSVHEI	406-411;1023-1028;2056-2061	Armadillo repeat-containing X-linked protein 4
Q8NFD5-3	2289	6	0.262	SSSHPA;SSFHGD;ISVHDP;TTEHIQ;MSKHPG;QSQHNL	762-767;1063-1068;1274-1279;1866-1871;2005-2010;2214-2219	Isoform 3 of AT-rich interactive domain-containing protein 1B
O43497-25	2287	9	0.394	LSVHHL;ESVHSF;PTVHTS;SSMHKL;GSDHRH;ASEHQD;CTSHYL;LSVHSQ;ISKHMT	489-494;551-556;591-596;630-635;1155-1160;1193-1198;1563-1568;1990-1995;2097-2102	Isoform 24 of Voltage-dependent T-type calcium channel subunit alpha-1G
Q07864	2286	6	0.262	LSFHTV;QSHHVN;RTLHNM;SSIHSK;ETFHSL;LTIHTQ	155-160;1741-1746;1839-1844;1892-1897;1898-1903;2244-2249	DNA polymerase epsilon catalytic subunit A
O14497	2285	3	0.131	RSHHAP;TTEHIQ;MSKHPG	356-361;1851-1856;2001-2006	AT-rich interactive domain-containing protein 1A
Q5VUA4	2279	6	0.263	VSSHRP;PSGHRG;YSLHRP;YSGHPS;KSDHPV;PSNHPV	10-15;60-65;365-370;413-418;714-719;810-815	Zinc finger protein 318
H0UI11	2275	7	0.308	RTLHVR;QTEHLP;LTSHLQ;ATEHQG;GTTHTL;DSNHNF;HSAHNA	345-350;389-394;404-409;591-596;1130-1135;1329-1334;1915-1920	Dopey family member 1, isoform CRA_a
O43497-6	2273	9	0.396	LSVHHL;ESVHSF;PTVHTS;SSMHKL;GSDHRH;ASEHQD;CTSHYL;LSVHSQ;ISKHMT	489-494;551-556;591-596;630-635;1155-1160;1193-1198;1597-1602;1976-1981;2083-2088	Isoform 6 of Voltage-dependent T-type calcium channel subunit alpha-1G
P78363	2273	6	0.264	YSHHEC;ESQHLG;MSTHHM;LTLHPW;KSKHLQ;LTSHSM	49-54;118-123;1115-1120;1403-1408;1708-1713;2125-2130	Retinal-specific ATP-binding cassette transporter
P15924-2	2272	6	0.264	MSRHQN;FTKHVT;VSWHYC;ITHHGT;GSSHHI;SSRHES	62-67;183-188;548-553;640-645;697-702;1985-1990	Isoform DPII of Desmoplakin
O60287	2271	3	0.132	TSSHLQ;PSSHKR;ESSHFA	647-652;1352-1357;1522-1527	Nucleolar pre-ribosomal-associated protein 1
Q96RV3-3	2269	15	0.661	SSTHIE;LSEHEE;ASAHKS;SSRHRD;QSAHQF;TTSHSC;KTKHTH;DSEHTH;GSVHLE;SSLHDE;VSYHLS;ASHHMS;STWHRL;GTSHSS;SSRHSS	406-411;414-419;554-559;574-579;615-620;628-633;644-649;655-660;853-858;870-875;1208-1213;1735-1740;1956-1961;2029-2034;2060-2065	Isoform 3 of Pecanex-like protein 1
Q9NSI6-2	2269	8	0.353	RTGHRI;WSTHNG;STDHVI;SSSHTA;DSDHAC;NTFHKN;SSDHGC;NSEHKH	196-201;213-218;343-348;1703-1708;1764-1769;1804-1809;1860-1865;2025-2030	Isoform B of Bromodomain and WD repeat-containing protein 1
Q9H2D6-2	2267	6	0.265	SSSHNP;DSLHEC;DSLHGS;ETRHNL;QSWHSG;ESSHQQ	978-983;1152-1157;1204-1209;1260-1265;1488-1493;2021-2026	Isoform 3 of TRIO and F-actin-binding protein
P02751-13	2267	5	0.221	CTDHTV;DTFHKR;FTVHWI;GSGHFR;KTYHVG	401-406;529-534;1465-1470;2120-2125;2181-2186	Isoform 13 of Fibronectin
Q9Y2F5	2266	12	0.530	NTTHRL;SSDHVF;KTIHKL;VSGHFH;HSEHKL;NTLHLQ;TSWHHS;KSEHEQ;KTSHQL;SSSHAS;ASDHTY;ASGHAA	216-221;293-298;499-504;581-586;670-675;681-686;789-794;808-813;814-819;1311-1316;1536-1541;1735-1740	Little elongation complex subunit 1
O43497-13	2266	9	0.397	LSVHHL;ESVHSF;PTVHTS;SSMHKL;GSDHRH;ASEHQD;CTSHYL;LSVHSQ;ISKHMT	489-494;551-556;591-596;630-635;1155-1160;1193-1198;1590-1595;1969-1974;2076-2081	Isoform 13 of Voltage-dependent T-type calcium channel subunit alpha-1G
Q8WYP5	2266	5	0.221	STQHLH;LSLHLL;ASLHAV;QSIHET;RSLHSV	141-146;299-304;753-758;1691-1696;2059-2064	Protein ELYS
P02751-14	2265	5	0.221	CTDHTV;DTFHKR;FTVHWI;GSGHFR;KTYHVG	401-406;529-534;1374-1379;2118-2123;2179-2184	Isoform 14 of Fibronectin
A6NMZ7	2263	5	0.221	FSDHMF;DTYHPE;LTVHNF;ETSHLD;STSHTF	894-899;1046-1051;1156-1161;2092-2097;2244-2249	Collagen alpha-6(VI) chain
O95477	2261	4	0.177	LSTHHM;GSDHES;LTSHSM;LSLHKN	1086-1091;1168-1173;2099-2104;2233-2238	ATP-binding cassette sub-family A member 1
Q13936-2	2257	5	0.222	ETGHGR;ASEHYN;ETNHYF;RTLHDI;ASFHLE	319-324;542-547;1322-1327;1704-1709;2016-2021	Isoform 2 of Voltage-dependent L-type calcium channel subunit alpha-1C
O15417-2	2256	8	0.355	RSVHGP;ASSHGS;GSLHSH;PSLHQG;PSDHLP;PSSHPT;KSGHSS;KSAHSP	10-15;79-84;174-179;825-830;862-867;1027-1032;1547-1552;1716-1721	Isoform 2 of Trinucleotide repeat-containing gene 18 protein
Q9NTG1	2253	7	0.311	SSSHRA;VTLHAT;KSLHQN;FSRHIW;RTFHVT;ASEHWE;ISLHSF	198-203;661-666;1178-1183;1320-1325;1341-1346;1473-1478;1947-1952	Polycystic kidney disease and receptor for egg jelly-related protein
A2RRP1-2	2251	6	0.267	FSSHYP;FTYHGS;LTRHTG;VTRHVT;QSFHLT;ESSHHE	231-236;745-750;959-964;1489-1494;1995-2000;2045-2050	Isoform 2 of Neuroblastoma-amplified sequence
Q15878-2	2251	6	0.267	RSRHRR;MTVHFT;RSYHSS;LSAHRL;DSGHKS;QSQHAS	901-906;1782-1787;1990-1995;1998-2003;2006-2011;2156-2161	Isoform 2 of Voltage-dependent R-type calcium channel subunit alpha-1E
O43497-2	2250	9	0.400	LSVHHL;ESVHSF;PTVHTS;SSMHKL;GSDHRH;ASEHQD;CTSHYL;LSVHSQ;ISKHMT	489-494;551-556;591-596;630-635;1132-1137;1170-1175;1574-1579;1953-1958;2060-2065	Isoform 1 of Voltage-dependent T-type calcium channel subunit alpha-1G
O43497-24	2250	9	0.400	LSVHHL;ESVHSF;PTVHTS;SSMHKL;GSDHRH;ASEHQD;CTSHYL;LSVHSQ;ISKHMT	489-494;551-556;591-596;630-635;1155-1160;1193-1198;1574-1579;1953-1958;2060-2065	Isoform 23 of Voltage-dependent T-type calcium channel subunit alpha-1G
Q9C0G0	2248	10	0.445	LSSHNE;LTRHIK;RSKHLE;LTVHIR;FSAHSS;MTRHAA;NSQHET;GTRHAL;LTRHKR;GTTHYI	26-31;720-725;755-760;865-870;1024-1029;1061-1066;1311-1316;1696-1701;1729-1734;2166-2171	Zinc finger protein 407
Q9C0F0	2248	9	0.400	TSQHLK;DTEHKE;ETSHTS;KSAHLR;LSVHSS;KTEHAN;GTSHRQ;GTAHTM;PTIHFG	226-231;555-560;935-940;1171-1176;1198-1203;1643-1648;1924-1929;2004-2009;2155-2160	Putative Polycomb group protein ASXL3
Q68DE3	2245	10	0.445	PTIHWK;HSLHTC;TSNHSR;TSEHFA;ASQHLQ;HSNHLY;SSVHSQ;SSEHVS;LSEHQR;RSRHPL	121-126;269-274;467-472;898-903;1434-1439;1454-1459;1500-1505;1617-1622;1839-1844;1977-1982	Basic helix-loop-helix domain-containing protein USF3
O75165	2243	7	0.312	TTKHSW;STEHRT;ESLHLR;LSRHLV;LSVHAL;YSDHAK;NSTHPQ	15-20;86-91;355-360;633-638;1581-1586;1679-1684;1865-1870	DnaJ homolog subfamily C member 13
Q13439-5	2243	6	0.267	ASTHAS;DSIHIL;KSAHVN;KSSHEK;FTQHQN;VSSHFE	56-61;958-963;1140-1145;1211-1216;1475-1480;1785-1790	Isoform 5 of Golgin subfamily A member 4
Q3T8J9	2241	6	0.268	ESFHPL;FSTHVS;KTAHQL;RSTHSE;PSHHQK;LSDHGD	109-114;766-771;859-864;1024-1029;1728-1733;2227-2232	GON-4-like protein
Q5VU43-3	2240	9	0.402	RTSHTA;ETEHVY;TSLHDR;STQHLR;ITRHAK;SSSHAL;DSIHHS;PSTHIP;TTEHLK	20-25;163-168;651-656;1168-1173;1458-1463;1551-1556;1599-1604;2154-2159;2190-2195	Isoform 3 of Myomegalin
Q9BTC0	2240	7	0.312	SSVHKR;ASDHNY;TSQHRA;KSKHDS;DSTHMV;DTIHIG;ASNHRD	464-469;506-511;841-846;884-889;987-992;1089-1094;1554-1559	Death-inducer obliterator 1
P02751-9	2240	5	0.223	CTDHTV;DTFHKR;FTVHWI;GSGHFR;KTYHVG	401-406;529-534;1374-1379;2093-2098;2154-2159	Isoform 9 of Fibronectin
Q00975-2	2237	4	0.179	TTRHLR;MTVHFT;ASSHHH;LSSHPT	801-806;1787-1792;2047-2052;2145-2150	Isoform Alpha-1B-2 of Voltage-dependent N-type calcium channel subunit alpha-1B
Q8NFD5	2236	5	0.224	SSSHPA;ISVHDP;TTEHIQ;MSKHPG;QSQHNL	762-767;1221-1226;1813-1818;1952-1957;2161-2166	AT-rich interactive domain-containing protein 1B
Q14667	2235	12	0.537	FSIHVD;SSRHLT;WTLHAE;QSIHQR;VSRHSS;ITYHSS;LSRHGG;ASFHGP;LSFHWK;LTRHSG;VTVHLM;PTFHTH	134-139;213-218;225-230;457-462;558-563;649-654;759-764;979-984;1171-1176;1263-1268;1389-1394;1442-1447	Protein KIAA0100
O43497-23	2232	9	0.403	LSVHHL;ESVHSF;PTVHTS;SSMHKL;GSDHRH;ASEHQD;CTSHYL;LSVHSQ;ISKHMT	489-494;551-556;591-596;630-635;1155-1160;1193-1198;1556-1561;1935-1940;2042-2047	Isoform 22 of Voltage-dependent T-type calcium channel subunit alpha-1G
Q96RV3-4	2230	13	0.583	SSTHIE;LSEHEE;ASAHKS;SSRHRD;QSAHQF;TTSHSC;KTKHTH;DSEHTH;VSYHLS;ASHHMS;STWHRL;GTSHSS;SSRHSS	406-411;414-419;554-559;574-579;615-620;628-633;644-649;655-660;1097-1102;1696-1701;1917-1922;1990-1995;2021-2026	Isoform 4 of Pecanex-like protein 1
Q13439	2230	5	0.224	DSIHIL;KSAHVN;KSSHEK;FTQHQN;VSSHFE	936-941;1118-1123;1189-1194;1453-1458;1763-1768	Golgin subfamily A member 4
Q5JSZ5	2229	6	0.269	PTYHDM;DTAHGV;SSQHPE;SSDHAN;GSGHSP;ISLHTS	276-281;881-886;926-931;1366-1371;1485-1490;1961-1966	Protein PRRC2B
O43497-22	2227	9	0.404	LSVHHL;ESVHSF;PTVHTS;SSMHKL;GSDHRH;ASEHQD;CTSHYL;LSVHSQ;ISKHMT	489-494;551-556;591-596;630-635;1132-1137;1170-1175;1551-1556;1930-1935;2037-2042	Isoform 21 of Voltage-dependent T-type calcium channel subunit alpha-1G
Q86VV8	2226	6	0.270	SSNHTL;GTHHSQ;SSSHAH;ISVHSP;FSYHQH;WSSHSP	197-202;297-302;338-343;348-353;582-587;1279-1284	Rotatin
P27708	2225	8	0.360	RTLHEW;VTQHLG;GTTHDL;ISEHVE;YTEHGV;RSVHIC;ASDHAP;RTVHSL	102-107;655-660;923-928;1151-1156;1352-1357;1608-1613;1684-1689;2085-2090	CAD protein
P12259	2224	12	0.540	LSIHPQ;ISWHLL;FSIHFN;RSQHLD;FTKHTV;LTIHFT;QSGHPK;HTHHAP;RTFHPL;SSEHEV;YSLHAH;YTIHYS	110-115;253-258;267-272;376-381;404-409;622-627;995-1000;1037-1042;1046-1051;1176-1181;1668-1673;2153-2158	Coagulation factor V
Q9Y3S1-2	2224	4	0.180	VTYHAQ;LSIHSA;TSFHSQ;STGHLA	575-580;897-902;1871-1876;1973-1978	Isoform 2 of Serine/threonine-protein kinase WNK2
Q9P0X4	2223	6	0.270	QTLHGP;VTNHNP;CTSHYL;MSRHAT;CTHHDS;GSEHSE	507-512;1400-1405;1484-1489;1655-1660;2097-2102;2120-2125	Voltage-dependent T-type calcium channel subunit alpha-1I
Q6Q759	2223	5	0.225	ATIHEL;FTEHFK;SSMHLE;GSAHIS;MTEHEV	576-581;784-789;1623-1628;2154-2159;2165-2170	Sperm-associated antigen 17
Q13936-9	2222	6	0.270	ETGHGR;ASEHYN;ETNHYF;KSSHPK;RTLHDI;ASFHLE	319-324;542-547;1322-1327;1642-1647;1705-1710;1981-1986	Isoform 9 of Voltage-dependent L-type calcium channel subunit alpha-1C
Q13936	2221	5	0.225	ETGHGR;ASEHYN;ETNHYF;RTLHDI;ASFHLE	319-324;542-547;1322-1327;1704-1709;1980-1985	Voltage-dependent L-type calcium channel subunit alpha-1C
Q9Y6J0	2220	3	0.135	MSIHDV;DTFHSL;NTAHEY	221-226;860-865;893-898	Calcineurin-binding protein cabin-1
Q13402	2215	6	0.271	TSVHGV;NSQHKL;DTLHGD;TTTHSY;GSDHVM;LTTHPF	62-67;529-534;571-576;1012-1017;1315-1320;2149-2154	Unconventional myosin-VIIa
Q8NB66	2214	9	0.407	SSTHNL;QSTHTM;RTLHGL;TTTHYA;LSLHED;KSWHSR;SSKHGA;TSEHAL;ISVHVD	70-75;143-148;171-176;524-529;648-653;777-782;1155-1160;1723-1728;2046-2051	Protein unc-13 homolog C
O95425	2214	8	0.361	QSEHSA;DTGHTA;PTGHNR;CTSHSE;ASAHQK;SSLHTQ;LTEHNE;VTIHEC	343-348;372-377;530-535;671-676;784-789;1158-1163;1666-1671;1961-1966	Supervillin
Q92673	2214	5	0.226	VTRHPI;CSLHLA;LTAHTS;TSLHNK;YTKHRR	341-346;473-478;1810-1815;1890-1895;2159-2164	Sortilin-related receptor
Q7Z5N4	2213	5	0.226	NSSHSH;ETEHNG;STTHEY;LTSHTK;SSRHLN	679-684;794-799;1025-1030;1768-1773;2067-2072	Protein sidekick-1
Q71F56	2210	7	0.317	KSEHLS;ITMHSP;CSRHKL;SSKHKT;PSLHDL;ATVHSW;ASLHHH	159-164;357-362;425-430;464-469;805-810;1302-1307;2130-2135	Mediator of RNA polymerase II transcription subunit 13-like
P50748	2209	6	0.272	PSLHVE;KSNHIL;SSWHWI;ITLHRK;KSRHVV;SSIHSL	290-295;430-435;666-671;696-701;1307-1312;2003-2008	Kinetochore-associated protein 1
Q14667-2	2205	12	0.544	FSIHVD;SSRHLT;WTLHAE;QSIHQR;VSRHSS;ITYHSS;LSRHGG;ASFHGP;LSFHWK;LTRHSG;VTVHLM;PTFHTH	134-139;213-218;225-230;457-462;558-563;649-654;759-764;949-954;1141-1146;1233-1238;1359-1364;1412-1417	Isoform 2 of Protein KIAA0100
O43497-18	2205	8	0.363	LSVHHL;ESVHSF;PTVHTS;SSMHKL;GSDHRH;ASEHQD;CTSHYL;LSVHSQ	489-494;551-556;591-596;630-635;1155-1160;1193-1198;1608-1613;1987-1992	Isoform 17 of Voltage-dependent T-type calcium channel subunit alpha-1G
Q8N3C0	2202	5	0.227	MTFHLK;FSIHHA;ITTHDK;ISSHTE;LSDHLN	99-104;779-784;867-872;1476-1481;1731-1736	Activating signal cointegrator 1 complex subunit 3
O15027-5	2201	9	0.409	RTHHPL;ATLHTV;HSSHQE;RSVHSE;RSLHSA;LSSHSH;GSFHGD;GSNHSL;VSQHFN	168-173;333-338;805-810;1168-1173;1177-1182;1192-1197;1219-1224;1586-1591;2147-2152	Isoform 5 of Protein transport protein Sec16A
P24821	2201	5	0.227	CSGHGR;ISLHIV;VTLHGE;RTAHIS;PSTHYT	412-417;781-786;1324-1329;1491-1496;1947-1952	Tenascin
Q13936-4	2201	5	0.227	ETGHGR;ASEHYN;ETNHYF;RTLHDI;ASFHLE	319-324;542-547;1302-1307;1684-1689;1960-1965	Isoform 4 of Voltage-dependent L-type calcium channel subunit alpha-1C
Q7Z5N4-3	2193	5	0.228	NSSHSH;ETEHNG;STTHEY;LTSHTK;SSRHLN	679-684;794-799;1025-1030;1748-1753;2047-2052	Isoform 3 of Protein sidekick-1
Q13936-6	2193	4	0.182	ETGHGR;ASEHYN;RTLHDI;ASFHLE	319-324;542-547;1676-1681;1952-1957	Isoform 6 of Voltage-dependent L-type calcium channel subunit alpha-1C
Q8N201	2190	12	0.548	PSGHPP;LSAHKD;QTKHEI;CTYHHP;LSQHTP;ATMHIL;QTFHSL;MSMHRS;PTLHQC;VTEHLS;RSEHQG;SSRHLA	18-23;431-436;505-510;709-714;1070-1075;1160-1165;1302-1307;1423-1428;1671-1676;1779-1784;1924-1929;1948-1953	Integrator complex subunit 1
O95425-3	2187	8	0.366	QSEHSA;DTGHTA;PTGHNR;CTSHSE;ASAHQK;SSLHTQ;LTEHNE;VTIHEC	316-321;345-350;503-508;644-649;757-762;1131-1136;1639-1644;1934-1939	Isoform SV3 of Supervillin
Q8IVL0-3	2186	9	0.412	KSGHKR;QSNHSG;ATSHSS;PSSHSD;SSAHHL;ATGHKD;KTWHHL;TSKHIP;STSHHE	93-98;232-237;1502-1507;1549-1554;1624-1629;1708-1713;2020-2025;2133-2138;2170-2175	Isoform 3 of Neuron navigator 3
Q13936-11	2186	5	0.229	ETGHGR;ASEHYN;ETNHYF;RTLHDI;ASFHLE	319-324;542-547;1322-1327;1704-1709;1945-1950	Isoform 11 of Voltage-dependent L-type calcium channel subunit alpha-1C
Q96BY6	2186	5	0.229	TTSHSS;RTVHEE;LSDHVI;TSSHEG;TTSHLF	165-170;961-966;1034-1039;1427-1432;2004-2009	Dedicator of cytokinesis protein 10
Q13402-6	2185	6	0.275	TSVHGV;NSQHKL;DTLHGD;TTTHSY;GSDHVM;LTTHPF	62-67;529-534;571-576;1012-1017;1285-1290;2119-2124	Isoform 6 of Unconventional myosin-VIIa
P02751-6	2184	5	0.229	CTDHTV;DTFHKR;FTVHWI;GSGHFR;KTYHVG	401-406;529-534;1374-1379;2037-2042;2098-2103	Isoform 6 of Fibronectin
O95425-4	2182	8	0.367	QSEHSA;DTGHTA;PTGHNR;CTSHSE;ASAHQK;SSLHTQ;LTEHNE;VTIHEC	343-348;372-377;530-535;671-676;752-757;1126-1131;1634-1639;1929-1934	Isoform SV4 of Supervillin
Q01668-2	2181	8	0.367	STNHNL;SSEHYN;VTRHWT;RTLHDI;NTTHRP;HSSHKH;PSLHRS;ATKHEI	156-161;561-566;649-654;1665-1670;1725-1730;1806-1811;2037-2042;2103-2108	Isoform Beta-cell-type of Voltage-dependent L-type calcium channel subunit alpha-1D
Q13936-18	2180	4	0.183	ETGHGR;ASEHYN;RTLHDI;ASFHLE	290-295;513-518;1627-1632;1939-1944	Isoform 18 of Voltage-dependent L-type calcium channel subunit alpha-1C
Q5H8C1	2179	11	0.505	NSSHSE;MTVHIS;ATIHIT;VSRHLV;FTQHAV;GTLHGI;STEHIL;QSRHLR;RTEHGV;QSKHST;GSFHLE	374-379;400-405;629-634;647-652;721-726;759-764;796-801;1108-1113;1489-1494;1863-1868;1888-1893	FRAS1-related extracellular matrix protein 1
O15027	2179	9	0.413	RTHHPL;ATLHTV;HSSHQE;RSVHSE;RSLHSA;LSSHSH;GSFHGD;GSNHSL;VSQHFN	168-173;333-338;805-810;1168-1173;1177-1182;1192-1197;1219-1224;1586-1591;2125-2130	Protein transport protein Sec16A
Q13936-14	2179	4	0.184	ETGHGR;ASEHYN;RTLHDI;ASFHLE	319-324;542-547;1697-1702;1938-1943	Isoform 14 of Voltage-dependent L-type calcium channel subunit alpha-1C
Q13402-7	2177	6	0.276	TSVHGV;NSQHKL;DTLHGD;TTTHSY;GSDHVM;LTTHPF	62-67;529-534;571-576;1012-1017;1315-1320;2111-2116	Isoform 7 of Unconventional myosin-VIIa
Q5TH69	2177	6	0.276	SSMHLH;TSAHTS;VSDHGR;SSEHTP;HTAHVL;ETVHGG	244-249;278-283;298-303;487-492;986-991;1304-1309	Brefeldin A-inhibited guanine nucleotide-exchange protein 3
Q93074	2177	6	0.276	VSSHSS;MSYHLP;LSFHDS;SSVHQM;QSTHPS;PTRHLQ	312-317;863-868;1122-1127;1925-1930;1974-1979;1987-1992	Mediator of RNA polymerase II transcription subunit 12
P02751-10	2176	5	0.230	CTDHTV;DTFHKR;FTVHWI;GSGHFR;KTYHVG	401-406;529-534;1374-1379;2029-2034;2090-2095	Isoform 10 of Fibronectin
Q13402-2	2175	6	0.276	TSVHGV;NSQHKL;DTLHGD;TTTHSY;GSDHVM;LTTHPF	62-67;529-534;571-576;1012-1017;1315-1320;2109-2114	Isoform 2 of Unconventional myosin-VIIa
Q9UHV7	2174	6	0.276	KSEHLS;STSHHG;QSQHFY;PTSHAR;ASLHLH;HSKHSH	156-161;359-364;556-561;759-764;2098-2103;2114-2119	Mediator of RNA polymerase II transcription subunit 13
Q58EX2	2172	6	0.276	ISDHNR;GSLHIS;RSAHLR;DSIHVG;GSLHYS;DSNHQK	262-267;552-557;580-585;851-856;2021-2026;2064-2069	Protein sidekick-2
O43497-5	2171	8	0.368	LSVHHL;ESVHSF;PTVHTS;SSMHKL;GSDHRH;ASEHQD;CTSHYL;LSVHSQ	489-494;551-556;591-596;630-635;1132-1137;1170-1175;1574-1579;1953-1958	Isoform 4 of Voltage-dependent T-type calcium channel subunit alpha-1G
Q86TB3	2170	15	0.691	KSNHSL;GTRHTG;NSSHIY;KTVHSM;ATAHIY;GTEHVF;VSKHGP;GTLHLC;ETSHTT;RSSHAD;FSRHLP;STVHAG;PTAHSP;ISVHWR;GSGHLA	167-172;195-200;219-224;233-238;279-284;350-355;417-422;560-565;582-587;593-598;756-761;923-928;1171-1176;1321-1326;1719-1724	Alpha-protein kinase 2
A0A087WWW8	2170	2	0.092	DTFHSL;NTAHEY	810-815;843-848	Calcineurin-binding protein cabin-1
Q99102	2169	9	0.415	PSVHNV;PSVHNV;FTLHET;YSSHST;STNHST;ASGHSP;PSSHDA;GTFHPT;STGHAT	105-110;231-236;485-490;553-558;620-625;678-683;722-727;875-880;991-996	Mucin-4
Q9UIF8	2168	5	0.231	SSGHSE;SSFHSR;KTQHHS;LTGHST;SSAHAL	83-88;150-155;576-581;686-691;1857-1862	Bromodomain adjacent to zinc finger domain protein 2B
Q13936-31	2166	5	0.231	ETGHGR;ASEHYN;ETNHYF;RTLHDI;ASFHLE	319-324;542-547;1302-1307;1684-1689;1925-1930	Isoform 31 of Voltage-dependent L-type calcium channel subunit alpha-1C
F8VPD4	2162	7	0.324	RTLHEW;GTTHDL;ISEHVE;YTEHGV;RSVHIC;ASDHAP;RTVHSL	102-107;860-865;1088-1093;1289-1294;1545-1550;1621-1626;2022-2027	CAD protein
Q01668	2161	8	0.370	STNHNL;SSEHYN;VTRHWT;RTLHDI;NTTHRP;HSSHKH;PSLHRS;ATKHEI	156-161;541-546;629-634;1645-1650;1705-1710;1786-1791;2017-2022;2083-2088	Voltage-dependent L-type calcium channel subunit alpha-1D
Q9Y566	2161	7	0.324	HSQHLE;VTRHPD;PSHHGS;SSDHPL;DSHHGG;STRHLQ;ASEHKV	326-331;756-761;1064-1069;1683-1688;1903-1908;1979-1984;2006-2011	SH3 and multiple ankyrin repeat domains protein 1
Q13936-30	2158	4	0.185	ETGHGR;ASEHYN;RTLHDI;ASFHLE	319-324;542-547;1676-1681;1917-1922	Isoform 30 of Voltage-dependent L-type calcium channel subunit alpha-1C
Q13459	2157	5	0.232	KTAHNN;ITWHNI;MTLHDR;ETLHRE;VSGHVV	286-291;565-570;805-810;950-955;1441-1446	Unconventional myosin-IXb
P48634	2157	1	0.046	PSLHPY	1869-1874	Protein PRRC2A
Q5VYJ5	2156	10	0.464	VSAHFL;ISTHSQ;CSKHLT;LSQHSN;ISIHHG;CTDHEF;SSGHYI;LSLHDS;DSDHTP;LSHHLK	112-117;380-385;470-475;559-564;1123-1128;1264-1269;1349-1354;1464-1469;1768-1773;2151-2156	MAM and LDL-receptor class A domain-containing protein 1
P56715	2156	3	0.139	ISAHSP;ISTHMS;TTSHFG	133-138;263-268;1190-1195	Oxygen-regulated protein 1
Q01082-3	2155	9	0.418	LSKHRA;RSGHFE;DTLHEQ;HSGHPS;ESEHPD;LTQHEN;STDHGH;ETVHQL;NSGHSD	664-669;677-682;788-793;904-909;1010-1015;1088-1093;1497-1502;1633-1638;1754-1759	Isoform 2 of Spectrin beta chain, non-erythrocytic 1
O15027-4	2154	9	0.418	RTHHPL;ATLHTV;HSSHQE;RSVHSE;RSLHSA;LSSHSH;GSFHGD;GSNHSL;VSQHFN	168-173;333-338;805-810;1168-1173;1177-1182;1192-1197;1219-1224;1586-1591;2100-2105	Isoform 4 of Protein transport protein Sec16A
Q9H254-4	2154	1	0.046	DTVHLV	737-742	Isoform 4 of Spectrin beta chain, non-erythrocytic 4
Q5THK1	2151	13	0.604	SSTHDS;DSLHTG;ITVHVQ;QTSHDD;QSHHPP;GTGHSV;KTIHTS;ISDHAI;VSFHVK;FSSHMP;WSQHGP;SSLHSP;TSSHTM	324-329;449-454;479-484;614-619;688-693;837-842;888-893;921-926;1719-1724;1841-1846;1888-1893;1901-1906;1917-1922	Protein PRR14L
Q5THK1-4	2149	14	0.651	SSTHDS;DSLHTG;ITVHVQ;QTSHDD;QSHHPP;GTGHSV;KTIHTS;ISDHAI;VSFHVK;FSSHMP;WSQHGP;SSLHSP;TSSHTM;ETGHFL	324-329;449-454;479-484;614-619;688-693;837-842;888-893;921-926;1719-1724;1841-1846;1888-1893;1901-1906;1917-1922;2072-2077	Isoform 4 of Protein PRR14L
Q8IZY2	2146	6	0.280	ASAHRT;PTEHPT;QTRHLS;LSTHHL;HSSHRF;LTSHSM	116-121;449-454;936-941;993-998;1313-1318;1980-1985	ATP-binding cassette sub-family A member 7
P49750-4	2146	5	0.233	GSSHYP;TTYHPP;PSSHHS;ETEHAG;ESGHLA	10-15;683-688;1421-1426;1676-1681;2131-2136	Isoform 4 of YLP motif-containing protein 1
Q86YW9	2145	6	0.280	SSSHEC;TSYHLP;SSNHVW;LSFHDS;PSLHAI;TSAHPN	718-723;820-825;1059-1064;1078-1083;1869-1874;2033-2038	Mediator of RNA polymerase II transcription subunit 12-like protein
Q9H583	2144	7	0.326	NSKHRW;CSLHPL;VTFHVI;QTHHHA;LTSHQS;DTQHFI;VTKHLI	155-160;631-636;702-707;1299-1304;1860-1865;2006-2011;2041-2046	HEAT repeat-containing protein 1
Q13936-16	2144	4	0.187	ETGHGR;ASEHYN;RTLHDI;ASFHLE	290-295;513-518;1627-1632;1903-1908	Isoform 16 of Voltage-dependent L-type calcium channel subunit alpha-1C
P48634-2	2144	2	0.093	PTLHRA;PSLHPY	1131-1136;1856-1861	Isoform 2 of Protein PRRC2A
Q9Y6J0-2	2141	2	0.093	DTFHSL;NTAHEY	810-815;843-848	Isoform 2 of Calcineurin-binding protein cabin-1
Q96N67	2140	9	0.421	ISHHTT;LTDHHH;SSIHTQ;GSVHYA;MSSHTE;LSSHDS;RSNHAE;STIHGK;TTSHAF	43-48;640-645;728-733;872-877;962-967;1220-1225;1701-1706;1815-1820;1968-1973	Dedicator of cytokinesis protein 7
P18583-2	2140	6	0.280	ASGHVA;MSSHVM;ESEHGI;DTEHDM;SSEHKS;GSQHRK	998-1003;1160-1165;1206-1211;1317-1322;1512-1517;1861-1866	Isoform A of Protein SON
P0C091	2139	11	0.514	ASRHPT;SSTHSI;STIHFV;GSSHSG;DTFHLE;ISVHPN;QSIHKG;HTTHRK;LTDHYF;LTIHRL;HTGHMG	4-9;452-457;577-582;602-607;913-918;932-937;1153-1158;1289-1294;1410-1415;1540-1545;1675-1680	FRAS1-related extracellular matrix protein 3
Q13936-26	2139	5	0.234	ETGHGR;ASEHYN;KSSHPK;RTLHDI;ASFHLE	319-324;542-547;1594-1599;1657-1662;1898-1903	Isoform 26 of Voltage-dependent L-type calcium channel subunit alpha-1C
Q13936-12	2138	4	0.187	ETGHGR;ASEHYN;RTLHDI;ASFHLE	319-324;542-547;1656-1661;1897-1902	Isoform 12 of Voltage-dependent L-type calcium channel subunit alpha-1C
A6NKB5	2137	14	0.655	ITNHRN;ITSHHS;LSLHEP;SSLHLR;KSSHEK;PSGHSS;LSYHLS;ISNHRR;SSFHVF;TSVHEL;LSLHAS;TSLHSQ;TTGHLS;ATRHLS	113-118;151-156;368-373;392-397;520-525;628-633;1044-1049;1211-1216;1303-1308;1971-1976;1985-1990;1992-1997;2003-2008;2078-2083	Pecanex-like protein 2
P11277	2137	4	0.187	ESGHPR;KTQHLS;ESFHRV;VSHHAA	916-921;1371-1376;1832-1837;2104-2109	Spectrin beta chain, erythrocytic
Q8NFU7	2136	11	0.515	RSRHAR;KSEHDC;GSGHTP;STVHVV;LTDHVK;HSSHSI;ASIHNE;SSVHNN;KSSHGC;RTGHHC;DSEHIF	3-8;291-296;472-477;552-557;718-723;837-842;847-852;1129-1134;1477-1482;1505-1510;1996-2001	Methylcytosine dioxygenase TET1
O75643	2136	6	0.281	ITSHGE;KTIHKY;LSVHLQ;ITKHSP;LSDHLS;TSEHIK	870-875;1172-1177;1186-1191;1550-1555;1781-1786;1967-1972	U5 small nuclear ribonucleoprotein 200 kDa helicase
Q9H4A3-2	2135	10	0.468	TTEHRF;GSQHEQ;DSAHSD;RSRHEK;VSAHSL;KTSHSS;FSEHSS;KSVHFE;ESAHKT;QTLHPP	74-79;678-683;822-827;862-867;1277-1282;1284-1289;1416-1421;1634-1639;1676-1681;1918-1923	Isoform 2 of Serine/threonine-protein kinase WNK1
O43157	2135	7	0.328	GSVHQG;YSHHFV;GSDHTP;VSEHDF;LTRHHL;LTKHVL;DTIHIW	112-117;214-219;378-383;1152-1157;1430-1435;1853-1858;1971-1976	Plexin-B1
Q9UIF8-3	2134	5	0.234	SSGHSE;SSFHSR;KTQHHS;LTGHST;SSAHAL	83-88;150-155;576-581;686-691;1823-1828	Isoform 3 of Bromodomain adjacent to zinc finger domain protein 2B
F8VU56	2127	6	0.282	ASSHSV;TSLHVW;YSFHSL;HTFHRL;STRHLS;LSVHLN	254-259;344-349;826-831;1091-1096;1227-1232;1795-1800	Receptor-type tyrosine-protein phosphatase beta
Q13936-19	2127	4	0.188	ETGHGR;ASEHYN;RTLHDI;ASFHLE	319-324;542-547;1645-1650;1886-1891	Isoform 19 of Voltage-dependent L-type calcium channel subunit alpha-1C
Q14674	2120	7	0.330	ASGHGL;LSRHVI;WSRHHD;LTDHMG;VTQHLD;ESGHFP;LTKHDL	207-212;224-229;264-269;449-454;1067-1072;1683-1688;1992-1997	Separin
O75923-7	2118	2	0.094	RTHHLS;ESEHEE	761-766;2032-2037	Isoform 7 of Dysferlin
Q6PIF6	2116	6	0.284	PSTHKT;YSRHMG;NSVHAN;ETVHIR;LSDHLG;STMHEE	15-20;123-128;529-534;682-687;1232-1237;1472-1477	Unconventional myosin-VIIb
Q14980	2115	2	0.095	MTLHAT;NSLHVA	1-6;16-21	Nuclear mitotic apparatus protein 1
O75923-2	2111	2	0.095	RTHHLS;ESEHEE	775-780;2025-2030	Isoform 2 of Dysferlin
Q96PZ7-3	2110	10	0.474	LSFHTF;DSNHRR;WSDHRP;SSGHIV;QSDHST;HTFHLE;TSNHLW;ISLHFI;STTHET;YSDHSQ	72-77;297-302;400-405;666-671;676-681;974-979;1187-1192;1317-1322;2056-2061;2066-2071	Isoform 3 of CUB and sushi domain-containing protein 1
P24821-4	2110	5	0.237	CSGHGR;ISLHIV;VTLHGE;RTAHIS;PSTHYT	412-417;781-786;1324-1329;1491-1496;1856-1861	Isoform 4 of Tenascin
Q12789	2109	2	0.095	RTNHIE;KTSHSV	269-274;1311-1316	General transcription factor 3C polypeptide 1
Q2KJY2	2108	7	0.332	GSEHYD;GSRHVG;FTLHIY;GSKHIP;SSQHSA;ETAHPN;SSGHGS	210-215;232-237;683-688;746-751;1029-1034;1451-1456;1864-1869	Kinesin-like protein KIF26B
D3DUP2	2107	10	0.475	TTEHRF;GSQHEQ;DSAHSD;RSRHEK;VSAHSL;KTSHSS;FSEHSS;KSVHFE;ESAHKT;QTLHPP	74-79;678-683;794-799;834-839;1249-1254;1256-1261;1388-1393;1606-1611;1648-1653;1890-1895	WNK lysine deficient protein kinase 1, isoform CRA_d
P11277-3	2106	3	0.142	ESGHPR;KTQHLS;ESFHRV	916-921;1371-1376;1832-1837	Isoform 3 of Spectrin beta chain, erythrocytic
Q86YA3	2104	5	0.238	MTEHFP;NSIHES;DSVHLQ;YSLHAG;NSFHNV	274-279;514-519;1198-1203;1732-1737;1930-1935	Protein ZGRF1
Q5HYC2	2103	8	0.380	LSRHLR;PTLHRR;HSDHPE;ESKHTE;KTSHMP;KTGHLA;TTIHTA;PTVHTS	196-201;356-361;648-653;976-981;1388-1393;1714-1719;1848-1853;1977-1982	Uncharacterized protein KIAA2026
P42356	2102	2	0.095	LSQHTG;VTWHTI	1094-1099;1594-1599	Phosphatidylinositol 4-kinase alpha
O75923-4	2101	2	0.095	RTHHLS;ESEHEE	744-749;2015-2020	Isoform 4 of Dysferlin
Q96N67-3	2100	9	0.429	ISHHTT;LTDHHH;SSIHTQ;GSVHYA;MSSHTE;LSSHDS;RSNHAE;STIHGK;TTSHAF	43-48;640-645;728-733;872-877;931-936;1189-1194;1661-1666;1775-1780;1928-1933	Isoform 3 of Dedicator of cytokinesis protein 7
Q8NF50	2099	8	0.381	VTYHNK;YSMHSA;SSVHTQ;NSLHNS;RSYHTY;LSSHDL;TTMHAF;DSFHRS	618-623;697-702;730-735;829-834;878-883;1193-1198;1920-1925;2081-2086	Dedicator of cytokinesis protein 8
Q9Y2I7	2098	6	0.286	VSHHDQ;PSFHSL;HSIHHD;SSTHLQ;TSIHSD;LSSHLI	422-427;887-892;1361-1366;1572-1577;2000-2005;2009-2014	1-phosphatidylinositol 3-phosphate 5-kinase
A0A096LPA8	2097	7	0.334	STAHRA;LTLHGG;KTYHSC;QSSHPE;PTVHGL;PTLHPP;PTNHLS	154-159;425-430;921-926;1265-1270;1688-1693;1968-1973;2081-2086	Fer-1-like protein 5
Q8N4C6-5	2096	7	0.334	CSEHWK;NSIHQA;KSSHKR;RSVHHV;MSLHKQ;ETIHLE;PTSHSS	149-154;361-366;947-952;1384-1389;1810-1815;1943-1948;2080-2085	Isoform 5 of Ninein
O60522	2096	4	0.191	VSNHFT;YSTHDM;MSLHLH;GSKHNN	687-692;977-982;1955-1960;2003-2008	Tudor domain-containing protein 6
Q9BZ29-4	2093	9	0.430	ITKHGW;YTNHLY;ISTHLV;KSLHAM;KTVHEE;ASYHHA;NSLHKD;DTLHRA;NSLHIF	175-180;639-644;813-818;854-859;930-935;991-996;1220-1225;1759-1764;2066-2071	Isoform 4 of Dedicator of cytokinesis protein 9
A0AVI2	2093	7	0.334	STAHRA;LTLHGG;KTYHSC;PTVHGL;ASEHSG;PTLHPP;PTNHLS	154-159;432-437;929-934;1675-1680;1749-1754;1964-1969;2077-2082	Fer-1-like protein 5
P35658-5	2093	3	0.143	ESDHPV;ESLHGD;SSIHSF	236-241;748-753;893-898	Isoform 5 of Nuclear pore complex protein Nup214
Q13402-5	2092	5	0.239	TSVHGV;DTLHGD;TTTHSY;GSDHVM;LTTHPF	62-67;448-453;889-894;1192-1197;2026-2031	Isoform 5 of Unconventional myosin-VIIa
Q8N4C6	2090	7	0.335	CSEHWK;NSIHQA;KSSHKR;RSVHHV;MSLHKQ;ETIHLE;PTSHSS	143-148;355-360;941-946;1378-1383;1804-1809;1937-1942;2074-2079	Ninein
Q9BZC7-2	2090	4	0.191	LSTHHM;ITGHNV;VTNHPM;GSGHVG	1176-1181;1673-1678;1769-1774;2059-2064	Isoform 2 of ATP-binding cassette sub-family A member 2
P35658	2090	3	0.144	ESDHPV;ESLHGD;SSIHSF	236-241;759-764;904-909	Nuclear pore complex protein Nup214
A7KAX9	2087	7	0.335	SSVHSE;DSEHVP;TSLHAV;ASGHHS;QSLHAP;ESRHAA;VSYHNS	43-48;423-428;711-716;1544-1549;1584-1589;1811-1816;1918-1923	Rho GTPase-activating protein 32
Q12789-3	2084	2	0.096	RTNHIE;KTSHSV	269-274;1311-1316	Isoform 2 of General transcription factor 3C polypeptide 1
O75923	2080	2	0.096	RTHHLS;ESEHEE	744-749;1994-1999	Dysferlin
P51610-4	2079	6	0.289	RSLHSA;ITVHKS;ATGHGQ;GTTHTA;TSSHRT;GTTHTA	255-260;633-638;822-827;1328-1333;1381-1386;1428-1433	Isoform 4 of Host cell factor 1
Q96BY7	2078	8	0.385	DSIHLL;LTFHSK;ISLHKA;LSWHEQ;TTFHVH;FSHHFI;PTRHGR;LSEHPV	316-321;629-634;719-724;1209-1214;1236-1241;1472-1477;1588-1593;1633-1638	Autophagy-related protein 2 homolog B
E9PAV3	2078	2	0.096	ATYHYP;ATTHSP	421-426;851-856	Nascent polypeptide-associated complex subunit alpha, muscle-specific form
A0A126LAX2	2077	10	0.481	VTQHEL;LTTHGT;LSSHDA;NTIHTL;GTSHFN;MTLHDK;PTKHAL;ETMHLN;ITVHKA;ISFHLY	92-97;181-186;206-211;589-594;664-669;794-799;936-941;998-1003;1806-1811;1966-1971	Large tegument protein
Q8WYB5	2073	9	0.434	STSHGL;SSGHPS;SSGHAA;FSKHYR;CTSHVL;QSDHSS;SSVHSH;VSDHSQ;HSNHGY	37-42;242-247;385-390;458-463;474-479;1593-1598;1601-1606;1655-1660;2007-2012	Histone acetyltransferase KAT6B
Q5HYC2-2	2073	8	0.386	LSRHLR;PTLHRR;HSDHPE;ESKHTE;KTSHMP;KTGHLA;TTIHTA;PTVHTS	196-201;356-361;648-653;946-951;1358-1363;1684-1689;1818-1823;1947-1952	Isoform 2 of Uncharacterized protein KIAA2026
Q5JSL3	2073	7	0.338	RSMHPE;VSHHNQ;ETYHHV;LSKHFG;RTLHGA;DTMHSP;NTLHVF	309-314;701-706;992-997;1340-1345;1740-1745;2039-2044;2048-2053	Dedicator of cytokinesis protein 11
Q9P2D3	2071	7	0.338	ASSHRD;ASQHVM;ETDHKS;RTGHSL;WSLHSL;CSSHLL;ATDHSN	172-177;412-417;732-737;909-914;954-959;1076-1081;1303-1308	HEAT repeat-containing protein 5B
O75970	2070	6	0.290	ISAHSN;LSLHGS;GSDHTQ;LTEHGV;LTIHAE;VTGHQQ	243-248;860-865;1309-1314;1511-1516;1558-1563;1953-1958	Multiple PDZ domain protein
O14578-4	2069	8	0.387	HSVHLM;RTGHIK;LTAHRD;ATDHPH;DTVHFG;SSLHLE;VSIHGA;GTEHHR	210-215;231-236;967-972;1340-1345;1423-1428;1484-1489;1544-1549;1949-1954	Isoform 4 of Citron Rho-interacting kinase
Q9BZ29	2069	8	0.387	ITKHGW;YTNHLY;ISTHLV;KSLHAM;KTVHEE;ASYHHA;NSLHKD;DTLHRA	175-180;639-644;813-818;854-859;930-935;991-996;1220-1225;1759-1764	Dedicator of cytokinesis protein 9
Q9UIF8-2	2068	4	0.193	SSGHSE;SSFHSR;KTQHHS;SSAHAL	83-88;148-153;574-579;1757-1762	Isoform 2 of Bromodomain adjacent to zinc finger domain protein 2B
O14497-2	2068	3	0.145	RSHHAP;TTEHIQ;MSKHPG	356-361;1634-1639;1784-1789	Isoform 2 of AT-rich interactive domain-containing protein 1A
Q8NF50-2	2067	9	0.435	VTYHNK;YSMHSA;SSVHTQ;NSLHNS;RSYHTY;SSKHFH;LSSHDL;TTMHAF;DSFHRS	618-623;697-702;730-735;829-834;878-883;924-929;1161-1166;1888-1893;2049-2054	Isoform 2 of Dedicator of cytokinesis protein 8
O00468	2067	7	0.339	PSKHQG;ISLHVA;PSTHPT;STAHSQ;LSRHWR;ASGHPC;QSNHFE	454-459;589-594;975-980;1010-1015;1459-1464;1825-1830;1911-1916	Agrin
Q96PE2	2063	11	0.533	HSWHIF;QTNHHG;TSGHSD;ATAHRN;RSSHQE;SSRHVR;QTWHAQ;RSSHGS;GSAHVC;HTGHVR;STNHLL	215-220;677-682;780-785;897-902;928-933;953-958;1136-1141;1715-1720;1879-1884;1969-1974;2054-2059	Rho guanine nucleotide exchange factor 17
Q5T3Q7	2063	7	0.339	NSKHRW;CSLHPL;VTFHVI;QTHHHA;LTSHQS;DTQHFI;VTKHLI	155-160;631-636;702-707;1218-1223;1779-1784;1925-1930;1960-1965	HEAT repeat-containing protein 1
Q14686	2063	4	0.194	QSLHPG;FSGHGM;PSSHGH;KSNHGG	502-507;846-851;1190-1195;1934-1939	Nuclear receptor coactivator 6
Q6UB98	2062	9	0.436	SSGHRD;TSLHLF;KSKHQK;YSHHTE;NSKHIQ;KTKHTP;STSHLR;ISKHMS;SSGHEV	260-265;531-536;605-610;874-879;974-979;1125-1130;1282-1287;1505-1510;1614-1619	Ankyrin repeat domain-containing protein 12
B7ZME9	2062	4	0.194	ATSHPV;STVHSS;QTMHFL;TTQHLR	707-712;756-761;1179-1184;1321-1326	CEP192 protein
Q9BZ29-3	2061	8	0.388	ITKHGW;YTNHLY;ISTHLV;KSLHAM;KTVHEE;ASYHHA;NSLHKD;DTLHRA	175-180;639-644;813-818;854-859;930-935;991-996;1220-1225;1751-1756	Isoform 3 of Dedicator of cytokinesis protein 9
Q9NZM1	2061	1	0.049	RTLHST	1745-1750	Myoferlin
Q9HD67	2058	9	0.437	HSQHAN;GSKHRR;DSLHSL;PSEHGH;GSLHNS;RTFHLI;YTHHPL;QTGHDL;YTLHAA	525-530;603-608;617-622;1010-1015;1061-1066;1286-1291;1535-1540;1594-1599;1842-1847	Unconventional myosin-X
A0A096LNV2	2057	6	0.292	STAHRA;LTLHGG;KTYHSC;PTVHGL;PTLHPP;PTNHLS	154-159;437-442;936-941;1648-1653;1928-1933;2041-2046	Fer-1-like protein 5
K7EKI0	2055	3	0.146	PSRHSR;ASEHAC;YSVHKA	28-33;720-725;1899-1904	Envoplakin
Q92614	2054	3	0.146	DSGHLS;PSEHSA;SSQHSL	93-98;156-161;777-782	Unconventional myosin-XVIIIa
Q8TD84	2053	10	0.487	DSLHKA;ITYHGG;ITKHKY;QSVHVA;ITSHPN;NSTHAR;VSLHHP;KSAHST;GSQHGV;RTYHTQ	11-16;176-181;199-204;587-592;791-796;1492-1497;1702-1707;1735-1740;1770-1775;1935-1940	Down syndrome cell adhesion molecule-like protein 1
Q9NZM1-3	2050	2	0.098	ATVHLT;RTLHST	1458-1463;1764-1769	Isoform 3 of Myoferlin
Q8IYD8	2048	2	0.098	YTNHFR;LSQHQP	235-240;496-501	Fanconi anemia group M protein
Q96HP0	2047	3	0.147	SSVHPQ;FSHHVL;STDHAF	715-720;775-780;1877-1882	Dedicator of cytokinesis protein 6
B9EG73	2046	8	0.391	ITKHGW;YTNHLY;ISTHLV;KSLHAM;KTVHEE;ASYHHA;NSLHKD;DTLHRA	175-180;639-644;813-818;854-859;930-935;991-996;1220-1225;1736-1741	DOCK9 protein
O00468-6	2045	7	0.342	PSKHQG;ISLHVA;PSTHPT;STAHSQ;LSRHWR;ASGHPC;QSNHFE	454-459;589-594;975-980;1010-1015;1459-1464;1821-1826;1889-1894	Isoform 6 of Agrin
O75970-2	2041	6	0.294	ISAHSN;LSLHGS;GSDHTQ;LTEHGV;LTIHAE;VTGHQQ	243-248;860-865;1309-1314;1511-1516;1558-1563;1924-1929	Isoform 2 of Multiple PDZ domain protein
Q86XA9	2040	12	0.588	FSVHEA;ISKHPG;ASQHML;LTGHKS;VSHHLA;ETDHRF;RTGHSL;GSLHRY;SSQHLN;VSEHAV;NSAHFD;ATDHSD	86-91;245-250;410-415;489-494;568-573;730-735;907-912;915-920;926-931;1099-1104;1238-1243;1275-1280	HEAT repeat-containing protein 5A
Q92576	2039	13	0.638	PTEHLD;SSSHSS;DSKHKC;KSKHTK;QTGHVS;GSDHSS;LSKHTT;TSQHRQ;STSHIA;ETVHPF;ATSHFE;DSHHLK;KSKHRE	12-17;216-221;235-240;487-492;615-620;701-706;807-812;1106-1111;1360-1365;1749-1754;1761-1766;1926-1931;2012-2017	PHD finger protein 3
Q6UB98-2	2039	9	0.441	SSGHRD;TSLHLF;KSKHQK;YSHHTE;NSKHIQ;KTKHTP;STSHLR;ISKHMS;SSGHEV	237-242;508-513;582-587;851-856;951-956;1102-1107;1259-1264;1482-1487;1591-1596	Isoform 2 of Ankyrin repeat domain-containing protein 12
P17927	2039	5	0.245	TTGHRL;TTGHRL;NTAHWS;TSFHNG;SSVHPR	582-587;1032-1037;1050-1055;1536-1541;2021-2026	Complement receptor type 1
O75970-3	2037	6	0.295	ISAHSN;LSLHGS;GSDHTQ;LTEHGV;LTIHAE;VTGHQQ	243-248;860-865;1276-1281;1478-1483;1525-1530;1920-1925	Isoform 3 of Multiple PDZ domain protein
Q6GYQ0	2036	8	0.393	QSEHGP;VTDHDI;GSGHHQ;TTLHID;PSLHPN;ESHHPQ;RSFHLL;WSEHTR	162-167;468-473;944-949;960-965;1252-1257;1308-1313;1781-1786;1910-1915	Ral GTPase-activating protein subunit alpha-1
A0A024R3R7	2036	6	0.295	NSKHRW;CSLHPL;QTHHHA;LTSHQS;DTQHFI;VTKHLI	155-160;587-592;1191-1196;1752-1757;1898-1903;1933-1938	HEAT repeat containing 1, isoform CRA_b
Q7Z406-2	2036	3	0.147	CSFHIF;KSVHEL;KTQHER	307-312;1583-1588;1631-1636	Isoform 2 of Myosin-14
P51610	2035	6	0.295	RSLHSA;ITVHKS;ATGHGQ;GTTHTA;TSSHRT;GTTHTA	255-260;633-638;822-827;1328-1333;1381-1386;1428-1433	Host cell factor 1
Q9H6A9	2034	4	0.197	SSQHSV;NSTHLD;SSFHSA;LSYHLS	135-140;319-324;707-712;995-1000	Pecanex-like protein 3
Q92817	2033	3	0.148	PSRHSR;ASEHAC;YSVHKA	28-33;698-703;1877-1882	Envoplakin
Q14008	2032	3	0.148	ISKHST;MSGHPE;MSGHID	824-829;1470-1475;1577-1582	Cytoskeleton-associated protein 5
P02751-4	2031	3	0.148	CTDHTV;DTFHKR;FTVHWI	401-406;529-534;1374-1379	Isoform 4 of Fibronectin
Q8IZD9	2030	6	0.296	LSGHLT;SSYHSF;STVHIG;LSSHAS;SSTHSA;YSLHFD	130-135;472-477;821-826;1684-1689;1746-1751;1836-1841	Dedicator of cytokinesis protein 3
O95996-2	2029	6	0.296	NSSHLS;LSAHST;LTSHSL;HSKHKM;RSLHRP;ASRHGS	32-37;286-291;360-365;403-408;1567-1572;1984-1989	Isoform 2 of Adenomatous polyposis coli protein 2
Q9P219	2028	7	0.345	DTRHEV;ESAHLG;SSSHKT;VTVHAR;GTLHER;KTLHRN;PSSHSL	279-284;428-433;777-782;900-905;1175-1180;1196-1201;1851-1856	Protein Daple
O14578	2027	8	0.395	HSVHLM;RTGHIK;LTAHRD;ATDHPH;DTVHFG;SSLHLE;VSIHGA;GTEHHR	210-215;231-236;925-930;1298-1303;1381-1386;1442-1447;1502-1507;1907-1912	Citron Rho-interacting kinase
Q14669-2	2025	5	0.247	ETLHFL;VSSHIA;LTSHDL;VTIHNL;QSFHLS	702-707;916-921;1766-1771;1846-1851;2020-2025	Isoform 2 of E3 ubiquitin-protein ligase TRIP12
P53804	2025	2	0.099	NTVHPE;VTEHIL	1738-1743;1890-1895	E3 ubiquitin-protein ligase TTC3
Q15154	2024	3	0.148	DSEHEN;LSSHRS;VSRHIS	536-541;638-643;1430-1435	Pericentriolar material 1 protein
Q9BX84	2022	10	0.495	HTHHAK;ISVHGG;VSKHVG;HSSHSL;NSMHSH;QSKHLF;STLHSQ;ESGHQH;MTYHEK;RTWHKI	105-110;140-145;183-188;194-199;242-247;361-366;561-566;819-824;1093-1098;1812-1817	Transient receptor potential cation channel subfamily M member 6
Q8IYD8-3	2022	1	0.049	LSQHQP	470-475	Isoform 3 of Fanconi anemia group M protein
J3QSU6	2019	4	0.198	CSGHGR;ISLHIV;RTAHIS;PSTHYT	412-417;781-786;1400-1405;1765-1770	Tenascin
Q5TZA2	2017	2	0.099	DTEHSQ;GTRHSL	208-213;1080-1085	Rootletin
Q14524	2016	2	0.099	ESHHTS;ESRHKC	555-560;678-683	Sodium channel protein type 5 subunit alpha
Q38SD2	2015	7	0.347	PSKHLL;DTSHGL;ITDHVN;ISIHPL;QSFHEG;RSEHDL;FSQHLQ	231-236;911-916;1133-1138;1325-1330;1415-1420;1890-1895;1903-1908	Leucine-rich repeat serine/threonine-protein kinase 1
O60469	2012	5	0.249	ITRHRY;QSVHVT;CTAHGE;HTVHYQ;ISAHTL	198-203;587-592;809-814;1704-1709;1759-1764	Down syndrome cell adhesion molecule
Q92621	2012	4	0.199	ATIHSR;GSSHVE;LTAHLS;VSQHDL	308-313;538-543;1342-1347;1955-1960	Nuclear pore complex protein Nup205
O75179-4	2010	9	0.448	SSSHLP;ASTHKT;SSAHSN;NSVHPA;TSAHAF;SSTHLG;FSQHQA;GTFHQH;NSVHMN	784-789;1267-1272;1509-1514;1639-1644;1670-1675;1742-1747;1901-1906;1919-1924;2002-2007	Isoform 4 of Ankyrin repeat domain-containing protein 17
P35498	2009	4	0.199	ASEHSR;SSFHVS;MTDHFN;MSNHTA	466-471;695-700;792-797;1062-1067	Sodium channel protein type 1 subunit alpha
O75970-5	2008	6	0.299	ISAHSN;LSLHGS;GSDHTQ;LTEHGV;LTIHAE;VTGHQQ	243-248;860-865;1276-1281;1478-1483;1525-1530;1891-1896	Isoform 4 of Multiple PDZ domain protein
P02751-12	2008	4	0.199	CTDHTV;DTFHKR;GSGHFR;KTYHVG	401-406;529-534;1861-1866;1922-1927	Isoform 12 of Fibronectin
Q5THK1-2	2006	13	0.648	SSTHDS;DSLHTG;ITVHVQ;QTSHDD;QSHHPP;GTGHSV;KTIHTS;ISDHAI;VSFHVK;FSSHMP;WSQHGP;SSLHSP;TSSHTM	324-329;449-454;479-484;614-619;688-693;837-842;888-893;921-926;1719-1724;1841-1846;1888-1893;1901-1906;1917-1922	Isoform 2 of Protein PRR14L
A6NHR9	2005	7	0.349	ESDHSG;DSVHIT;GTSHGG;ISQHGG;LSLHYE;PSSHVA;ISWHLA	212-217;294-299;735-740;765-770;870-875;1032-1037;1741-1746	Structural maintenance of chromosomes flexible hinge domain-containing protein 1
Q99250	2005	2	0.100	SSYHVS;ISNHTT	686-691;1053-1058	Sodium channel protein type 2 subunit alpha
Q92794	2004	8	0.399	SSSHGL;NSGHPS;STLHHL;SSEHEG;ASEHNS;VSDHSQ;SSYHSN;PSHHSY	37-42;235-240;729-734;1436-1441;1476-1481;1538-1543;1934-1939;1981-1986	Histone acetyltransferase KAT6A
Q99466	2003	1	0.050	STFHLC	257-262	Neurogenic locus notch homolog protein 4
Q6N021	2002	11	0.549	RTNHVE;FSTHNC;TTSHIN;PSTHVC;MSEHLK;PTQHYL;KTDHLP;QSSHLP;QTTHPE;NSSHTS;SSLHAL	5-10;166-171;245-250;465-470;508-513;555-560;664-669;734-739;847-852;1581-1586;1775-1780	Methylcytosine dioxygenase TET2
Q92614-3	2002	3	0.150	DSGHLS;PSEHSA;SSQHSL	93-98;156-161;777-782	Isoform 3 of Unconventional myosin-XVIIIa
Q7RTP6	2002	1	0.050	FTIHDL	132-137	[F-actin]-methionine sulfoxide oxidase MICAL3
Q12873	2000	5	0.250	GSVHSA;ETDHQD;SSYHIH;MTVHRI;GTLHMY	329-334;375-380;476-481;631-636;734-739	Chromodomain-helicase-DNA-binding protein 3
Q9NY46	2000	1	0.050	DTIHPG	1729-1734	Sodium channel protein type 3 subunit alpha
P23467	1997	6	0.300	ASSHSV;TSLHVW;YSFHSL;HTFHRL;STRHLS;LSVHLN	36-41;126-131;608-613;961-966;1097-1102;1665-1670	Receptor-type tyrosine-protein phosphatase beta
P35580-3	1997	4	0.200	ASSHKG;RTFHIF;ETLHKN;ESEHKR	199-204;279-284;1123-1128;1270-1275	Isoform 3 of Myosin-10
Q9HC10	1997	3	0.150	SSSHST;YSKHRA;YSTHGY	1259-1264;1585-1590;1598-1603	Otoferlin
Q8TF72	1996	6	0.301	HSWHTT;QSYHSS;KSTHSN;PSSHPH;SSAHVG;MSVHAQ	161-166;191-196;589-594;596-601;962-967;1618-1623	Protein Shroom3
Q7Z406	1995	3	0.150	CSFHIF;KSVHEL;KTQHER	299-304;1542-1547;1590-1595	Myosin-14
Q9P212-2	1994	6	0.301	ETAHGR;SSWHGR;ESSHNT;LTGHQL;LTQHTA;VTVHGV	122-127;882-887;1096-1101;1103-1108;1468-1473;1708-1713	Isoform 2 of 1-phosphatidylinositol 4,5-bisphosphate phosphodiesterase epsilon-1
Q14669	1992	5	0.251	ETLHFL;VSSHIA;LTSHDL;VTIHNL;QSFHLS	696-701;883-888;1733-1738;1813-1818;1987-1992	E3 ubiquitin-protein ligase TRIP12
Q9HCD6	1990	6	0.302	SSAHLE;PSAHSS;LSSHLK;ASLHPL;RSGHTL;ATDHAD	273-278;420-425;642-647;713-718;787-792;1158-1163	Protein TANC2
Q8NEV8	1989	10	0.503	ATGHFT;RSLHFP;ESYHSQ;SSEHWE;SSYHVK;TSDHRS;KTLHKV;ETLHTS;PSTHVS;PSKHEN	333-338;340-345;416-421;526-531;588-593;996-1001;1224-1229;1392-1397;1683-1688;1710-1715	Exophilin-5
Q5XUU0	1989	6	0.302	CSEHWK;NSIHQA;KSSHIR;RSVHHV;MSLHKQ;ETIHLE	143-148;355-360;941-946;1378-1383;1804-1809;1937-1942	Ninein isoform 6
O60293	1989	3	0.151	RSRHAS;PSLHDL;KTQHSK	88-93;1012-1017;1853-1858	Zinc finger C3H1 domain-containing protein
Q15858	1988	3	0.151	KSFHLG;ISNHTL;QSQHMT	512-517;1038-1043;1539-1544	Sodium channel protein type 9 subunit alpha
Q68DN1	1984	13	0.655	KSLHHV;PSEHHT;ESQHSL;QTAHRV;RTWHRH;RTRHNP;RSHHSP;RSHHSP;KSHHSP;RSHHSP;RSRHSL;RTRHSP;GTTHKN	338-343;551-556;1062-1067;1362-1367;1524-1529;1556-1561;1732-1737;1740-1745;1788-1793;1796-1801;1812-1817;1907-1912;1966-1971	Uncharacterized protein C2orf16
Q14524-3	1983	2	0.101	ESHHTS;ESRHKC	555-560;678-683	Isoform 3 of Sodium channel protein type 5 subunit alpha
Q9UKL3	1982	10	0.505	KTDHRA;STSHLP;PTEHLQ;ISEHIL;VSEHTM;NSAHST;TSQHAT;ISAHFS;KSTHEE;GTLHNS	176-181;210-215;493-498;609-614;619-624;893-898;1277-1282;1473-1478;1609-1614;1827-1832	CASP8-associated protein 2
Q9P2D3-3	1982	7	0.353	ASSHRD;ASQHVM;ETDHKS;RTGHSL;WSLHSL;CSSHLL;ATDHSN	172-177;412-417;732-737;909-914;954-959;1076-1081;1303-1308	Isoform 3 of HEAT repeat-containing protein 5B
P35498-3	1981	4	0.202	ASEHSR;SSFHVS;MTDHFN;MSNHTA	466-471;667-672;764-769;1034-1039	Isoform 3 of Sodium channel protein type 1 subunit alpha
Q9P0X4-3	1981	3	0.151	VTNHNP;CTSHYL;MSRHAT	1365-1370;1449-1454;1620-1625	Isoform 3 of Voltage-dependent T-type calcium channel subunit alpha-1I
O60318	1980	3	0.152	ESDHMA;KSLHKD;KTAHQM	371-376;492-497;1318-1323	Germinal-center associated nuclear protein
Q9UQD0	1980	1	0.051	LSRHNS	556-561	Sodium channel protein type 8 subunit alpha
Q15643	1979	5	0.253	ISHHPS;ATKHMI;DTDHKE;STSHTQ;LSVHDM	150-155;507-512;786-791;1077-1082;1881-1886	Thyroid receptor-interacting protein 11
Q14966	1978	7	0.354	VTQHRT;TSTHIE;SSSHRF;RSGHGT;QSLHYG;LSSHKK;STRHKQ	73-78;447-452;500-505;584-589;670-675;938-943;1949-1954	Zinc finger protein 638
O60840	1977	6	0.303	HSKHKT;PSLHIV;RSTHST;ASEHHG;VTRHWA;GTYHRG	54-59;221-226;459-464;547-552;635-640;1821-1826	Voltage-dependent L-type calcium channel subunit alpha-1F
P35580	1976	4	0.202	ASSHKG;RTFHIF;ETLHKN;ESEHKR	199-204;279-284;1102-1107;1249-1254	Myosin-10
Q12888	1972	8	0.406	LSRHLP;NTTHSL;TTLHLL;LSSHRI;PSAHAS;ESLHSQ;SSLHRT;SSAHNK	43-48;153-158;337-342;531-536;887-892;1215-1220;1310-1315;1905-1910	TP53-binding protein 1
P35749	1972	2	0.101	ASSHKG;RTFHIF	199-204;279-284	Myosin-11
Q14008-2	1972	2	0.101	ISKHST;MSGHPE	824-829;1470-1475	Isoform 2 of Cytoskeleton-associated protein 5
P24928	1970	4	0.203	PTLHKM;HSTHPD;NTFHYA;ITRHGV	462-467;606-611;1105-1110;1414-1419	DNA-directed RNA polymerase II subunit RPB1
Q05BV3	1969	8	0.406	HSAHVT;LTIHPL;PSIHIW;FSMHAL;VSFHHR;HSTHVT;PSIHIW;WSRHAE	562-567;733-738;751-756;907-912;1076-1081;1237-1242;1448-1453;1883-1888	Echinoderm microtubule-associated protein-like 5
Q15154-2	1969	3	0.152	DSEHEN;LSSHRS;VSRHIS	536-541;638-643;1375-1380	Isoform 2 of Pericentriolar material 1 protein
P51610-2	1966	6	0.305	RSLHSA;ITVHKS;ATGHGQ;GTTHTA;TSSHRT;GTTHTA	255-260;564-569;753-758;1259-1264;1312-1317;1359-1364	Isoform 2 of Host cell factor 1
Q12873-2	1966	5	0.254	GSVHSA;ETDHQD;SSYHIH;MTVHRI;GTLHMY	329-334;375-380;476-481;631-636;734-739	Isoform 2 of Chromodomain-helicase-DNA-binding protein 3
Q8N1I0	1966	5	0.254	PTEHEK;ASSHHL;ITVHII;SSTHSA;RSSHLE	4-9;197-202;274-279;1680-1685;1939-1944	Dedicator of cytokinesis protein 4
Q9UPS6	1966	1	0.051	PSTHDP	1562-1567	Histone-lysine N-methyltransferase SETD1B
Q86XA9-2	1965	12	0.611	FSVHEA;ISKHPG;ASQHML;LTGHKS;VSHHLA;ETDHRF;RTGHSL;GSLHRY;SSQHLN;VSEHAV;NSAHFD;ATDHSD	86-91;245-250;410-415;489-494;568-573;730-735;907-912;915-920;926-931;1099-1104;1238-1243;1275-1280	Isoform 2 of HEAT repeat-containing protein 5A
O00468-2	1963	7	0.357	PSKHQG;ISLHVA;PSTHPT;STAHSQ;LSRHWR;ASGHPC;QSNHFE	350-355;485-490;871-876;906-911;1355-1360;1721-1726;1807-1812	Isoform 2 of Agrin
A0A0U4BW16	1963	5	0.255	ASSHKG;RTFHIF;DSEHKR;ATLHAQ;KSVHEL	195-200;275-280;1245-1250;1363-1368;1521-1526	Non-muscle myosin heavy chain 9
Q8NDV7	1962	5	0.255	ASNHGA;GSTHGT;SSKHGA;ITFHLN;KSLHMC	364-369;414-419;1554-1559;1808-1813;1834-1839	Trinucleotide repeat-containing gene 6A protein
Q14524-5	1962	2	0.102	ESHHTS;ESRHKC	555-560;678-683	Isoform 5 of Sodium channel protein type 5 subunit alpha
Q6GYQ0-4	1961	7	0.357	QSEHGP;VTDHDI;GSGHHQ;TTLHID;PSLHPN;ESHHPQ;RSFHLL	162-167;468-473;944-949;960-965;1252-1257;1308-1313;1781-1786	Isoform 4 of Ral GTPase-activating protein subunit alpha-1
Q9UGU0	1960	11	0.561	SSYHGN;TSGHQG;SSSHLQ;PSQHVM;ETSHAS;NSNHNG;QSGHSA;FTGHGE;SSAHEP;SSLHTP;GTYHDP	8-13;73-78;204-209;324-329;646-651;672-677;682-687;736-741;851-856;1046-1051;1150-1155	Transcription factor 20
P35579	1960	5	0.255	ASSHKS;RTFHIF;DSEHKR;ATLHAQ;KSVHEL	195-200;272-277;1242-1247;1360-1365;1518-1523	Myosin-9
Q6ZMW3	1958	9	0.460	ATGHSD;HSAHVT;LTIHPV;VSFHHR;HSAHVT;PSIHIW;MTKHTL;SSEHTV;HSAHVT	146-151;562-567;733-738;1076-1081;1237-1242;1441-1446;1449-1454;1789-1794;1926-1931	Echinoderm microtubule-associated protein-like 6
Q5T5U3	1957	10	0.511	PTTHLI;YSGHSD;STSHDR;FSNHRT;PSTHVT;LSAHLK;NSKHNK;KSSHLE;ETKHSE;FSSHKL	324-329;350-355;440-445;487-492;628-633;1276-1281;1507-1512;1534-1539;1569-1574;1691-1696	Rho GTPase-activating protein 21
O60840-6	1957	6	0.307	HSKHKT;PSLHIV;RSTHST;ASEHHG;VTRHWA;GTYHRG	54-59;221-226;459-464;547-552;635-640;1801-1806	Isoform 5 of Voltage-dependent L-type calcium channel subunit alpha-1F
Q6PIF6-2	1957	6	0.307	PSTHKT;YSRHMG;NSVHAN;ETVHIR;LSDHLG;STMHEE	15-20;123-128;529-534;682-687;1232-1237;1472-1477	Isoform 2 of Unconventional myosin-VIIb
Q9Y5Y9	1956	5	0.256	YSTHRT;VSVHSW;YSSHRK;TSLHSH;DSRHGE	86-91;126-131;289-294;440-445;561-566	Sodium channel protein type 10 subunit alpha
Q96QU1	1955	2	0.102	KSAHVD;LSAHNP	1494-1499;1522-1527	Protocadherin-15
Q8TDI0	1954	4	0.205	ASIHSA;ETDHQD;SSYHLH;GTLHPY	304-309;339-344;436-441;698-703	Chromodomain-helicase-DNA-binding protein 5
O75923-15	1954	1	0.051	RTHHLS	730-735	Isoform 15 of Dysferlin
Q6YHU6	1953	5	0.256	DTAHVL;QSRHRG;DSKHGT;ISHHMQ;ESMHQV	335-340;1102-1107;1419-1424;1661-1666;1818-1823	Thyroid adenoma-associated protein
O43157-2	1952	7	0.359	GSVHQG;YSHHFV;GSDHTP;VSEHDF;LTRHHL;LTKHVL;DTIHIW	112-117;214-219;378-383;969-974;1247-1252;1670-1675;1788-1793	Isoform 2 of Plexin-B1
P49750	1951	5	0.256	GSSHYP;TTYHPP;PSSHHS;ETEHAG;ESGHLA	10-15;488-493;1226-1231;1481-1486;1936-1941	YLP motif-containing protein 1
Q9NY46-2	1951	1	0.051	DTIHPG	1680-1685	Isoform 2 of Sodium channel protein type 3 subunit alpha
Q9HCM3	1950	5	0.256	STGHSA;GSQHSS;FSEHKP;TTVHTT;QTMHSL	84-89;100-105;611-616;791-796;1685-1690	UPF0606 protein KIAA1549
Q4ZG55	1949	13	0.667	FSNHIN;ASDHPS;DSVHVI;STVHNL;VTLHVT;QTQHTL;LSGHSL;ISRHSP;NTYHHC;STLHAF;LSYHNL;RSFHIT;DSKHTF	171-176;260-265;514-519;779-784;811-816;823-828;865-870;1189-1194;1464-1469;1487-1492;1615-1620;1775-1780;1800-1805	Protein GREB1
Q13332	1948	3	0.154	ITVHAK;PTFHPG;FSLHKN	116-121;1218-1223;1534-1539	Receptor-type tyrosine-protein phosphatase S
Q8IVV2	1947	1	0.051	ETFHFQ	1701-1706	Lipoxygenase homology domain-containing protein 1
Q9Y2K3	1946	5	0.257	NSKHII;KSVHLQ;ASLHKE;TTEHKV;ATLHFE	205-210;571-576;660-665;982-987;1193-1198	Myosin-15
P35749-3	1945	2	0.103	ASSHKG;RTFHIF	199-204;286-291	Isoform 3 of Myosin-11
Q9H1A4	1944	14	0.720	VTIHEK;ASSHEV;LTAHLR;SSIHSQ;PSLHSR;ISSHNQ;PSYHSE;QSAHPV;LSDHEF;FSYHPV;ASFHNG;LSIHIP;GTAHRH;GTQHLK	64-69;193-198;301-306;323-328;335-340;371-376;651-656;1042-1047;1057-1062;1090-1095;1135-1140;1228-1233;1263-1268;1683-1688	Anaphase-promoting complex subunit 1
Q9BX84-4	1943	10	0.515	HTHHAK;ISVHGG;VSKHVG;HSSHSL;NSMHSH;QSKHLF;STLHSQ;ESGHQH;MTYHEK;RTWHKI	105-110;140-145;183-188;194-199;242-247;361-366;561-566;819-824;1093-1098;1812-1817	Isoform TRPM6t of Transient receptor potential cation channel subfamily M member 6
Q99102-17	1943	9	0.463	PSVHNV;PSVHNV;FTLHET;YSSHST;STNHST;ASGHSP;PSSHDA;GTFHPT;STGHAT	105-110;231-236;485-490;553-558;620-625;678-683;722-727;875-880;991-996	Isoform 17 of Mucin-4
Q5T5P2	1943	7	0.360	STAHPP;ASSHGG;PSQHSV;VSSHTR;SSVHDF;SSSHIA;RTIHTP	302-307;407-412;896-901;1319-1324;1328-1333;1702-1707;1914-1919	Sickle tail protein homolog
P42694	1942	9	0.463	TSAHSQ;KTVHPV;SSAHST;RTRHTC;SSLHGI;KSLHHT;WSEHHA;STDHSS;PSEHLA	200-205;735-740;748-753;997-1002;1075-1080;1131-1136;1518-1523;1624-1629;1665-1670	Probable helicase with zinc finger domain
Q562E7	1941	9	0.464	FSLHDV;RSIHPD;CTRHPK;VSFHDQ;ASRHVA;RSVHGL;YTQHRK;SSDHSL;PTHHYK	240-245;503-508;807-812;1071-1076;1241-1246;1608-1613;1693-1698;1846-1851;1861-1866	WD repeat-containing protein 81
Q8TEP8	1941	4	0.206	ATSHPV;STVHSS;QTMHFL;TTQHLR	586-591;635-640;1058-1063;1200-1205	Centrosomal protein of 192 kDa
Q9UKX2	1941	4	0.206	RSYHIF;RSTHPH;SSRHDC;TSAHLE	284-289;669-674;1341-1346;1781-1786	Myosin-2
A7E2Y1	1941	3	0.155	RSYHVY;ATDHAM;TSAHLE	284-289;334-339;1782-1787	Myosin-7B
P11055	1940	5	0.258	RSYHIF;RTTHPH;SSRHDC;KTIHEL;TSAHLE	282-287;664-669;1336-1341;1522-1527;1776-1781	Myosin-3
Q14839-2	1940	3	0.155	ETDHQD;SSYHIH;GTLHPY	366-371;469-474;724-729	Isoform 2 of Chromodomain-helicase-DNA-binding protein 4
P12882	1939	4	0.206	RSYHIF;RSTHPH;SSRHDC;TSAHLE	284-289;667-672;1339-1344;1779-1784	Myosin-1
P13533	1939	3	0.155	RTTHPH;KTKHRL;TSAHLE	665-670;1418-1423;1777-1782	Myosin-6
Q9Y623	1939	3	0.155	RSYHIF;RSTHPH;TSAHLE	284-289;667-672;1779-1784	Myosin-4
Q9UGU0-2	1938	11	0.568	SSYHGN;TSGHQG;SSSHLQ;PSQHVM;ETSHAS;NSNHNG;QSGHSA;FTGHGE;SSAHEP;SSLHTP;GTYHDP	8-13;73-78;204-209;324-329;646-651;672-677;682-687;736-741;851-856;1046-1051;1150-1155	Isoform 2 of Transcription factor 20
Q2TAZ0	1938	5	0.258	GSLHLL;LTDHEG;PSVHIF;PSLHLQ;QSWHSQ	283-288;306-311;818-823;918-923;1083-1088	Autophagy-related protein 2 homolog A
Q9UKX3	1938	4	0.206	RSYHIF;RSTHPH;SSRHDC;TSAHLE	283-288;667-672;1339-1344;1779-1784	Myosin-13
Q8N1I0-2	1937	5	0.258	PTEHEK;ASSHHL;ITVHII;SSTHSA;RSSHLE	4-9;197-202;274-279;1689-1694;1910-1915	Isoform 2 of Dedicator of cytokinesis protein 4
P13535	1937	4	0.207	RSYHIF;RSTHPH;SSRHDC;TSAHLE	284-289;666-671;1338-1343;1778-1783	Myosin-8
Q9P2N4	1935	9	0.465	NSEHTA;TSEHKN;VSYHGE;RTQHTP;NTVHYG;CSSHPK;YSDHVI;PSVHPC;HSDHPK	159-164;225-230;306-311;554-559;760-765;980-985;1268-1273;1665-1670;1771-1776	A disintegrin and metalloproteinase with thrombospondin motifs 9
P12883	1935	4	0.207	RSTHPH;KTKHRL;KTIHEL;TSAHLE	663-668;1416-1421;1521-1526;1775-1780	Myosin-7
B5MCY1	1934	2	0.103	LTAHMT;YSIHSD	270-275;793-798	Tudor domain-containing protein 15
D6RJB7	1930	12	0.622	FSLHPD;YSDHMY;ISLHSI;KSKHKQ;KTQHKR;ISEHVA;LTNHVE;ETIHNI;LSVHQT;KSRHSD;DTVHQM;ETTHKA	48-53;401-406;477-482;693-698;732-737;982-987;1024-1029;1106-1111;1383-1388;1590-1595;1703-1708;1778-1783	Putative ankyrin repeat domain-containing protein 31
E9PC84	1928	4	0.207	CSGHGR;ISLHIV;VTLHGE;PSTHYT	412-417;781-786;1324-1329;1674-1679	Tenascin
Q13332-3	1928	3	0.156	ITVHAK;PTFHPG;FSLHKN	116-121;1214-1219;1514-1519	Isoform PTPS-MEB of Receptor-type tyrosine-protein phosphatase S
P09848	1927	10	0.519	LSWHVV;SSLHAS;DSYHKV;VTFHEP;RTWHHY;NSHHRP;FSQHVN;DSYHQL;LSTHWA;DSYHKI	3-8;77-82;431-436;538-543;580-585;586-591;709-714;954-959;1124-1129;1427-1432	Lactase-phlorizin hydrolase
A6NNK5	1927	8	0.415	LSRHLP;NTTHSL;TTLHLL;LSSHRI;PSAHAS;ESLHSQ;SSLHRT;SSAHNK	48-53;158-163;342-347;536-541;892-897;1220-1225;1315-1320;1860-1865	Tumor suppressor p53-binding protein 1
Q6ZU64	1925	8	0.416	PTAHGI;CTAHFQ;ATTHYM;PTRHSM;GTDHLP;STTHQF;SSIHSR;ASVHAS	410-415;495-500;975-980;1154-1159;1265-1270;1301-1306;1425-1430;1508-1513	Cilia- and flagella-associated protein 65
Q9Y4D7	1925	4	0.208	MTSHQM;ITIHGN;DTLHIW;KTDHID	536-541;999-1004;1757-1762;1787-1792	Plexin-D1
Q9C091	1923	10	0.520	FSNHIN;NSSHGG;ETFHIY;GTAHQR;NTDHNE;VSVHDP;NTFHHC;STLHAF;LSYHNL;DSEHTL	197-202;283-288;666-671;739-744;1356-1361;1386-1391;1437-1442;1460-1465;1588-1593;1775-1780	GREB1-like protein
Q9UPS6-2	1923	1	0.052	PSTHDP	1519-1524	Isoform 2 of Histone-lysine N-methyltransferase SETD1B
Q9UPY3	1922	5	0.260	FTKHQV;ISVHSK;ITGHGI;ASYHYN;ITKHLY	142-147;286-291;479-484;1690-1695;1716-1721	Endoribonuclease Dicer
Q58EX2-2	1921	4	0.208	ISDHNR;GSLHIS;RSAHLR;DSIHVG	262-267;552-557;580-585;851-856	Isoform 2 of Protein sidekick-2
Q8TDM6	1919	7	0.365	HTLHSR;HSSHDS;DSSHLP;SSRHSN;LSSHSR;SSSHLD;RSGHFD	227-232;602-607;1084-1089;1160-1165;1434-1439;1440-1445;1794-1799	Disks large homolog 5
Q9P2E3	1918	4	0.209	HTNHRG;YTNHAL;DSSHKE;GTNHTL	16-21;657-662;1310-1315;1878-1883	NFX1-type zinc finger-containing protein 1
E7EMG0	1915	2	0.104	KSAHVD;LSAHNP	1454-1459;1482-1487	Protocadherin-15
Q13129	1914	9	0.470	ASEHIV;LSVHLK;LSMHNV;RTVHQY;YSQHVY;HSEHTQ;RTEHSH;PSEHLT;STIHEN	90-95;688-693;822-827;1332-1337;1461-1466;1543-1548;1622-1627;1792-1797;1834-1839	Zinc finger protein Rlf
Q15746	1914	8	0.418	ASSHIS;VTWHRN;VTVHEK;GTQHSL;PTVHWL;DTGHFE;ESEHMK;ESRHFQ	8-13;64-69;598-603;675-680;750-755;764-769;1280-1285;1851-1856	Myosin light chain kinase, smooth muscle
P23468	1912	5	0.262	PTNHEI;PTQHVN;VTAHTD;TTEHDM;PSHHPT	242-247;459-464;687-692;780-785;1311-1316	Receptor-type tyrosine-protein phosphatase delta
Q14839	1912	3	0.157	ETDHQD;SSYHIH;GTLHPY	366-371;469-474;724-729	Chromodomain-helicase-DNA-binding protein 4
O60840-7	1911	6	0.314	HSKHKT;PSLHIV;RSTHST;ASEHHG;VTRHWA;GTYHRG	54-59;221-226;459-464;547-552;635-640;1821-1826	Isoform 6 of Voltage-dependent L-type calcium channel subunit alpha-1F
Q5TCS8	1911	2	0.105	DTKHFC;VTKHQM	931-936;1502-1507	Adenylate kinase 9
P59510	1910	10	0.524	QSHHFS;VSAHGS;PSHHDT;LSFHMS;FTQHVP;NSSHYG;KSDHSV;YSIHEG;VSWHQE;ITKHGL	57-62;272-277;348-353;434-439;522-527;728-733;876-881;934-939;1419-1424;1682-1687	A disintegrin and metalloproteinase with thrombospondin motifs 20
Q7Z2Z1	1910	2	0.105	DTEHVT;LSIHRT	1460-1465;1727-1732	Treslin
O14513	1909	8	0.419	YTWHDG;FSSHQT;PSTHEP;QSAHEK;FSTHSG;PSGHPS;SSQHGS;RTQHPS	353-358;681-686;1070-1075;1135-1140;1278-1283;1341-1346;1359-1364;1430-1435	Nck-associated protein 5
Q9ULL4	1909	6	0.314	LTAHQV;GTDHVT;SSQHFT;PSVHAL;GTLHIW;TSEHKV	461-466;594-599;918-923;1569-1574;1745-1750;1796-1801	Plexin-B3
Q9P2N4-4	1907	9	0.472	NSEHTA;TSEHKN;VSYHGE;RTQHTP;NTVHYG;CSSHPK;YSDHVI;PSVHPC;HSDHPK	159-164;225-230;306-311;526-531;732-737;952-957;1240-1245;1637-1642;1743-1748	Isoform 4 of A disintegrin and metalloproteinase with thrombospondin motifs 9
P23467-2	1907	6	0.315	ASSHSV;TSLHVW;YSFHSL;HTFHRL;STRHLS;LSVHLN	36-41;126-131;518-523;871-876;1007-1012;1575-1580	Isoform 2 of Receptor-type tyrosine-protein phosphatase beta
P23467-4	1907	6	0.315	ASSHSV;TSLHVW;YSFHSL;HTFHRL;STRHLS;LSVHLN	36-41;126-131;608-613;961-966;1007-1012;1575-1580	Isoform 4 of Receptor-type tyrosine-protein phosphatase beta
Q96L96	1907	5	0.262	HTGHEQ;TSQHGS;PTLHLG;CTIHNE;ASSHQC	65-70;1090-1095;1112-1117;1548-1553;1810-1815	Alpha-protein kinase 3
Q5JRA6	1907	4	0.210	FSEHKL;MTVHSS;GTIHPD;DSFHWT	32-37;493-498;767-772;902-907	Melanoma inhibitory activity protein 3
Q7Z5J4	1906	9	0.472	HSLHVQ;QSRHHA;ETLHYQ;SSSHSP;ITDHSH;QSTHAE;QSLHGS;STMHLG;HTYHYP	169-174;294-299;301-306;341-346;386-391;506-511;573-578;1668-1673;1876-1881	Retinoic acid-induced protein 1
Q7Z401-2	1906	6	0.315	KTIHTN;VTEHKI;KSEHTV;KSAHKI;DSGHGT;KSTHNC	305-310;413-418;670-675;744-749;914-919;1881-1886	Isoform 2 of C-myc promoter-binding protein
A3KMH1	1905	8	0.420	STAHQW;NTLHKY;ETHHID;ATSHEN;SSEHLS;SSLHKR;KTMHAH;GTEHAI	589-594;1018-1023;1068-1073;1118-1123;1341-1346;1389-1394;1790-1795;1808-1813	von Willebrand factor A domain-containing protein 8
O75096	1905	8	0.420	CSSHQP;HTLHPQ;ISSHAC;STLHRI;GSQHED;RSIHRA;TSDHTD;SSVHTA	225-230;688-693;731-736;1100-1105;1112-1117;1273-1278;1371-1376;1874-1879	Low-density lipoprotein receptor-related protein 4
Q9UIF9	1905	4	0.210	STSHLH;ESLHQE;LTDHQP;QSQHDL	78-83;260-265;829-834;1259-1264	Bromodomain adjacent to zinc finger domain protein 2A
Q9Y4B5	1905	1	0.052	NTLHER	1012-1017	Microtubule cross-linking factor 1
Q9UKA4	1901	8	0.421	NSLHFC;VTGHHL;RTHHTN;PSFHNQ;PSEHNP;KSEHSG;SSQHFF;SSFHHL	86-91;223-228;505-510;744-749;839-844;1188-1193;1602-1607;1750-1755	A-kinase anchor protein 11
Q9P2P1	1898	5	0.263	STNHTQ;HSLHLA;SSKHQF;LSLHDP;FSVHDI	312-317;375-380;734-739;1042-1047;1546-1551	Protein NYNRIN
P16157-21	1897	9	0.474	GTAHIT;GSRHNG;RSFHFQ;DTQHIL;ISEHLG;ATEHDT;ATGHEW;VSGHQR;VSEHTW	854-859;969-974;1352-1357;1392-1397;1451-1456;1595-1600;1636-1641;1714-1719;1798-1803	Isoform Br21 of Ankyrin-1
O75147	1896	8	0.422	DSSHFA;SSGHMH;VSGHGR;GSAHLV;ETRHEA;LTVHEG;ESHHDR;DSTHTR	173-178;475-480;595-600;608-613;1154-1159;1369-1374;1523-1528;1885-1890	Obscurin-like protein 1
Q9UIW2	1896	3	0.158	CSVHQS;STAHRG;TSEHKL	661-666;1703-1708;1786-1791	Plexin-A1
O75051	1894	12	0.634	STFHSE;LTVHQG;VSEHSR;CSAHQL;CTLHQH;WSSHNV;VTIHGV;ITGHYL;ASGHTP;STVHRG;HSIHDT;TSEHRL	39-44;53-58;571-576;656-661;832-837;848-853;876-881;974-979;1053-1058;1701-1706;1727-1732;1784-1789	Plexin-A2
Q4ZHG4	1894	10	0.528	SSQHPS;PSRHGH;GTSHRP;GSLHPK;SSVHPG;VSSHLS;ASGHFH;ASLHRK;TSQHHP;KTTHPP	487-492;569-574;628-633;655-660;685-690;767-772;813-818;917-922;1012-1017;1442-1447	Fibronectin type III domain-containing protein 1
Q9HCM2	1894	6	0.317	RTGHIY;LTVHPN;CSVHNS;PSQHAG;STAHRG;TSEHRL	59-64;561-566;656-661;923-928;1701-1706;1784-1789	Plexin-A4
O95248-4	1893	6	0.317	LTEHKV;ESSHLR;TSDHLK;GSAHTP;SSAHMG;KTKHQL	231-236;494-499;844-849;1029-1034;1268-1273;1813-1818	Isoform 4 of Myotubularin-related protein 5
P21675-2	1893	4	0.211	KTEHEP;GSLHPG;KSIHRR;ISKHKY	391-396;753-758;1393-1398;1578-1583	Isoform 2 of Transcription initiation factor TFIID subunit 1
Q96SN8	1893	3	0.158	PTEHIY;SSLHQV;VTGHHL	95-100;1172-1177;1713-1718	CDK5 regulatory subunit-associated protein 2
A7E2V4-2	1892	7	0.370	KTLHKF;ASGHTG;PSKHGG;YSSHVS;ITVHPY;SSVHPA;HSLHHL	300-305;398-403;1041-1046;1304-1309;1585-1590;1605-1610;1651-1656	Isoform 2 of Zinc finger SWIM domain-containing protein 8
Q8IZT6-2	1892	6	0.317	STSHNR;SSLHAS;ISSHSH;ITEHTE;LSRHLG;LTAHKH	162-167;248-253;478-483;590-595;940-945;1820-1825	Isoform 2 of Abnormal spindle-like microcephaly-associated protein
O60840-5	1891	6	0.317	HSKHKT;PSLHIV;RSTHST;ASEHHG;VTRHWA;GTYHRG	54-59;221-226;459-464;547-552;635-640;1801-1806	Isoform 4 of Voltage-dependent L-type calcium channel subunit alpha-1F
Q8WYB5-2	1890	9	0.476	STSHGL;SSGHPS;SSGHAA;FSKHYR;CTSHVL;QSDHSS;SSVHSH;VSDHSQ;HSNHGY	37-42;242-247;385-390;458-463;474-479;1410-1415;1418-1423;1472-1477;1824-1829	Isoform 2 of Histone acetyltransferase KAT6B
P23468-2	1890	4	0.212	PTNHEI;PTQHVN;VTAHTD;PSHHPT	229-234;446-451;674-679;1289-1294	Isoform 2 of Receptor-type tyrosine-protein phosphatase delta
Q6ZT12	1888	9	0.477	HTGHDF;NSLHVV;VTFHLP;ASQHQN;TSLHPS;KTLHIV;LSEHVL;HTLHID;QTEHPF	154-159;492-497;628-633;745-750;907-912;923-928;943-948;1328-1333;1693-1698	E3 ubiquitin-protein ligase UBR3
Q5VU65	1888	7	0.371	YTWHST;VTDHEL;GSYHIV;SSTHIA;ATAHLR;LTFHWS;FSTHLV	66-71;114-119;417-422;617-622;974-979;1212-1217;1497-1502	Nuclear pore membrane glycoprotein 210-like
A0A087WZ37	1888	2	0.106	KSAHVD;LSAHNP	1427-1432;1455-1460	Protocadherin-15
Q8TEM1	1887	11	0.583	TSIHYK;FTVHPG;GSYHRI;SSSHLV;VSSHRN;ITNHQN;LTFHWS;FTVHFH;ITMHRL;SSSHFS;LSNHYT	257-262;350-355;406-411;489-494;779-784;1192-1197;1208-1213;1404-1409;1645-1650;1672-1677;1700-1705	Nuclear pore membrane glycoprotein 210
Q8TD57-3	1887	3	0.159	DSIHHM;PSMHAA;SSQHHY	44-49;556-561;1594-1599	Isoform 3 of Dynein heavy chain 3, axonemal
A0A096LNH6	1886	3	0.159	DTVHIL;FTQHDC;NSKHQE	34-39;871-876;1724-1729	Dedicator of cytokinesis protein 1
Q8IZJ3	1885	5	0.265	TSLHLA;PSRHPP;SSKHPE;ASAHTA;VSTHSP	543-548;732-737;904-909;1022-1027;1661-1666	C3 and PZP-like alpha-2-macroglobulin domain-containing protein 8
Q9H2Y7	1883	12	0.637	SSWHMN;LTRHIS;ISGHRK;ATMHLK;SSDHII;PSEHPD;PSSHVS;ESFHEP;SSDHTI;QSVHAH;MTIHKS;LTDHTN	214-219;732-737;760-765;906-911;941-946;1122-1127;1163-1168;1255-1260;1593-1598;1720-1725;1786-1791;1835-1840	Zinc finger protein 106
Q92545	1883	11	0.584	TTSHFH;TSNHGV;ITVHFK;SSMHID;KSWHII;NSGHRL;NSAHPL;LSRHLI;PSVHPH;QSQHGS;GSKHKL	149-154;191-196;369-374;510-515;580-585;797-802;905-910;920-925;1216-1221;1285-1290;1639-1644	Transmembrane protein 131
Q9ULI4	1882	7	0.372	RSSHML;FTLHVY;LSRHRP;GSSHGS;QTIHSS;DSGHDS;SSGHGS	600-605;606-611;821-826;1103-1108;1204-1209;1589-1594;1626-1631	Kinesin-like protein KIF26A
P16157	1881	8	0.425	GSRHNG;RSFHFQ;DTQHIL;ISEHLG;ATEHDT;ATGHEW;VSGHQR;VSEHTW	928-933;1311-1316;1351-1356;1410-1415;1554-1559;1595-1600;1673-1678;1757-1762	Ankyrin-1
Q9Y4I1-3	1880	4	0.213	NSLHLL;RSMHAI;DSTHSS;NSFHSV	641-646;884-889;1114-1119;1694-1699	Isoform 3 of Unconventional myosin-Va
Q6YHU6-3	1879	5	0.266	DTAHVL;QSRHRG;DSKHGT;ISHHMQ;ESMHQV	335-340;1102-1107;1345-1350;1587-1592;1744-1749	Isoform 3 of Thyroid adenoma-associated protein
Q9UIF9-2	1878	4	0.213	STSHLH;ESLHQE;LTDHQP;QSQHDL	81-86;233-238;802-807;1232-1237	Isoform 1 of Bromodomain adjacent to zinc finger domain protein 2A
Q8NEY1	1877	6	0.320	KSEHSL;DTTHAS;ITSHSS;NSAHQL;ETMHNM;ESIHGY	141-146;816-821;1191-1196;1330-1335;1340-1345;1484-1489	Neuron navigator 1
A0A024R8N2	1875	9	0.480	DSTHLL;GSFHIR;ASDHLD;NSLHRM;RSEHSH;VSSHGL;TTTHTS;LTRHVT;LSTHMD	254-259;396-401;770-775;1456-1461;1497-1502;1516-1521;1817-1822;1845-1850;1864-1869	Integrin beta
O60449-2	1873	12	0.641	VSQHRL;GTWHHD;WSDHKP;ISIHSL;ASNHSF;LTWHSA;ASVHNQ;LSSHDG;CSKHDH;LSQHSV;CTDHGA;ISIHNE	70-75;177-182;291-296;397-402;841-846;1122-1127;1430-1435;1456-1461;1563-1568;1602-1607;1697-1702;1705-1710	Isoform 2 of Lymphocyte antigen 75
Q8N7Z5	1873	12	0.641	FSLHPD;YSDHMY;ISLHSI;KSKHKQ;KTQHKR;ISEHVA;LTNHVE;ETIHNI;LSVHQT;KSRHSD;DTVHQM;ETTHKA	48-53;401-406;477-482;693-698;732-737;982-987;1024-1029;1106-1111;1326-1331;1533-1538;1646-1651;1721-1726	Putative ankyrin repeat domain-containing protein 31
Q2PPJ7	1873	5	0.267	SSGHKR;GSGHLT;CTSHPQ;SSWHRD;WSEHSR	472-477;749-754;1176-1181;1497-1502;1749-1754	Ral GTPase-activating protein subunit alpha-2
Q13698	1873	4	0.214	ASEHHN;NSNHSN;SSVHYE;GSLHEE	450-455;1672-1677;1682-1687;1760-1765	Voltage-dependent L-type calcium channel subunit alpha-1S
P21675	1872	4	0.214	KTEHEP;GSLHPG;KSIHRR;ISKHKY	370-375;732-737;1372-1377;1557-1562	Transcription initiation factor TFIID subunit 1
Q01484-2	1872	4	0.214	RSGHDQ;TSLHLA;LTKHGA;PSEHRE	308-313;697-702;714-719;1747-1752	Isoform 2 of Ankyrin-2
A0A1B0GVP4	1871	8	0.428	KSDHQD;TTNHEK;LSQHDK;ESSHNI;GTSHSN;PTTHHV;HSSHYD;PSLHFL	488-493;516-521;588-593;817-822;982-987;995-1000;1020-1025;1336-1341	Ligand-dependent nuclear receptor corepressor-like protein
P51805	1871	7	0.374	QSAHLA;VTLHNV;ISEHRC;GTLHIS;LTNHMD;STAHRG;TSEHRL	293-298;560-565;809-814;1206-1211;1285-1290;1678-1683;1761-1766	Plexin-A3
Q14690	1871	7	0.374	PTSHLS;TSDHFV;VSLHQD;GSEHQA;ETGHLA;LTSHLN;VSQHSP	665-670;769-774;908-913;925-930;946-951;955-960;1356-1361	Protein RRP5 homolog
Q3V6T2	1871	7	0.374	ESLHLG;ISKHGT;KSAHKN;QTDHKN;ASLHEV;ESRHHK;TSIHDF	425-430;1178-1183;1185-1190;1265-1270;1602-1607;1665-1670;1819-1824	Girdin
Q9H7D0	1870	5	0.267	DTVHIL;STIHTY;ITSHVI;MSVHDE;LSVHPL	33-38;217-222;368-373;470-475;1542-1547	Dedicator of cytokinesis protein 5
Q12955-4	1868	5	0.268	RSGHEQ;ASVHLA;GSRHHG;GSGHVE;LSLHEE	293-298;649-654;1000-1005;1780-1785;1832-1837	Isoform 2 of Ankyrin-3
O95248	1867	6	0.321	LTEHKV;ESSHLR;TSDHLK;GSAHTP;SSAHMG;KTKHQL	231-236;494-499;844-849;1029-1034;1268-1273;1787-1792	Myotubularin-related protein 5
Q86WI3	1866	5	0.268	ESDHDT;VTLHSR;LSDHLP;ESQHIL;RSLHHA	285-290;541-546;557-562;1070-1075;1199-1204	Protein NLRC5
Q96QT4	1865	5	0.268	ISVHGG;VSMHKF;ISKHLA;WSEHDI;KSGHLY	137-142;463-468;1270-1275;1633-1638;1640-1645	Transient receptor potential cation channel subfamily M member 7
Q14185	1865	3	0.161	DTVHIL;FTQHDC;NSKHQE	34-39;850-855;1703-1708	Dedicator of cytokinesis protein 1
P38398	1863	8	0.429	NTEHHQ;RSQHNR;NSGHEN;STRHIH;FSAHSG;GSSHAS;STRHST;ETTHVV	235-240;315-320;550-555;616-621;885-890;1138-1143;1241-1246;1683-1688	Breast cancer type 1 susceptibility protein
Q15746-3	1863	8	0.429	ASSHIS;VTWHRN;VTVHEK;GTQHSL;PTVHWL;DTGHFE;ESEHMK;ESRHFQ	8-13;64-69;598-603;675-680;750-755;764-769;1280-1285;1800-1805	Isoform 3A of Myosin light chain kinase, smooth muscle
Q7Z401	1863	5	0.268	KTIHTN;VTEHKI;KSEHTV;KSAHKI;KSTHNC	305-310;413-418;670-675;744-749;1838-1843	C-myc promoter-binding protein
Q7Z5J4-2	1862	8	0.430	HSLHVQ;QSRHHA;ETLHYQ;SSSHSP;ITDHSH;QSTHAE;QSLHGS;STMHLG	169-174;272-277;279-284;319-324;364-369;459-464;526-531;1556-1561	Isoform 2 of Retinoic acid-induced protein 1
P49750-3	1862	4	0.215	GSSHYP;TTYHPP;PSSHHS;ETEHAG	10-15;488-493;1226-1231;1481-1486	Isoform 3 of YLP motif-containing protein 1
Q9C0D5	1861	7	0.376	VSSHLV;ASLHPM;SSSHLQ;LSDHFH;TSQHLG;RTQHLE;ASVHNG	692-697;763-768;882-887;1450-1455;1536-1541;1578-1583;1792-1797	Protein TANC1
Q96SN8-2	1861	3	0.161	PTEHIY;SSLHQV;VTGHHL	95-100;1140-1145;1681-1686	Isoform 2 of CDK5 regulatory subunit-associated protein 2
Q92824	1860	5	0.269	YTNHWA;HSVHVC;PTNHTC;WSYHLM;ATEHFK	35-40;996-1001;1012-1017;1640-1645;1737-1742	Proprotein convertase subtilisin/kexin type 5
Q8IZC6	1860	4	0.215	ITSHAS;TSTHKP;KTLHYL;VTQHIT	464-469;476-481;1664-1669;1759-1764	Collagen alpha-1(XXVII) chain
A6NNN6	1860	3	0.161	DSEHEN;LSSHRS;VSRHIS	536-541;639-644;1376-1381	Pericentriolar material 1 protein
Q92538	1859	10	0.538	WSTHTP;ASVHDM;YTTHLL;ISAHYG;PSYHQN;YTDHGR;SSQHAS;ASYHTV;HTLHTR;ASAHLT	26-31;370-375;571-576;964-969;1303-1308;1323-1328;1465-1470;1485-1490;1503-1508;1737-1742	Golgi-specific brefeldin A-resistance guanine nucleotide exchange factor 1
Q8IZD2	1858	11	0.592	SSSHHS;GTIHLY;YSIHSI;NTMHFE;DSTHSG;LSDHRK;PSSHSN;PTIHHQ;ASGHHT;SSAHPT;ATHHTT	48-53;424-429;431-436;944-949;1054-1059;1272-1277;1299-1304;1615-1620;1728-1733;1752-1757;1765-1770	Histone-lysine N-methyltransferase 2E
Q9Y6X6	1858	1	0.054	PSLHSV	1275-1280	Unconventional myosin-XVI
O43451	1857	7	0.377	GTTHAR;HSYHVE;SSRHYL;VTYHKN;ETEHRS;GSAHGV;ISLHNF	66-71;136-141;708-713;1042-1047;1136-1141;1180-1185;1843-1848	Maltase-glucoamylase, intestinal
Q2WGJ9	1857	4	0.215	GSHHGS;STTHPE;GTNHPP;YSKHRA	516-521;553-558;810-815;1449-1454	Fer-1-like protein 6
O95153	1857	3	0.162	PTWHSW;NSSHSE;STAHTT	22-27;606-611;1725-1730	Peripheral-type benzodiazepine receptor-associated protein 1
Q9Y4I1	1855	4	0.216	NSLHLL;RSMHAI;DSTHSS;NSFHSV	641-646;884-889;1114-1119;1669-1674	Unconventional myosin-Va
A0A1D8GZ55	1853	5	0.270	STKHQC;CSLHIC;CTEHDP;PSTHLA;PSSHKC	183-188;792-797;1359-1364;1389-1394;1842-1847	Histone-lysine N-methyltransferase
Q96Q89-2	1853	4	0.216	VTVHND;VSIHVS;NSFHSS;ESDHQI	226-231;882-887;1084-1089;1837-1842	Isoform 2 of Kinesin-like protein KIF20B
Q96SN8-3	1852	3	0.162	PTEHIY;SSLHQV;VTGHHL	95-100;1131-1136;1672-1677	Isoform 3 of CDK5 regulatory subunit-associated protein 2
Q6ZVL6	1849	8	0.433	PSLHIT;LSLHTV;TTRHSV;ASQHPK;RTGHTT;VSAHVD;LTLHHV;QSRHQE	175-180;293-298;527-532;619-624;717-722;867-872;1159-1164;1572-1577	UPF0606 protein KIAA1549L
O14981	1849	6	0.324	LSEHLY;VTKHRG;LTGHWV;ATGHVF;SSLHDI;LTTHVG	758-763;964-969;1337-1342;1564-1569;1605-1610;1704-1709	TATA-binding protein-associated factor 172
Q9Y6D6	1849	5	0.270	TSQHIE;VSHHEP;NSWHEI;STTHPR;TTGHIV	160-165;236-241;1042-1047;1157-1162;1300-1305	Brefeldin A-inhibited guanine nucleotide-exchange protein 1
Q86WG5	1849	2	0.108	VSVHQK;VTKHQL	1242-1247;1769-1774	Myotubularin-related protein 13
Q9ULV0	1848	5	0.271	ESNHIY;SSQHFQ;TSLHLL;NSSHGS;DSIHIP	95-100;534-539;638-643;1231-1236;1832-1837	Unconventional myosin-Vb
Q5JRA6-2	1848	4	0.216	FSEHKL;MTVHSS;GTIHPD;DSFHWT	32-37;493-498;767-772;902-907	Isoform 2 of Melanoma inhibitory activity protein 3
Q9UL36	1845	10	0.542	LTLHKC;LTRHIR;ETAHVL;LTAHIK;TSGHRK;DTYHQQ;TSFHQQ;KSSHLK;LTRHMA;RTLHLE	81-86;212-217;320-325;525-530;577-582;888-893;915-920;978-983;1038-1043;1823-1828	Zinc finger protein 236
Q15746-2	1845	8	0.434	ASSHIS;VTWHRN;VTVHEK;GTQHSL;PTVHWL;DTGHFE;ESEHMK;ESRHFQ	8-13;64-69;529-534;606-611;681-686;695-700;1211-1216;1782-1787	Isoform 2 of Myosin light chain kinase, smooth muscle
Q5VYK3	1845	4	0.217	DTRHSV;PSDHIP;LSTHKE;LTIHAI	271-276;509-514;973-978;1461-1466	Proteasome-associated protein ECM29 homolog
Q96QE3	1844	3	0.163	TTSHAN;SSRHQT;CSEHGL	242-247;731-736;1430-1435	ATPase family AAA domain-containing protein 5
Q702N8	1843	9	0.488	GSVHKF;RTLHAT;QSLHPT;QSLHQQ;YTAHPV;QSRHRE;PSGHSQ;HSAHKI;SSQHYG	723-728;776-781;962-967;1066-1071;1143-1148;1165-1170;1391-1396;1581-1586;1758-1763	Xin actin-binding repeat-containing protein 1
Q14997	1843	7	0.380	KTEHLG;STSHIF;RTLHLT;GSKHWT;SSWHAR;LSAHLN;RTHHDN	156-161;613-618;704-709;1389-1394;1653-1658;1788-1793;1811-1816	Proteasome activator complex subunit 4
Q3V6T2-2	1843	7	0.380	ESLHLG;ISKHGT;KSAHKN;QTDHKN;ASLHEV;ESRHHK;TSIHDF	425-430;1178-1183;1185-1190;1265-1270;1574-1579;1637-1642;1791-1796	Isoform 2 of Girdin
Q6ZTR5-4	1842	6	0.326	ITVHNI;ITNHGK;VTYHFK;KSFHHV;PSGHIL;NTRHVI	62-67;165-170;445-450;507-512;834-839;1677-1682	Isoform 4 of Cilia- and flagella-associated protein 47
Q15746-5	1841	8	0.435	ASSHIS;VTWHRN;VTVHEK;GTQHSL;PTVHWL;DTGHFE;ESEHMK;ESRHFQ	8-13;64-69;598-603;675-680;750-755;764-769;1280-1285;1778-1783	Isoform 4 of Myosin light chain kinase, smooth muscle
D3YHM4	1840	5	0.272	CSGHGR;ISLHIV;RTAHIS;HSLHES;PSTHYT	412-417;781-786;1127-1132;1203-1208;1584-1589	Tenascin-C isoform 14/AD1/16
O15031	1838	7	0.381	YTDHAT;GSEHLP;SSLHVG;LTIHGT;DTTHNL;DTIHIW;RTEHKL	200-205;365-370;698-703;913-918;1165-1170;1674-1679;1725-1730	Plexin-B2
P20908	1838	4	0.218	LSVHKK;RSDHPM;VSDHRA;ASAHQN	170-175;193-198;227-232;1736-1741	Collagen alpha-1(V) chain
A7E2V4	1837	7	0.381	KTLHKF;ASGHTG;PSKHGG;YSSHVS;ITVHPY;SSVHPA;HSLHHL	300-305;398-403;1041-1046;1304-1309;1585-1590;1613-1618;1659-1664	Zinc finger SWIM domain-containing protein 8
Q86WI3-4	1837	5	0.272	ESDHDT;VTLHSR;LSDHLP;ESQHIL;RSLHHA	285-290;541-546;557-562;1070-1075;1199-1204	Isoform 4 of Protein NLRC5
P24821-3	1837	4	0.218	CSGHGR;ISLHIV;RTAHIS;PSTHYT	412-417;781-786;1127-1132;1583-1588	Isoform 3 of Tenascin
P35499	1836	1	0.054	MTEHFD	602-607	Sodium channel protein type 4 subunit alpha
Q68CP9	1835	7	0.381	ESKHVM;LSAHSH;KTTHLM;SSSHQM;TSNHVG;ATEHGG;ITKHIR	186-191;318-323;350-355;472-477;1381-1386;1654-1659;1764-1769	AT-rich interactive domain-containing protein 2
Q8IY92	1834	5	0.273	ASAHDD;RTSHLK;FSDHSR;GSHHTS;VTQHTP	281-286;349-354;389-394;1047-1052;1287-1292	Structure-specific endonuclease subunit SLX4
Q9UPQ9	1833	4	0.218	GSNHKA;ASSHNS;DTDHQL;LTFHLN	575-580;1030-1035;1516-1521;1675-1680	Trinucleotide repeat-containing gene 6B protein
P21675-3	1832	4	0.218	KTEHEP;GSLHPG;KSIHRR;ISKHKY	370-375;732-737;1372-1377;1557-1562	Isoform 3 of Transcription initiation factor TFIID subunit 1
Q4ZHG4-2	1831	10	0.546	SSQHPS;PSRHGH;GTSHRP;GSLHPK;SSVHPG;VSSHLS;ASGHFH;ASLHRK;TSQHHP;KTTHPP	424-429;506-511;565-570;592-597;622-627;704-709;750-755;854-859;949-954;1379-1384	Isoform 2 of Fibronectin type III domain-containing protein 1
Q92608	1830	3	0.164	TTLHDG;FTYHHI;LSEHAA	540-545;903-908;1735-1740	Dedicator of cytokinesis protein 2
O15015	1829	7	0.383	LSRHRE;QTKHTE;LTNHRQ;ETTHKE;SSSHSA;QTGHFG;DSVHRS	23-28;140-145;254-259;447-452;804-809;1226-1231;1491-1496	Zinc finger protein 646
O14647	1828	9	0.492	SSLHSN;ASSHSA;GSGHGS;DSFHSR;KSNHRL;QSLHKV;HTSHNL;MSDHRP;PSDHYR	13-18;19-24;46-51;442-447;637-642;687-692;1596-1601;1744-1749;1758-1763	Chromodomain-helicase-DNA-binding protein 2
Q9Y4I1-2	1828	4	0.219	NSLHLL;RSMHAI;DSTHSS;NSFHSV	641-646;884-889;1114-1119;1642-1647	Isoform 2 of Unconventional myosin-Va
P11137	1827	6	0.328	ASAHSH;STEHTF;ESVHES;ASAHIS;ESGHMK;PSEHKG	22-27;476-481;600-605;935-940;1095-1100;1274-1279	Microtubule-associated protein 2
P14410	1827	3	0.164	NTQHVW;GSLHVW;LTTHNV	448-453;1770-1775;1811-1816	Sucrase-isomaltase, intestinal
Q8IZX4	1826	4	0.219	KTQHEP;GSLHPG;KSIHRR;ISKHKY	389-394;751-756;1391-1396;1576-1581	Transcription initiation factor TFIID subunit 1-like
Q9NQT8	1826	2	0.110	FSFHSP;ETFHEE	657-662;1071-1076	Kinesin-like protein KIF13B
P55196	1824	2	0.110	STVHFK;DSNHSS	626-631;1261-1266	Afadin
Q16363	1823	1	0.055	RSSHGM	1502-1507	Laminin subunit alpha-4
P16144	1822	9	0.494	DSTHLL;GSFHIR;ASDHLD;NSLHRM;RSEHSH;VSSHDS;TTTHTS;LTRHVT;LSTHMD	254-259;396-401;770-775;1456-1461;1497-1502;1516-1521;1764-1769;1792-1797;1811-1816	Integrin beta-4
Q9C093	1822	3	0.165	KTAHED;RSEHVQ;PSRHTE	806-811;1801-1806;1814-1819	Sperm flagellar protein 2
Q8WWQ0	1821	1	0.055	STDHII	340-345	PH-interacting protein
Q53TS8-4	1820	11	0.604	GTGHRL;KSNHPE;LSIHDK;GTVHDY;LSSHIL;DTEHLE;ESGHIT;ISFHEL;LSKHLQ;NSVHKT;RTIHDC	70-75;373-378;711-716;858-863;903-908;1106-1111;1166-1171;1272-1277;1321-1326;1492-1497;1721-1726	Isoform 4 of C2 calcium-dependent domain-containing protein 6
Q96Q89	1820	4	0.220	VTVHND;GSIHVS;NSFHSS;ESDHQI	226-231;849-854;1051-1056;1804-1809	Kinesin-like protein KIF20B
Q96RT7	1819	2	0.110	LSVHPQ;CSLHGD	823-828;1568-1573	Gamma-tubulin complex component 6
Q9C093-2	1818	1	0.055	KTAHED	801-806	Isoform 2 of Sperm flagellar protein 2
O60449-3	1817	12	0.660	VSQHRL;GTWHHD;WSDHKP;ISIHSL;ASNHSF;LTWHSA;ASVHNQ;LSSHDG;CSKHDH;LSQHSV;CTDHGA;ISIHNE	70-75;177-182;291-296;397-402;841-846;1122-1127;1430-1435;1456-1461;1563-1568;1602-1607;1641-1646;1649-1654	Isoform 3 of Lymphocyte antigen 75
P52948	1817	7	0.385	STKHQC;TSFHDE;NSYHMH;ASTHIA;STVHVD;LSWHLW;LSLHHP	183-188;708-713;725-730;976-981;1226-1231;1524-1529;1759-1764	Nuclear pore complex protein Nup98-Nup96
Q8NEY1-4	1817	6	0.330	KSEHSL;DTTHAS;ITSHSS;NSAHQL;ETMHNM;ESIHGY	141-146;816-821;1134-1139;1270-1275;1280-1285;1424-1429	Isoform 4 of Neuron navigator 1
Q8IZD2-7	1816	10	0.551	SSSHHS;GTIHLY;YSIHSI;NTMHFE;DSTHSG;LSDHRK;PTIHHQ;ASGHHT;SSAHPT;ATHHTT	48-53;424-429;431-436;944-949;1054-1059;1272-1277;1573-1578;1686-1691;1710-1715;1723-1728	Isoform 7 of Histone-lysine N-methyltransferase 2E
O60333	1816	5	0.275	WTQHEF;KSSHNS;SSLHNS;KTRHFL;CTKHRG	739-744;1345-1350;1363-1368;1507-1512;1771-1776	Kinesin-like protein KIF1B
P55196-1	1816	4	0.220	STVHFK;DSNHSS;STAHKK;SSYHPS	610-615;1244-1249;1779-1784;1795-1800	Isoform 2 of Afadin
Q9C091-3	1814	10	0.551	FSNHIN;NSSHGG;ETFHIY;GTAHQR;NTDHNE;VSVHDP;NTFHHC;STLHAF;LSYHNL;DSEHTL	197-202;283-288;557-562;630-635;1247-1252;1277-1282;1328-1333;1351-1356;1479-1484;1666-1671	Isoform 3 of GREB1-like protein
Q96SN8-4	1814	3	0.165	PTEHIY;SSLHQV;VTGHHL	95-100;1172-1177;1634-1639	Isoform 4 of CDK5 regulatory subunit-associated protein 2
Q69YN4	1812	9	0.497	QSSHID;HSHHFL;TSAHPG;ETDHSD;GTLHNL;TTLHRV;VTLHML;WSMHLH;PSMHVD	22-27;677-682;694-699;786-791;794-799;995-1000;1038-1043;1147-1152;1650-1655	Protein virilizer homolog
Q5JV73	1810	7	0.387	FSSHVM;VTVHRD;HSAHRP;DSGHET;NSQHQL;DSLHLS;ATEHPP	29-34;55-60;517-522;802-807;1054-1059;1076-1081;1784-1789	FERM and PDZ domain-containing protein 3
B7ZMI1	1809	5	0.276	SSSHEC;TSYHLP;SSNHVW;LSFHDS;PSLHAI	578-583;680-685;919-924;938-943;1729-1734	MED12L protein
P49815	1807	6	0.332	QSIHPA;HTHHFN;DSLHRL;ISYHNY;VSEHVV;KSLHAE	432-437;520-525;624-629;774-779;982-987;1345-1350	Tuberin
Q9BY89	1806	3	0.166	VSSHKA;ESQHEG;ASKHHV	828-833;858-863;1333-1338	Uncharacterized protein KIAA1671
P16144-3	1805	10	0.554	DSTHLL;GSFHIR;ASDHLD;DTEHLV;NSLHRM;RSEHSH;VSSHGL;TTTHTS;LTRHVT;LSTHMD	254-259;396-401;770-775;1368-1373;1386-1391;1427-1432;1446-1451;1747-1752;1775-1780;1794-1799	Isoform Beta-4B of Integrin beta-4
Q9H1H9	1805	4	0.222	DSLHAK;RTLHDR;SSVHDS;STEHST	969-974;976-981;1232-1237;1632-1637	Kinesin-like protein KIF13A
O43166	1804	6	0.333	GSHHIT;PSLHRE;YSSHSS;SSAHSD;SSRHSA;KSLHGE	61-66;200-205;1281-1286;1295-1300;1427-1432;1638-1643	Signal-induced proliferation-associated 1-like protein 1
Q6RI45	1802	3	0.166	STDHVI;LSGHDD;YSVHWD	337-342;461-466;1085-1090	Bromodomain and WD repeat-containing protein 3
Q8NI35	1801	6	0.333	GTSHTG;GTIHDI;KSFHSQ;SSYHST;NSSHEE;QSAHSS	385-390;798-803;835-840;1402-1407;1495-1500;1634-1639	InaD-like protein
Q5VW36	1801	5	0.278	SSIHLL;VSRHEA;LSAHVD;QTSHFQ;TSFHNT	288-293;971-976;1169-1174;1299-1304;1659-1664	Focadhesin
Q460N5	1801	4	0.222	CTKHHS;VTQHLC;KSVHTD;PSDHEN	208-213;504-509;741-746;1173-1178	Poly [ADP-ribose] polymerase 14
Q9BYP7	1800	3	0.167	KSEHKD;ETNHSS;QSQHKL	935-940;1363-1368;1676-1681	Serine/threonine-protein kinase WNK3
Q12756-2	1799	5	0.278	SSLHER;LSGHFI;SSMHNS;KTRHYL;CTEHRG	427-432;540-545;1355-1360;1499-1504;1754-1759	Isoform 2 of Kinesin-like protein KIF1A
Q6P0Q8	1798	9	0.501	SSVHSS;LTKHFS;ESSHTE;VTEHSG;PSEHHT;YTVHHM;GSGHTR;SSLHGL;LSGHVA	117-122;273-278;912-917;973-978;1061-1066;1131-1136;1310-1315;1317-1322;1366-1371	Microtubule-associated serine/threonine-protein kinase 2
P55268	1798	5	0.278	RTWHVY;TSGHGC;ATEHLT;NSKHMA;LSAHTH	170-175;1087-1092;1272-1277;1380-1385;1393-1398	Laminin subunit beta-2
Q69YN4-3	1797	9	0.501	QSSHID;HSHHFL;TSAHPG;ETDHSD;GTLHNL;TTLHRV;VTLHML;WSMHLH;PSMHVD	22-27;677-682;694-699;786-791;794-799;995-1000;1038-1043;1147-1152;1650-1655	Isoform 3 of Protein virilizer homolog
O95153-2	1797	3	0.167	PTWHSW;NSSHSE;STAHTT	22-27;546-551;1665-1670	Isoform 2 of Peripheral-type benzodiazepine receptor-associated protein 1
Q3V6T2-5	1796	7	0.390	ESLHLG;ISKHGT;KSAHKN;QTDHKN;ASLHEV;ESRHHK;TSIHDF	425-430;1177-1182;1184-1189;1264-1269;1601-1606;1664-1669;1744-1749	Isoform 5 of Girdin
S4R393	1796	7	0.390	KTLHKF;ASGHTG;PSKHGG;YSSHVS;ITVHPY;SSVHPA;HSLHHL	300-305;398-403;1008-1013;1271-1276;1552-1557;1572-1577;1618-1623	Zinc finger SWIM domain-containing protein 8
Q05707	1796	4	0.223	DSTHVY;ASAHAI;VTWHPL;GSFHKL	310-315;347-352;642-647;1355-1360	Collagen alpha-1(XIV) chain
Q15746-4	1794	8	0.446	ASSHIS;VTWHRN;VTVHEK;GTQHSL;PTVHWL;DTGHFE;ESEHMK;ESRHFQ	8-13;64-69;529-534;606-611;681-686;695-700;1211-1216;1731-1736	Isoform 3B of Myosin light chain kinase, smooth muscle
A9Z1Z3	1794	4	0.223	SSLHRD;GSGHLV;YSHHRA;GSLHMW	751-756;1209-1214;1342-1347;1463-1468	Fer-1-like protein 4
D6RIA3	1793	6	0.335	LSFHFW;PSDHHC;RSQHSA;ITTHEI;DTSHHL;SSRHSE	2-7;127-132;254-259;368-373;836-841;866-871	Uncharacterized protein
Q7Z6E9	1792	5	0.279	QSGHEY;SSTHPA;ISVHSE;ASEHSK;QTAHSN	137-142;376-381;418-423;443-448;621-626	E3 ubiquitin-protein ligase RBBP6
Q9BXP8	1791	11	0.614	ISSHFQ;SSQHSS;LSVHQV;NSTHFL;LTIHWL;ESVHLG;YSSHED;TSYHPD;GSNHSL;VTHHQN;SSGHWD	215-220;441-446;567-572;679-684;860-865;992-997;1196-1201;1220-1225;1306-1311;1327-1332;1449-1454	Pappalysin-2
Q9UI33	1791	1	0.056	VSVHSL	125-130	Sodium channel protein type 11 subunit alpha
D6W5D1	1788	7	0.391	ESLHLG;ISKHGT;KSAHKN;QTDHKN;ASLHEV;ESRHHK;TSIHDF	425-430;1123-1128;1130-1135;1210-1215;1519-1524;1582-1587;1736-1741	KIAA1212, isoform CRA_a
O95425-2	1788	5	0.280	CTSHSE;ASAHQK;SSLHTQ;LTEHNE;VTIHEC	277-282;358-363;732-737;1240-1245;1535-1540	Isoform 2 of Supervillin
Q9UGM3-2	1785	12	0.672	CSGHES;CSGHES;PTSHAS;CSGHES;PTSHAS;CSGHES;PTSHAS;CSGHES;CSGHES;MTIHFR;ISDHSI;DTIHVA	171-176;303-308;348-353;563-568;608-613;692-697;737-742;821-826;950-955;1227-1232;1472-1477;1606-1611	Isoform 2 of Deleted in malignant brain tumors 1 protein
Q5H9F3-3	1785	4	0.224	RSSHRP;RSHHAQ;KTKHMA;LSDHLS	1141-1146;1278-1283;1423-1428;1612-1617	Isoform 3 of BCL-6 corepressor-like protein 1
Q9Y6D5	1785	4	0.224	RSGHEL;NSWHEI;ASDHDG;SSQHLF	544-549;987-992;1233-1238;1607-1612	Brefeldin A-inhibited guanine nucleotide-exchange protein 2
Q96RT7-2	1785	2	0.112	LSVHPQ;CSLHGD	823-828;1568-1573	Isoform 2 of Gamma-tubulin complex component 6
P49815-4	1784	6	0.336	QSIHPA;HTHHFN;DSLHRL;ISYHNY;VSEHVV;KSLHAE	432-437;520-525;624-629;774-779;982-987;1322-1327	Isoform 4 of Tuberin
M0R2J8	1783	7	0.393	CSTHQT;ASDHSH;QTDHMM;TTAHQE;CSTHKI;ETSHDF;RTFHLV	97-102;103-108;522-527;798-803;1038-1043;1121-1126;1218-1223	Doublecortin domain-containing protein 1
O43166-2	1783	6	0.337	GSHHIT;PSLHRE;YSSHSS;SSAHSD;SSRHSA;KSLHGE	61-66;200-205;1260-1265;1274-1279;1406-1411;1617-1622	Isoform 2 of Signal-induced proliferation-associated 1-like protein 1
Q4R9M7	1783	5	0.280	WTQHEF;KSSHNS;SSLHNS;KTRHFL;CTKHRG	699-704;1305-1310;1323-1328;1467-1472;1731-1736	Kinesin family member 1Bbeta isoform IV
Q14999-2	1782	10	0.561	HTVHVL;LSSHDA;LSEHPM;RTLHLT;LTDHNP;ITLHMR;SSLHTE;LSRHSW;QTLHVS;LTFHTL	191-196;240-245;314-319;764-769;940-945;960-965;998-1003;1478-1483;1545-1550;1755-1760	Isoform 2 of Cullin-7
Q02952	1782	1	0.056	ESAHEP	363-368	A-kinase anchor protein 12
Q5VT25-6	1781	9	0.505	TTLHYA;DSVHQL;FSGHHL;ESSHLE;QSEHYS;LSIHNQ;DSQHSF;LSVHTP;KTRHRK	138-143;190-195;392-397;505-510;651-656;793-798;948-953;975-980;1334-1339	Isoform 6 of Serine/threonine-protein kinase MRCK alpha
Q8WYB5-3	1781	6	0.337	STSHGL;SSGHPS;QSDHSS;SSVHSH;VSDHSQ;HSNHGY	37-42;242-247;1301-1306;1309-1314;1363-1368;1715-1720	Isoform 3 of Histone acetyltransferase KAT6B
O60292	1781	4	0.225	ATKHGT;YSSHSS;SSSHSD;RSHHAD	571-576;1265-1270;1279-1284;1353-1358	Signal-induced proliferation-associated 1-like protein 3
Q96Q89-3	1780	4	0.225	VTVHND;GSIHVS;NSFHSS;ESDHQI	226-231;809-814;1011-1016;1764-1769	Isoform 3 of Kinesin-like protein KIF20B
Q7Z406-4	1779	3	0.169	CSFHIF;KSVHEL;KTQHER	299-304;1326-1331;1374-1379	Isoform 4 of Myosin-14
Q8IZD2-2	1778	11	0.619	SSSHHS;GTIHLY;YSIHSI;NTMHFE;DSTHSG;LSDHRK;PSSHSN;PTIHHQ;ASGHHT;SSAHPT;ATHHTT	48-53;424-429;431-436;864-869;974-979;1192-1197;1219-1224;1535-1540;1648-1653;1672-1677;1685-1690	Isoform 2 of Histone-lysine N-methyltransferase 2E
Q9Y238-3	1778	5	0.281	QSAHTL;HTDHEF;LTAHTQ;PSGHLY;VTTHHL	459-464;691-696;1038-1043;1381-1386;1501-1506	Isoform 3 of Deleted in lung and esophageal cancer protein 1
Q5JPF3	1778	2	0.112	DSDHIS;VSSHKQ	525-530;953-958	Ankyrin repeat domain-containing protein 36C
Q14980-3	1776	2	0.113	MTLHAT;NSLHVA	1-6;16-21	Isoform Numa-m of Nuclear mitotic apparatus protein 1
E2RYF6	1773	3	0.169	STAHSE;TSAHGV;GTFHSL	470-475;1609-1614;1718-1723	Mucin-22
A6NGW2	1772	4	0.226	PSAHIS;FSIHLL;CSLHLL;GTLHLQ	334-339;367-372;1053-1058;1619-1624	Putative stereocilin-like protein
Q9ULH0	1771	4	0.226	FTVHPN;GSQHLI;GSIHSN;HSLHNE	518-523;1154-1159;1425-1430;1597-1602	Kinase D-interacting substrate of 220 kDa
O60333-2	1770	5	0.282	WTQHEF;KSSHNS;SSLHNS;KTRHFL;CTKHRG	693-698;1299-1304;1317-1322;1461-1466;1725-1730	Isoform 2 of Kinesin-like protein KIF1B
Q9H1H9-2	1770	4	0.226	DSLHAK;RTLHDR;SSVHDS;STEHST	969-974;976-981;1232-1237;1597-1602	Isoform 2 of Kinesin-like protein KIF13A
Q86UW6	1770	3	0.169	STAHEA;VTSHTG;GTLHEQ	924-929;1583-1588;1659-1664	NEDD4-binding protein 2
O94822	1766	2	0.113	KTAHNL;LSQHVK	478-483;778-783	E3 ubiquitin-protein ligase listerin
Q99666	1765	7	0.397	QSGHML;YTSHLQ;NSHHSS;RSVHYW;ASRHRW;QTFHGA;SSVHAS	354-359;494-499;505-510;602-607;836-841;859-864;1265-1270	RANBP2-like and GRIP domain-containing protein 5/6
P49815-2	1764	5	0.283	QSIHPA;HTHHFN;DSLHRL;ISYHNY;KSLHAE	432-437;520-525;624-629;774-779;1302-1307	Isoform 2 of Tuberin
Q8N6G6	1762	7	0.397	CSAHND;GSRHIR;STKHSP;SSTHVT;YSKHLV;LTHHIL;CSVHWR	93-98;211-216;856-861;920-925;1096-1101;1443-1448;1666-1671	ADAMTS-like protein 1
Q7LBC6	1761	2	0.114	HTSHSW;HTNHED	1379-1384;1727-1732	Lysine-specific demethylase 3B
B7Z3E7	1760	7	0.398	LSRHLP;NTTHSL;TTLHLL;LSSHRI;PSAHAS;ESLHSQ;SSLHRT	48-53;158-163;342-347;536-541;892-897;1220-1225;1315-1320	cDNA FLJ56510, highly similar to Tumor suppressor p53-binding protein 1
Q86V15	1759	10	0.569	STAHLE;KSTHYH;KTTHFH;KSYHIK;ATNHFH;MTSHKR;DTEHEE;MTSHAR;TSTHFH;VTAHRK	281-286;547-552;606-611;631-636;664-669;685-690;714-719;1317-1322;1511-1516;1530-1535	Zinc finger protein castor homolog 1
A6NKT7	1758	7	0.398	QSGHML;YTSHLQ;NSHHSS;RSVHYW;ASHHRW;QTFHGA;SSVHAS	354-359;494-499;505-510;602-607;837-842;860-865;1266-1271	RanBP2-like and GRIP domain-containing protein 3
Q7Z3J3	1758	7	0.398	QSGHML;YTSHLQ;NSHHSS;RSVHYW;ASHHRW;QTFHGA;SSVHAS	354-359;494-499;505-510;602-607;837-842;860-865;1266-1271	RanBP2-like and GRIP domain-containing protein 4
Q7Z6E9-2	1758	5	0.284	QSGHEY;SSTHPA;ISVHSE;ASEHSK;QTAHSN	137-142;376-381;418-423;443-448;621-626	Isoform 2 of E3 ubiquitin-protein ligase RBBP6
P0DJD1	1756	7	0.399	QSGHML;YTSHLQ;NSHHSS;RSVHYW;ASRHRW;QTFHGA;SSVHDS	353-358;493-498;504-509;601-606;829-834;852-857;1258-1263	RANBP2-like and GRIP domain-containing protein 2
A0A0U4Z598	1756	3	0.171	YSAHRP;ESDHDD;TSSHSL	2-7;145-150;1564-1569	CIC-FOXO4 fusion protein
O60437	1756	1	0.057	GTNHDS	1605-1610	Periplakin
Q9C0D5-2	1755	7	0.399	VSSHLV;ASLHPM;SSSHLQ;LSDHFH;TSQHLG;RTQHLE;ASVHNG	586-591;657-662;776-781;1344-1349;1430-1435;1472-1477;1686-1691	Isoform 2 of Protein TANC1
Q6W2J9	1755	5	0.285	STAHRI;LSLHGK;DSSHTE;SSNHLE;KTKHLI	59-64;671-676;1141-1146;1179-1184;1364-1369	BCL-6 corepressor
Q8IWV8	1755	5	0.285	GSIHRD;VSIHLP;KTLHQY;GTSHFE;CTAHTY	130-135;608-613;1485-1490;1539-1544;1659-1664	E3 ubiquitin-protein ligase UBR2
Q9Y238	1755	5	0.285	QSAHTL;HTDHEF;LTAHTQ;PSGHLY;VTTHHL	459-464;691-696;1038-1043;1381-1386;1501-1506	Deleted in lung and esophageal cancer protein 1
Q5VT25-2	1754	9	0.513	TTLHYA;DSVHQL;FSGHHL;ESSHLE;QSEHYS;LSIHNQ;DSQHSF;LSVHTP;KTRHRK	138-143;190-195;392-397;505-510;651-656;793-798;948-953;1010-1015;1369-1374	Isoform 2 of Serine/threonine-protein kinase MRCK alpha
P39060	1754	2	0.114	DTSHAA;TTTHVT	37-42;60-65	Collagen alpha-1(XVIII) chain
Q9UI33-3	1753	1	0.057	VSVHSL	125-130	Isoform 3 of Sodium channel protein type 11 subunit alpha
P16144-2	1752	10	0.571	DSTHLL;GSFHIR;ASDHLD;DTEHLV;NSLHRM;RSEHSH;VSSHDS;TTTHTS;LTRHVT;LSTHMD	254-259;396-401;770-775;1368-1373;1386-1391;1427-1432;1446-1451;1694-1699;1722-1727;1741-1746	Isoform Beta-4A of Integrin beta-4
Q5SRE5	1749	8	0.457	ESLHKC;PSYHKW;HSSHTP;LSQHGA;ATTHAD;QTRHSL;RSRHRD;ATLHLL	280-285;716-721;753-758;841-846;1114-1119;1248-1253;1272-1277;1335-1340	Nucleoporin NUP188 homolog
Q76NI1	1749	6	0.343	ETSHPS;TTAHHG;PSLHRL;YSTHQL;VTSHTS;PSAHLL	397-402;819-824;991-996;1467-1472;1553-1558;1643-1648	Protein very KIND
Q8IWV7	1749	6	0.343	DSVHKN;VSQHPL;VSIHLP;VSGHGV;KTQHSK;LTQHRG	130-135;293-298;605-610;815-820;840-845;1126-1131	E3 ubiquitin-protein ligase UBR1
Q9UG01	1749	3	0.172	LSGHAD;ETGHKL;KTSHSP	168-173;495-500;1720-1725	Intraflagellar transport protein 172 homolog
Q07157	1748	13	0.744	VTLHRA;DSIHSA;ASDHSG;PSDHSR;NSTHED;DSRHTS;LSSHVD;SSQHKP;FSEHDK;RSNHYD;ASLHIH;ETAHKP;FSIHAE	24-29;276-281;296-301;322-327;410-415;836-841;993-998;1229-1234;1316-1321;1342-1347;1445-1450;1556-1561;1593-1598	Tight junction protein ZO-1
Q96KV7	1748	8	0.458	PSKHFV;ESWHDR;RSGHIL;SSGHLG;VTFHPT;WSGHSA;ISGHRS;LSDHQG	80-85;213-218;578-583;678-683;748-753;1154-1159;1431-1436;1563-1568	WD repeat-containing protein 90
Q9HCM1	1747	6	0.343	STQHIT;DSSHDV;KTKHKS;VTFHSS;DSEHMR;LTSHGK	293-298;517-522;1261-1266;1302-1307;1475-1480;1512-1517	Uncharacterized protein KIAA1551
Q9H792	1746	7	0.401	FTEHVW;KSLHQL;ASEHLE;ISAHFQ;STEHKR;SSSHSS;RSLHTD	7-12;24-29;485-490;519-524;694-699;725-730;1291-1296	Pseudopodium-enriched atypical kinase 1
P24821-2	1746	4	0.229	CSGHGR;ISLHIV;RTAHIS;PSTHYT	412-417;781-786;1127-1132;1492-1497	Isoform 2 of Tenascin
P25940	1745	1	0.057	PSGHMG	1314-1319	Collagen alpha-3(V) chain
P0C0L5	1744	1	0.057	VSVHVS	865-870	Complement C4-B
Q9BYP7-3	1743	3	0.172	KSEHKD;ETNHSS;QSQHKL	935-940;1316-1321;1619-1624	Isoform 3 of Serine/threonine-protein kinase WNK3
P55196-3	1743	2	0.115	STVHFK;DSNHSS	610-615;1244-1249	Isoform 3 of Afadin
Q9Y4F3	1742	9	0.517	NSLHLN;KTGHRN;NSLHRY;FSEHEF;PSYHHH;PSYHHH;GTTHLS;ESTHNT;HTYHYQ	253-258;659-664;851-856;985-990;1126-1131;1286-1291;1428-1433;1442-1447;1499-1504	Meiosis arrest female protein 1
Q92766-2	1742	5	0.287	TTQHQL;LSRHRK;LTRHMR;ESTHSG;ASNHMA	76-81;1463-1468;1582-1587;1643-1648;1663-1668	Isoform 2 of Ras-responsive element-binding protein 1
Q9ULI1	1742	5	0.287	VTVHES;SSSHLH;GTKHGS;KSSHHN;ATGHRV	636-641;964-969;1051-1056;1282-1287;1427-1432	NACHT and WD repeat domain-containing protein 2
Q9NQX4	1742	2	0.115	NSKHFR;ASDHLK	616-621;1288-1293	Unconventional myosin-Vc
P49815-5	1740	5	0.287	QSIHPA;HTHHFN;DSLHRL;ISYHNY;KSLHAE	432-437;520-525;624-629;774-779;1278-1283	Isoform 5 of Tuberin
A0A024RDQ1	1739	8	0.460	LSSHSP;PTTHPN;SSRHYA;LSAHAL;RSRHQR;QSVHWR;TTVHED;YTFHVF	58-63;72-77;588-593;607-612;701-706;1002-1007;1329-1334;1428-1433	Furry homolog (Drosophila), isoform CRA_c
Q8TEK3	1739	7	0.403	DSIHQL;ISAHNQ;LSLHLR;SSKHSP;LSLHSF;ASAHPF;FTVHHQ	83-88;571-576;669-674;1061-1066;1326-1331;1546-1551;1689-1694	Histone-lysine N-methyltransferase, H3 lysine-79 specific
Q8IZF0	1738	4	0.230	SSLHKF;TTLHVY;ITQHPF;VTFHDV	448-453;461-466;1206-1211;1528-1533	Sodium leak channel non-selective protein
Q5VU65-2	1736	7	0.403	YTWHST;VTDHEL;GSYHIV;SSTHIA;ATAHLR;LTFHWS;FSTHLV	66-71;114-119;417-422;617-622;974-979;1212-1217;1497-1502	Isoform 2 of Nuclear pore membrane glycoprotein 210-like
P13942	1736	2	0.115	ETAHSG;VSAHQD	367-372;1645-1650	Collagen alpha-2(XI) chain
Q9HBL0	1735	8	0.461	KSKHGG;FSGHRD;DSLHGS;HTQHLR;TTSHYA;PSGHSL;PTTHSP;LSHHQM	48-53;342-347;373-378;459-464;605-610;768-773;824-829;1212-1217	Tensin-1
Q2KHR3	1735	5	0.288	LSHHDP;GSQHSL;SSGHSQ;ISMHSS;HSLHHY	93-98;207-212;427-432;494-499;1673-1678	Glutamine and serine-rich protein 1
Q9HCF6-11	1734	9	0.519	ISKHTQ;ISVHGG;NSMHSH;VSMHRF;NTRHGP;QSKHRL;MTFHER;LSLHRA;TSSHSV	129-134;186-191;288-293;537-542;553-558;877-882;1163-1168;1389-1394;1395-1400	Isoform 11 of Transient receptor potential cation channel subfamily M member 3
Q5VT25	1732	9	0.520	TTLHYA;DSVHQL;FSGHHL;ESSHLE;QSEHYS;LSIHNQ;DSQHSF;LSVHTP;KTRHRK	138-143;190-195;392-397;505-510;651-656;793-798;948-953;988-993;1347-1352	Serine/threonine-protein kinase MRCK alpha
Q9HCF6	1732	9	0.520	ISKHTQ;ISVHGG;NSMHSH;VSMHRF;NTRHGP;QSKHRL;MTFHER;LSLHRA;TSSHSV	127-132;184-189;286-291;535-540;551-556;875-880;1161-1166;1387-1392;1393-1398	Transient receptor potential cation channel subfamily M member 3
Q7Z443	1732	6	0.346	MSTHQL;ATRHPW;VSIHTA;VSSHLE;PTKHPE;ISLHKK	527-532;892-897;949-954;1044-1049;1265-1270;1522-1527	Polycystic kidney disease protein 1-like 3
Q9BYB0	1731	2	0.116	LTSHSD;ESIHLG	559-564;1678-1683	SH3 and multiple ankyrin repeat domains protein 3
Q8IVF5-2	1730	5	0.289	KSLHGW;YSTHRT;PSLHAS;ESTHAI;SSFHAL	41-46;91-96;275-280;444-449;733-738	Isoform 2 of T-lymphoma invasion and metastasis-inducing protein 2
Q86VF7	1730	4	0.231	RTLHAM;QSVHQY;ASDHDY;ESLHRY	428-433;757-762;1376-1381;1486-1491	Nebulin-related-anchoring protein
Q9C0C2	1729	2	0.116	GSRHTP;STAHVP	347-352;1031-1036	182 kDa tankyrase-1-binding protein
B4E2H2	1728	4	0.231	YSSHQG;NSEHKE;PSIHLI;LSHHHT	336-341;612-617;632-637;964-969	cDNA FLJ56559, highly similar to FKBP12-rapamycin complex-associated protein
Q9HCJ0-2	1726	11	0.637	FTGHTK;KSGHAW;KSQHWG;NTTHRV;VTDHNG;LSLHPS;PSKHGA;PTSHTQ;ITFHLN;KSLHMC;GSSHGL	10-15;553-558;578-583;770-775;986-991;1221-1226;1317-1322;1485-1490;1577-1582;1603-1608;1656-1661	Isoform 2 of Trinucleotide repeat-containing gene 6C protein
P52948-2	1726	6	0.348	STKHQC;TSFHDE;NSYHMH;ASTHIA;STVHVD;LSLHHP	183-188;691-696;708-713;959-964;1209-1214;1668-1673	Isoform 2 of Nuclear pore complex protein Nup98-Nup96
E7ESJ3	1726	5	0.290	ESSHQL;ETDHQQ;LTNHLS;ESYHSR;FSFHGD	212-217;605-610;895-900;1023-1028;1398-1403	Ankyrin repeat domain-containing protein 26
Q7KZ85	1726	2	0.116	ESSHLT;PSFHNI	278-283;1333-1338	Transcription elongation factor SPT6
Q9UKK3	1724	7	0.406	ISSHFL;DSVHGV;PSDHTE;FSLHIG;KSKHSW;ETSHEM;GSYHPS	186-191;528-533;576-581;829-834;1030-1035;1145-1150;1452-1457	Poly [ADP-ribose] polymerase 4
Q16787-1	1724	3	0.174	ISNHGS;PTDHLQ;PTSHLL	272-277;1178-1183;1384-1389	Isoform 1 of Laminin subunit alpha-3
Q9UPQ9-1	1723	4	0.232	GSNHKA;ASSHNS;DTDHQL;LTFHLN	575-580;977-982;1406-1411;1565-1570	Isoform 2 of Trinucleotide repeat-containing gene 6B protein
Q9Y4K1	1723	3	0.174	KSLHTN;STSHSS;FTGHQY	793-798;910-915;1281-1286	Absent in melanoma 1 protein
O60449	1722	10	0.581	VSQHRL;GTWHHD;WSDHKP;ISIHSL;ASNHSF;LTWHSA;ASVHNQ;LSSHDG;CSKHDH;LSQHSV	70-75;177-182;291-296;397-402;841-846;1122-1127;1430-1435;1456-1461;1563-1568;1602-1607	Lymphocyte antigen 75
Q9P2F8	1722	10	0.581	PSLHAA;KSEHET;TTWHRV;ASRHPE;CSSHSS;YSVHGY;ISSHSS;GSHHSG;ATQHQT;ETQHVL	242-247;299-304;1064-1069;1175-1180;1220-1225;1314-1319;1339-1344;1345-1350;1430-1435;1443-1448	Signal-induced proliferation-associated 1-like protein 2
Q9NZ56	1722	6	0.348	DSAHSL;YSFHSA;GSAHLL;ASGHQG;QTSHEH;SSLHLD	109-114;184-189;498-503;705-710;838-843;1373-1378	Formin-2
Q96JM4	1722	5	0.290	TSLHSL;TSLHGL;YSLHEL;VSSHSP;SSEHTQ	831-836;874-879;1107-1112;1271-1276;1505-1510	Leucine-rich repeat and IQ domain-containing protein 1
Q96Q89-4	1722	3	0.174	VTVHND;GSIHVS;NSFHSS	226-231;849-854;1051-1056	Isoform 4 of Kinesin-like protein KIF20B
Q14766	1721	8	0.465	SSAHGR;LSNHTG;HSTHTL;QTIHST;PSYHGY;LSVHLT;KSTHPP;STIHLH	19-24;345-350;459-464;532-537;601-606;693-698;767-772;830-835	Latent-transforming growth factor beta-binding protein 1
Q6W2J9-2	1721	4	0.232	STAHRI;LSLHGK;DSSHTE;KTKHLI	59-64;671-676;1141-1146;1330-1335	Isoform 2 of BCL-6 corepressor
Q15811	1721	2	0.116	MSGHLT;NSLHRD	236-241;558-563	Intersectin-1
O95602	1720	5	0.291	CSGHLG;PTLHRP;KSQHLH;QSKHPN;NTFHFA	74-79;554-559;1049-1054;1076-1081;1229-1234	DNA-directed RNA polymerase I subunit RPA1
Q9Y4F4	1720	5	0.291	RSNHLA;DSMHIY;TSSHQE;ETMHKM;LSQHVD	600-605;632-637;773-778;1552-1557;1599-1604	TOG array regulator of axonemal microtubules protein 1
Q460N5-1	1720	4	0.233	CTKHHS;VTQHLC;KSVHTD;PSDHEN	127-132;423-428;660-665;1092-1097	Isoform 1 of Poly [ADP-ribose] polymerase 14
P16157-4	1719	5	0.291	GSRHNG;RSFHFQ;DTQHIL;ISEHLG;VSEHTW	928-933;1311-1316;1351-1356;1410-1415;1595-1600	Isoform Er2 of Ankyrin-1
Q13029	1718	9	0.524	VSFHKE;LSVHKK;LTKHLS;LSEHRF;CTHHEF;FTTHNI;SSSHIC;NSNHRR;RSLHVR	677-682;850-855;1149-1154;1177-1182;1219-1224;1320-1325;1452-1457;1510-1515;1609-1614	PR domain zinc finger protein 2
Q7Z3U7	1717	6	0.349	ESIHRF;VSLHHL;LTGHLL;STWHTV;ETKHIA;GSIHSQ	357-362;763-768;816-821;1062-1067;1381-1386;1556-1561	Protein MON2 homolog
O60346	1717	1	0.058	LTGHPH	1032-1037	PH domain leucine-rich repeat-containing protein phosphatase 1
E9PGF5	1714	8	0.467	KSKHGG;FSGHRD;DSLHGS;HTQHLR;TTSHYA;PSGHSL;PTTHSP;LSHHQM	48-53;342-347;373-378;459-464;605-610;768-773;824-829;1191-1196	Tensin-1
P52948-6	1714	7	0.408	STKHQC;TSFHDE;NSYHMH;ASTHIA;STVHVD;LSWHLW;LSLHHP	183-188;708-713;725-730;976-981;1123-1128;1421-1426;1656-1661	Isoform 6 of Nuclear pore complex protein Nup98-Nup96
Q17RW2	1714	7	0.408	YSVHDE;NSIHFE;LTNHGI;VTTHRI;ITQHDD;TSLHRV;GSWHKA	156-161;211-216;327-332;351-356;377-382;430-435;1670-1675	Collagen alpha-1(XXIV) chain
Q8IY21	1712	4	0.234	ITSHWA;SSLHPA;TTDHIE;GSKHFS	333-338;709-714;1010-1015;1471-1476	Probable ATP-dependent RNA helicase DDX60
Q9P2S2	1712	3	0.175	ASMHLF;VTQHSN;FSTHQR	938-943;1023-1028;1169-1174	Neurexin-2
P08572	1712	2	0.117	DTLHPI;VTFHPD	256-261;267-272	Collagen alpha-2(IV) chain
A2A3F7	1711	9	0.526	ISKHTQ;ISVHGG;NSMHSH;VSMHRF;NTRHGP;QSKHRL;MTFHER;LSLHRA;TSSHSV	129-134;186-191;288-293;512-517;528-533;854-859;1140-1145;1366-1371;1372-1377	Transient receptor potential cation channel subfamily M member 3
Q5H9F3	1711	4	0.234	RSSHRP;RSHHAQ;KTKHMA;LSDHLS	1141-1146;1278-1283;1423-1428;1538-1543	BCL-6 corepressor-like protein 1
Q9Y5S2	1711	3	0.175	DSIHQL;QSLHGS;STKHST	189-194;469-474;1673-1678	Serine/threonine-protein kinase MRCK beta
O14646	1710	8	0.468	WTHHQT;KSNHRL;ASLHKE;NTNHDD;HSDHRS;HSDHRL;HSDHRS;YTHHKS	576-581;634-639;684-689;1533-1538;1628-1633;1634-1639;1640-1645;1649-1654	Chromodomain-helicase-DNA-binding protein 1
O94986	1710	2	0.117	NSEHQS;PSRHKA	1425-1430;1659-1664	Centrosomal protein of 152 kDa
P13942-2	1710	2	0.117	ETAHSG;VSAHQD	341-346;1619-1624	Isoform 2 of Collagen alpha-2(XI) chain
Q9BZZ2	1709	7	0.410	ETLHMA;ISLHIF;DSDHSP;ISLHVS;WTTHPA;GTGHVQ;LTLHLG	200-205;319-324;458-463;976-981;1110-1115;1398-1403;1564-1569	Sialoadhesin
Q9UPS8	1709	5	0.293	ESSHQL;ETDHQQ;LTNHLS;ESYHSR;FSFHGD	212-217;589-594;878-883;1006-1011;1381-1386	Ankyrin repeat domain-containing protein 26
Q9ULL0	1709	3	0.176	PSHHAS;LSAHPE;SSVHKQ	120-125;1100-1105;1632-1637	Uncharacterized protein KIAA1210
Q6R327	1708	12	0.703	HSHHLH;YSLHLD;LSQHYF;ATKHLR;SSRHNS;TSSHMK;KTSHYL;QSNHLS;GSSHTL;NSFHLL;NSIHSD;QTIHNP	442-447;490-495;655-660;732-737;1030-1035;1209-1214;1265-1270;1273-1278;1291-1296;1478-1483;1494-1499;1557-1562	Rapamycin-insensitive companion of mTOR
Q9HCF6-2	1707	9	0.527	ISKHTQ;ISVHGG;NSMHSH;VSMHRF;NTRHGP;QSKHRL;MTFHER;LSLHRA;TSSHSV	127-132;184-189;286-291;510-515;526-531;850-855;1136-1141;1362-1367;1368-1373	Isoform 2 of Transient receptor potential cation channel subfamily M member 3
O15047	1707	1	0.059	GSGHGP	533-538	Histone-lysine N-methyltransferase SETD1A
Q8IZH2	1706	9	0.528	FSGHET;LTSHEA;TTFHLL;ESGHLN;ISEHYL;SSGHLG;QSSHHG;SSSHLF;ISHHKS	168-173;214-219;244-249;327-332;777-782;1205-1210;1334-1339;1558-1563;1677-1682	5'-3' exoribonuclease 1
Q5H9U9	1706	2	0.117	SSGHES;FTRHGK	175-180;1230-1235	Probable ATP-dependent RNA helicase DDX60-like
Q8N1W1	1705	10	0.587	VSSHRE;ASLHYI;SSKHTL;GTAHTE;LSLHPS;ESDHNS;LSSHDV;TSEHQV;GSGHQI;DTSHTE	159-164;238-243;413-418;435-440;729-734;777-782;1313-1318;1605-1610;1631-1636;1652-1657	Rho guanine nucleotide exchange factor 28
P49815-6	1704	5	0.293	QSIHPA;HTHHFN;DSLHRL;ISYHNY;KSLHAE	395-400;483-488;587-592;737-742;1242-1247	Isoform 6 of Tuberin
Q8WZ64	1704	4	0.235	PTGHRR;SSLHFC;SSKHDK;DSDHKL	53-58;1042-1047;1476-1481;1670-1675	Arf-GAP with Rho-GAP domain, ANK repeat and PH domain-containing protein 2
Q99758	1704	4	0.235	LTTHFM;ESTHRF;LSEHLK;ITSHSM	718-723;801-806;982-987;1569-1574	ATP-binding cassette sub-family A member 3
Q9UPW8	1703	9	0.528	PTFHRI;ASVHQY;DSMHSY;DSYHSC;VSYHKD;SSKHGA;KTAHTQ;TSEHAL;VSVHVE	116-121;221-226;241-246;299-304;308-313;611-616;653-658;1179-1184;1530-1535	Protein unc-13 homolog A
Q86VF7-3	1703	4	0.235	RTLHAM;QSVHQY;ASDHDY;ESLHRY	393-398;730-735;1349-1354;1459-1464	Isoform 3 of Nebulin-related-anchoring protein
Q9P1Z9-2	1701	7	0.412	DSRHRW;ESIHTP;DTYHVD;QSSHLF;NTLHQE;ESLHLS;QSLHTI	339-344;370-375;431-436;514-519;1002-1007;1515-1520;1691-1696	Isoform 2 of Coiled-coil domain-containing protein 180
Q8IVF5	1701	5	0.294	KSLHGW;YSTHRT;PSLHAS;ESTHAI;SSFHAL	41-46;91-96;275-280;444-449;733-738	T-lymphoma invasion and metastasis-inducing protein 2
Q05707-3	1701	4	0.235	DSTHVY;ASAHAI;VTWHPL;GSFHKL	215-220;252-257;547-552;1260-1265	Isoform 3 of Collagen alpha-1(XIV) chain
A6NMS7	1700	8	0.471	WSSHSS;QTHHLA;QTQHSH;ETGHST;QTLHRS;LSEHFI;NTKHTT;RTGHLM	60-65;401-406;652-657;762-767;781-786;1378-1383;1387-1392;1520-1525	Leucine-rich repeat-containing protein 37A
Q2M3C7	1700	7	0.412	STEHLQ;ASEHLE;ESIHPN;QTKHPD;KSDHLS;GTDHIT;LTNHSP	96-101;217-222;877-882;917-922;1170-1175;1297-1302;1393-1398	A-kinase anchor protein SPHKAP
Q14999	1698	10	0.589	HTVHVL;LSSHDA;LSEHPM;RTLHLT;LTDHNP;ITLHMR;SSLHTE;LSRHSW;QTLHVS;LTFHTL	139-144;188-193;230-235;680-685;856-861;876-881;914-919;1394-1399;1461-1466;1671-1676	Cullin-7
P0C0L4-2	1698	1	0.059	VSVHVS	865-870	Isoform 2 of Complement C4-A
F8W0P6	1697	9	0.530	PTFHRI;ASVHQY;DSMHSY;DSYHSC;VSYHKD;SSKHGA;KTAHTQ;TSEHAL;VSVHVE	116-121;221-226;241-246;299-304;308-313;611-616;653-658;1179-1184;1524-1529	Protein unc-13 homolog A
Q9HCF6-4	1697	9	0.530	ISKHTQ;ISVHGG;NSMHSH;VSMHRF;NTRHGP;QSKHRL;MTFHER;LSLHRA;TSSHSV	127-132;184-189;286-291;510-515;526-531;840-845;1126-1131;1352-1357;1358-1363	Isoform 4 of Transient receptor potential cation channel subfamily M member 3
Q96JM4-2	1697	5	0.295	TSLHSL;TSLHGL;YSLHEL;VSSHSP;SSEHTQ	806-811;849-854;1082-1087;1246-1251;1480-1485	Isoform 2 of Leucine-rich repeat and IQ domain-containing protein 1
Q9NZM3	1697	2	0.118	RTKHDR;FSKHDI	23-28;919-924	Intersectin-2
D3DUL1	1694	4	0.236	ITVHLV;ASDHLE;LTRHAY;YTGHRR	356-361;372-377;669-674;1311-1316	Polycystic kidney disease 1-like 2, isoform CRA_a
Q17RW2-2	1693	7	0.413	YSVHDE;NSIHFE;LTNHGI;VTTHRI;ITQHDD;TSLHRV;GSWHKA	156-161;211-216;327-332;351-356;377-382;430-435;1649-1654	Isoform 2 of Collagen alpha-1(XXIV) chain
Q4KWH8	1693	5	0.295	ASSHNT;TTEHQV;FTVHMP;STAHMS;TTKHAT	311-316;482-487;797-802;1045-1050;1266-1271	1-phosphatidylinositol 4,5-bisphosphate phosphodiesterase eta-1
Q86UR5	1692	13	0.768	LTNHSP;ATWHSR;ISSHPV;ESSHPP;RTTHHR;PTRHHD;TTRHLV;SSSHWN;ISLHHE;TSLHSP;SSEHSS;CSMHHL;ESGHKK	444-449;570-575;580-585;701-706;945-950;990-995;1037-1042;1057-1062;1082-1087;1124-1129;1217-1222;1227-1232;1456-1461	Regulating synaptic membrane exocytosis protein 1
Q6MZU1	1692	12	0.709	VTLHRA;DSIHSA;ASDHSG;PSDHSR;NSTHED;DSRHTS;SSQHKP;FSEHDK;RSNHYD;ASLHIH;ETAHKP;FSIHAE	28-33;280-285;300-305;326-331;414-419;840-845;1153-1158;1240-1245;1266-1271;1369-1374;1480-1485;1517-1522	Putative uncharacterized protein DKFZp686A1195
Q8N9V7	1692	3	0.177	SSEHHV;KTIHRK;PSNHVS	407-412;657-662;782-787	Testis- and ovary-specific PAZ domain-containing protein 1
Q5VT25-4	1691	8	0.473	TTLHYA;DSVHQL;FSGHHL;ESSHLE;QSEHYS;LSIHNQ;DSQHSF;KTRHRK	138-143;190-195;392-397;505-510;651-656;793-798;948-953;1306-1311	Isoform 4 of Serine/threonine-protein kinase MRCK alpha
P82987	1691	6	0.355	CSNHDC;ESMHGE;ASSHKS;VTWHKM;QSSHAK;DTTHYC	118-123;448-453;808-813;1028-1033;1160-1165;1661-1666	ADAMTS-like protein 3
Q14031	1691	4	0.237	ETLHNK;LTGHKG;ISGHPG;SSGHQG	448-453;769-774;838-843;1146-1151	Collagen alpha-6(IV) chain
Q9HCJ0	1690	11	0.651	FTGHTK;KSGHAW;KSQHWG;NTTHRV;VTDHNG;LSLHPS;PSKHGA;PTSHTQ;ITFHLN;KSLHMC;GSSHGL	10-15;553-558;578-583;770-775;989-994;1224-1229;1320-1325;1449-1454;1541-1546;1567-1572;1620-1625	Trinucleotide repeat-containing gene 6C protein
Q12756	1690	5	0.296	SSLHER;LSGHFI;SSMHNS;KTRHYL;CTEHRG	418-423;531-536;1246-1251;1390-1395;1645-1650	Kinesin-like protein KIF1A
P29375	1690	3	0.178	DSYHTF;NSSHTL;ETQHIW	316-321;1065-1070;1461-1466	Lysine-specific demethylase 5A
P53420	1690	2	0.118	WSLHIV;MSGHNG	2-7;138-143	Collagen alpha-4(IV) chain
Q86U86	1689	4	0.237	KSIHAM;TTKHLH;ETFHLA;ETEHEP	243-248;894-899;1003-1008;1201-1206	Protein polybromo-1
P52746	1687	15	0.889	ASMHED;ATAHKR;LSKHML;LSSHKL;ASQHHP;QSRHKQ;CTLHLE;LSTHLL;ITSHVA;QSRHTG;ITRHVN;ITWHSR;MTKHTG;ETRHRE;PTVHLH	239-244;409-414;444-449;500-505;532-537;552-557;693-698;881-886;1041-1046;1219-1224;1272-1277;1467-1472;1527-1532;1556-1561;1661-1666	Zinc finger protein 142
Q8N1W1-3	1687	9	0.533	VSSHRE;ASLHYI;SSKHTL;GTAHTE;LSLHPS;ESDHNS;TSEHQV;GSGHQI;DTSHTE	159-164;238-243;413-418;435-440;729-734;777-782;1561-1566;1587-1592;1634-1639	Isoform 3 of Rho guanine nucleotide exchange factor 28
Q92766	1687	5	0.296	TTQHQL;LSRHRK;LTRHMR;ESTHSG;ASNHMA	76-81;1408-1413;1527-1532;1588-1593;1608-1613	Ras-responsive element-binding protein 1
O00443	1686	7	0.415	PSSHPE;YTNHRT;MTRHPV;DSYHNQ;TSSHTN;STGHMF;FTYHKK	14-19;397-402;545-550;555-560;813-818;1260-1265;1430-1435	Phosphatidylinositol 4-phosphate 3-kinase C2 domain-containing subunit alpha
Q9UKP4	1686	6	0.356	ITHHAD;YTIHRE;FSWHYG;SSSHEL;GSTHSS;ATWHSG	306-311;806-811;823-828;1010-1015;1247-1252;1464-1469	A disintegrin and metalloproteinase with thrombospondin motifs 7
P52179	1685	5	0.297	ASQHAL;GSSHGL;ETYHAK;ATNHST;KTGHQK	73-78;93-98;262-267;1325-1330;1537-1542	Myomesin-1
P29400	1685	1	0.059	ITRHSQ	1464-1469	Collagen alpha-5(IV) chain
Q70EL1	1684	13	0.772	LTTHKC;DSDHSD;HSHHES;DTGHLT;ESLHLE;CSTHSR;NSHHSW;STEHSS;HSAHDP;VSSHSF;ETGHRC;SSLHVP;HSGHRR	64-69;253-258;404-409;437-442;806-811;839-844;984-989;1202-1207;1361-1366;1432-1437;1447-1452;1608-1613;1650-1655	Inactive ubiquitin carboxyl-terminal hydrolase 54
Q8IWJ2	1684	5	0.297	NSQHYQ;ESQHSI;ETDHLI;QSEHDT;KSEHTQ	226-231;345-350;1239-1244;1383-1388;1422-1427	GRIP and coiled-coil domain-containing protein 2
Q9Y4F3-3	1683	9	0.535	NSLHLN;KTGHRN;NSLHRY;FSEHEF;PSYHHH;PSYHHH;GTTHLS;ESTHNT;HTYHYQ	253-258;659-664;851-856;985-990;1067-1072;1227-1232;1369-1374;1383-1388;1440-1445	Isoform 2 of Meiosis arrest female protein 1
Q149N8	1683	3	0.178	SSAHYI;QTIHEL;TTSHKE	50-55;1126-1131;1481-1486	E3 ubiquitin-protein ligase SHPRH
Q8WWI1	1683	1	0.059	ETGHLV	1113-1118	LIM domain only protein 7
Q01118	1682	3	0.178	ETLHNR;ISDHTL;RSKHLK	277-282;790-795;893-898	Sodium channel protein type 7 subunit alpha
A0A0A0MT49	1681	9	0.535	GSAHSM;ESMHEK;GSEHAS;ATYHAN;LSDHQN;FSEHLG;ATNHKV;SSSHER;GSRHRK	37-42;77-82;126-131;505-510;553-558;1123-1128;1158-1163;1302-1307;1401-1406	Transcription activator BRG1
B9EGQ8	1681	8	0.476	GSAHSM;ESMHEK;GSEHAS;ATYHAN;FSEHLG;ATNHKV;SSSHER;GSRHRK	37-42;77-82;126-131;505-510;1123-1128;1158-1163;1302-1307;1401-1406	SMARCA4 protein
Q460N5-4	1680	4	0.238	CTKHHS;VTQHLC;KSVHTD;PSDHEN	208-213;504-509;741-746;1173-1178	Isoform 4 of Poly [ADP-ribose] polymerase 14
F5H851	1678	4	0.238	ETLHNK;LTGHKG;ISGHPG;SSGHQG	447-452;768-773;837-842;1145-1150	Collagen alpha-6(IV) chain
Q5JPB2	1677	9	0.537	LSEHSA;DSFHFD;PSGHPR;PTKHGE;LSSHSG;RSRHPP;CTTHST;RTDHIA;ASSHHK	366-371;450-455;554-559;707-712;1152-1157;1318-1323;1408-1413;1500-1505;1577-1582	Zinc finger protein 831
F8VZH8	1676	9	0.537	PTFHRI;ASVHQY;DSMHSY;DSYHSC;VSYHKD;SSKHGA;KTAHTQ;TSEHAL;VSVHVE	116-121;221-226;241-246;299-304;308-313;609-614;651-656;1177-1182;1503-1508	Protein unc-13 homolog A
P01031	1676	5	0.298	SSGHVH;VSKHFS;SSSHLV;ATVHVT;GSSHAV	67-72;107-112;891-896;1357-1362;1418-1423	Complement C5
P13942-4	1676	1	0.060	VSAHQD	1585-1590	Isoform 4 of Collagen alpha-2(XI) chain
Q96QU1-6	1675	2	0.119	PSIHSN;HSDHTQ	1528-1533;1649-1654	Isoform 5 of Protocadherin-15
Q00610	1675	1	0.060	FSEHRN	1018-1023	Clathrin heavy chain 1
A6NES4	1674	7	0.418	ISIHSV;VSLHLY;CTIHLL;GSSHRP;KSQHLA;MSTHYL;CSQHGF	901-906;970-975;1227-1232;1258-1263;1303-1308;1619-1624;1661-1666	Maestro heat-like repeat-containing protein family member 2A
Q7Z4S6	1674	4	0.239	FTIHVC;VSDHED;LTGHLG;NSTHIF	230-235;607-612;1488-1493;1635-1640	Kinesin-like protein KIF21A
Q9Y6Y1	1673	11	0.658	NSSHVK;PTFHRR;GSVHHK;QTGHSP;CSGHVE;SSLHLM;SSEHYL;SSQHDW;KSKHLI;RTKHAD;LSDHEQ	45-50;159-164;272-277;601-606;658-663;670-675;714-719;962-967;1053-1058;1088-1093;1516-1521	Calmodulin-binding transcription activator 1
Q5VZ89	1673	6	0.359	LSVHDA;SSVHQK;KSEHTV;FSRHPT;KTAHKL;KSDHGS	134-139;292-297;446-451;493-498;518-523;1229-1234	DENN domain-containing protein 4C
Q9ULH0-2	1672	3	0.179	FTVHPN;GSIHSN;HSLHNE	476-481;1326-1331;1498-1503	Isoform 2 of Kinase D-interacting substrate of 220 kDa
Q2M3C7-2	1671	7	0.419	STEHLQ;ASEHLE;ESIHPN;QTKHPD;KSDHLS;GTDHIT;LTNHSP	96-101;217-222;877-882;917-922;1170-1175;1297-1302;1393-1398	Isoform 2 of A-kinase anchor protein SPHKAP
Q9UK61	1670	4	0.240	RSSHSL;GTDHKL;TSDHIV;LSYHNC	669-674;864-869;1173-1178;1404-1409	Protein TASOR
Q8WWI1-2	1670	2	0.120	ETGHLV;VSLHTK	1113-1118;1649-1654	Isoform 2 of LIM domain only protein 7
Q9NZM3-2	1670	2	0.120	RTKHDR;FSKHDI	23-28;892-897	Isoform 2 of Intersectin-2
Q01955	1670	1	0.060	FTRHSQ	1448-1453	Collagen alpha-3(IV) chain
A7XAK3	1669	2	0.120	YSAHRP;ESDHDD	2-7;145-150	Capicua-like protein/double homeodomain 4 fusion protein
P02462	1669	1	0.060	VTRHSQ	1448-1453	Collagen alpha-1(IV) chain
Q07157-2	1668	12	0.719	VTLHRA;DSIHSA;ASDHSG;PSDHSR;NSTHED;DSRHTS;SSQHKP;FSEHDK;RSNHYD;ASLHIH;ETAHKP;FSIHAE	24-29;276-281;296-301;322-327;410-415;836-841;1149-1154;1236-1241;1262-1267;1365-1370;1476-1481;1513-1518	Isoform Short of Tight junction protein ZO-1
Q16787-4	1668	3	0.180	ISNHGS;PTDHLQ;PTSHLL	272-277;1122-1127;1328-1333	Isoform 4 of Laminin subunit alpha-3
Q5T200	1668	2	0.120	SSRHHS;DSAHRS	328-333;1212-1217	Zinc finger CCCH domain-containing protein 13
Q8N7X0	1667	9	0.540	NSAHGS;ISLHPG;FSLHGS;QTSHMV;HSIHIC;QTAHYP;SSKHIL;STVHPQ;VTEHNE	15-20;277-282;385-390;411-416;760-765;821-826;1184-1189;1347-1352;1366-1371	Androglobin
A0A087WZY5	1666	4	0.240	ETLHNK;LTGHKG;ISGHPG;SSGHQG	447-452;768-773;837-842;1145-1150	Collagen alpha-6(IV) chain
Q8NDM7	1665	3	0.180	LSSHGL;DSEHTK;ITAHKH	646-651;759-764;1083-1088	Cilia- and flagella-associated protein 43
Q5VV67	1664	4	0.240	SSLHKL;ATTHEA;CTIHFR;ESGHKL	162-167;741-746;1572-1577;1599-1604	Peroxisome proliferator-activated receptor gamma coactivator-related protein 1
Q9H0J4	1663	6	0.361	FSKHGG;GTAHPS;GSTHPD;ETFHLM;VTGHAI;RSMHSK	77-82;124-129;903-908;1029-1034;1436-1441;1496-1501	Glutamine-rich protein 2
Q20BI7	1663	5	0.301	HSLHSP;TSLHPG;RTVHDV;LTNHFQ;LSSHQT	426-431;435-440;948-953;1017-1022;1587-1592	CTTNBP2
Q2I096	1663	5	0.301	HSLHSP;TSLHPG;RTVHDV;LTNHFQ;LSSHQT	426-431;435-440;948-953;1017-1022;1587-1592	CTTNBP2
Q8WZ74	1663	5	0.301	HSLHSP;TSLHPG;RTVHDV;LTNHFQ;LSSHQT	426-431;435-440;948-953;1017-1022;1587-1592	Cortactin-binding protein 2
Q2I0A6	1663	4	0.241	HSLHSP;TSLHPG;LTNHFQ;LSSHQT	426-431;435-440;1017-1022;1587-1592	CTTNBP2
P01024	1663	2	0.120	VTVHDF;ATNHMG	57-62;79-84	Complement C3
Q9UGM3-8	1662	10	0.602	CSGHES;CSGHES;PTSHAS;CSGHES;PTSHAS;CSGHES;CSGHES;MTIHFR;ISDHSI;DTIHVA	171-176;303-308;348-353;569-574;614-619;698-703;827-832;1104-1109;1349-1354;1483-1488	Isoform 8 of Deleted in malignant brain tumors 1 protein
O43151	1660	2	0.120	YSYHSY;DSEHNF	1123-1128;1506-1511	Methylcytosine dioxygenase TET3
Q15811-9	1660	2	0.120	MSGHLT;NSLHRD	236-241;558-563	Isoform 9 of Intersectin-1
Q8TCU6	1659	6	0.362	QSQHEL;CSNHEK;RSDHGG;DSGHDT;ETKHFP;DSYHFS	126-131;149-154;1138-1143;1158-1163;1247-1252;1444-1449	Phosphatidylinositol 3,4,5-trisphosphate-dependent Rac exchanger 1 protein
B9ZVN9	1659	5	0.301	CSGHLG;PTLHRP;KSQHLH;QSKHPN;NTFHFA	74-79;554-559;1049-1054;1076-1081;1229-1234	DNA-directed RNA polymerase subunit
Q149N8-4	1659	3	0.181	SSAHYI;QTIHEL;TTSHKE	50-55;1135-1140;1485-1490	Isoform 3 of E3 ubiquitin-protein ligase SHPRH
Q96Q42	1657	6	0.362	GSFHSG;LSDHSV;DSEHGE;ASLHEL;FSTHHV;ASLHED	99-104;352-357;360-365;693-698;948-953;1588-1593	Alsin
Q9UPZ6	1657	6	0.362	TTLHTN;RTRHVV;YSLHVG;LSTHKN;QSRHRV;PSEHVE	93-98;217-222;253-258;477-482;797-802;1137-1142	Thrombospondin type-1 domain-containing protein 7A
P46940	1657	2	0.121	ETYHSD;DSLHEK	662-667;1169-1174	Ras GTPase-activating-like protein IQGAP1
S4R3H3	1655	6	0.363	KTLHKF;ASGHTG;PSKHGG;YSSHVS;SSVHPA;HSLHHL	300-305;398-403;1041-1046;1304-1309;1431-1436;1477-1482	Zinc finger SWIM domain-containing protein 8
Q4KWH8-2	1655	5	0.302	ASSHNT;TTEHQV;FTVHMP;STAHMS;TTKHAT	293-298;464-469;779-784;1007-1012;1228-1233	Isoform 2 of 1-phosphatidylinositol 4,5-bisphosphate phosphodiesterase eta-1
Q14160-3	1655	4	0.242	PTVHFA;GSDHSS;QTLHWG;PTSHPP	567-572;1021-1026;1245-1250;1328-1333	Isoform 3 of Protein scribble homolog
H7BZ55	1655	3	0.181	ITAHQR;NSLHQE;QTGHAQ	1004-1009;1546-1551;1648-1653	Putative ciliary rootlet coiled-coil protein 2
P24821-5	1655	3	0.181	CSGHGR;ISLHIV;PSTHYT	412-417;781-786;1401-1406	Isoform 5 of Tenascin
O94986-3	1654	2	0.121	NSEHQS;PSRHKA	1369-1374;1603-1608	Isoform 3 of Centrosomal protein of 152 kDa
Q8IZD2-5	1653	10	0.605	SSSHHS;GTIHLY;YSIHSI;NTMHFE;DSTHSG;LSDHRK;PSSHSN;YTTHLI;LSRHLQ;FTEHRC	48-53;424-429;431-436;944-949;1054-1059;1272-1277;1299-1304;1522-1527;1610-1615;1622-1627	Isoform 5 of Histone-lysine N-methyltransferase 2E
Q86U86-8	1652	4	0.242	KSIHAM;TTKHLH;ETFHLA;ETEHEP	243-248;909-914;1018-1023;1216-1221	Isoform 8 of Protein polybromo-1
Q8N1W1-4	1651	9	0.545	VSSHRE;ASLHYI;SSKHTL;GTAHTE;LSLHPS;ESDHNS;LSSHDV;TSEHQV;GSGHQI	159-164;238-243;413-418;435-440;729-734;777-782;1313-1318;1605-1610;1631-1636	Isoform 4 of Rho guanine nucleotide exchange factor 28
O95785	1651	7	0.424	MSQHRR;STVHPQ;LSSHAR;LSSHAR;LSSHAR;LSSHAR;KTLHEK	286-291;551-556;784-789;885-890;1058-1063;1242-1247;1384-1389	Protein Wiz
Q6T4R5	1651	6	0.363	CSQHLH;LSSHMD;TSSHFS;TSMHFD;ESTHYA;MSRHHD	565-570;617-622;773-778;786-791;941-946;1346-1351	Nance-Horan syndrome protein
P55196-6	1651	2	0.121	STVHFK;DSNHSS	626-631;1261-1266	Isoform 6 of Afadin
Q9Y6N7	1651	1	0.061	ETGHMQ	1281-1286	Roundabout homolog 1
P13942-6	1650	1	0.061	VSAHQD	1559-1564	Isoform 6 of Collagen alpha-2(XI) chain
Q9BZZ2-2	1649	7	0.424	ETLHMA;ISLHIF;DSDHSP;ISLHVS;WTTHPA;GTGHVQ;LTLHLG	200-205;319-324;458-463;976-981;1110-1115;1398-1403;1564-1569	Isoform 2 of Sialoadhesin
Q8IWY7	1649	6	0.364	ESIHSV;MSIHMK;RSIHSF;RTDHIW;VTRHSR;GSLHHH	110-115;599-604;849-854;905-910;1344-1349;1625-1630	Tau-tubulin kinase
Q9P2K8	1649	5	0.303	LSEHNK;KSFHEE;ATDHLA;PSGHLT;MSYHPM	134-139;143-148;870-875;894-899;936-941	eIF-2-alpha kinase GCN2
Q9P1Y6	1649	3	0.182	DSEHGD;PSSHGS;SSEHRA	47-52;753-758;1167-1172	PHD and RING finger domain-containing protein 1
Q15058	1648	7	0.425	MSLHST;RSGHLT;TTEHKL;VSYHIE;STAHTN;NSSHDI;HSSHSS	1-6;231-236;282-287;486-491;611-616;833-838;1215-1220	Kinesin-like protein KIF14
B3KY81	1647	8	0.486	STVHLG;CTHHPD;STMHLA;CTHHPD;CTYHPD;ASFHWL;STQHFY;TSRHWL	272-277;368-373;718-723;970-975;1387-1392;1529-1534;1560-1565;1640-1645	cDNA FLJ46662 fis, clone TRACH3006800, highly similar to Homo sapiens mucin 16, cell surface associated (MUC16), mRNA
P51532	1647	8	0.486	GSAHSM;ESMHEK;GSEHAS;ATYHAN;FSEHLG;ATNHKV;SSSHER;GSRHRK	37-42;77-82;126-131;505-510;1059-1064;1094-1099;1238-1243;1370-1375	Transcription activator BRG1
Q01668-4	1647	3	0.182	STNHNL;SSEHYN;VTRHWT	156-161;541-546;629-634	Isoform 4 of Voltage-dependent L-type calcium channel subunit alpha-1D
Q8WXG6	1647	3	0.182	FSQHVS;GSVHLA;GSRHMK	796-801;1227-1232;1434-1439	MAP kinase-activating death domain protein
Q9P1Z9	1646	8	0.486	ITNHRE;DSRHRW;ESIHTP;DTYHVD;QSSHLF;QTTHPP;ESLHLS;QSLHTI	111-116;478-483;509-514;570-575;653-658;1281-1286;1460-1465;1636-1641	Coiled-coil domain-containing protein 180
Q9BVV6-3	1644	5	0.304	WSDHSG;RSSHLS;DSDHDM;STLHDA;ESQHNA	157-162;177-182;1138-1143;1331-1336;1613-1618	Isoform 3 of Protein TALPID3
Q5TAX3	1644	2	0.122	ESSHQS;NTSHDG	859-864;1544-1549	Terminal uridylyltransferase 4
O15054	1643	8	0.487	SSGHPS;ESLHGC;ESEHDS;STLHGD;YTAHPP;VSHHGR;PSAHSS;GTVHWV	67-72;91-96;118-123;283-288;320-325;432-437;440-445;1467-1472	Lysine-specific demethylase 6B
Q9Y4C0	1643	4	0.243	STLHSV;SSWHFL;TSMHLF;KSGHKK	3-8;107-112;891-896;1628-1633	Neurexin-3
P13611-3	1642	8	0.487	TTGHYG;DTIHTH;PSQHRT;DSSHTI;VTEHKV;FSTHIT;STSHVP;TSKHDH	544-549;588-593;646-651;968-973;1109-1114;1157-1162;1254-1259;1626-1631	Isoform V2 of Versican core protein
Q8WWZ7	1642	5	0.305	STDHLP;KSKHVG;CSRHIV;FSTHFM;LTTHYM	96-101;323-328;648-653;668-673;1488-1493	ATP-binding cassette sub-family A member 5
Q9P2S2-2	1642	3	0.183	ASMHLF;VTQHSN;FSTHQR	898-903;983-988;1129-1134	Isoform 2a of Neurexin-2
B4DYM1	1642	1	0.061	SSQHSL	389-394	cDNA FLJ60372, highly similar to Myosin-18A
Q8NDA8	1641	2	0.122	GSFHFT;ETLHAL	810-815;895-900	Maestro heat-like repeat-containing protein family member 1
Q7Z5J4-3	1640	7	0.427	HSLHVQ;QSRHHA;ETLHYQ;SSSHSP;ITDHSH;QSTHAE;QSLHGS	169-174;294-299;301-306;341-346;386-391;506-511;573-578	Isoform 3 of Retinoic acid-induced protein 1
P53675	1640	1	0.061	FSEHRN	1018-1023	Clathrin heavy chain 2
A6NNM3	1639	4	0.244	LSTHAS;PSAHRK;YSSHRH;MSLHGH	278-283;338-343;1015-1020;1634-1639	RIMS-binding protein 3B
Q5VT25-3	1638	9	0.549	TTLHYA;DSVHQL;FSGHHL;ESSHLE;QSEHYS;LSIHNQ;DSQHSF;LSVHTP;KTRHRK	138-143;190-195;392-397;505-510;570-575;712-717;867-872;894-899;1253-1258	Isoform 3 of Serine/threonine-protein kinase MRCK alpha
Q5SRE5-2	1638	8	0.488	ESLHKC;PSYHKW;HSSHTP;LSQHGA;ATTHAD;QTRHSL;RSRHRD;ATLHLL	169-174;605-610;642-647;730-735;1003-1008;1137-1142;1161-1166;1224-1229	Isoform 2 of Nucleoporin NUP188 homolog
O75037	1637	5	0.305	DTRHRR;FTIHLC;STSHDD;LTGHIG;ASQHDL	166-171;229-234;1127-1132;1449-1454;1465-1470	Kinesin-like protein KIF21B
Q7Z4S6-5	1637	4	0.244	FTIHVC;VSDHED;LTGHLG;NSTHIF	230-235;594-599;1451-1456;1598-1603	Isoform 5 of Kinesin-like protein KIF21A
Q01955-2	1637	2	0.122	FTRHSQ;MTEHAV	1448-1453;1631-1636	Isoform 2 of Collagen alpha-3(IV) chain
Q8NDM7-2	1636	3	0.183	LSSHGL;DSEHTK;ITAHKH	646-651;759-764;1083-1088	Isoform 2 of Cilia- and flagella-associated protein 43
Q9H3S7	1636	3	0.183	TTDHSE;ESQHGG;MSKHNF	592-597;1125-1130;1600-1605	Tyrosine-protein phosphatase non-receptor type 23
O60309	1634	7	0.428	WSSHSS;QTHHLA;QTQHSH;ETGHST;QTLHRS;PSEHFI;RTGHLM	60-65;401-406;652-657;762-767;781-786;1378-1383;1520-1525	Leucine-rich repeat-containing protein 37A3
Q86U86-2	1634	4	0.245	KSIHAM;TTKHLH;ETFHLA;ETEHEP	243-248;894-899;1003-1008;1201-1206	Isoform 2 of Protein polybromo-1
O00750	1634	3	0.184	DTYHNE;TTGHMF;PSSHLP	509-514;1205-1210;1421-1426	Phosphatidylinositol 4-phosphate 3-kinase C2 domain-containing subunit beta
F5H3Q5	1633	4	0.245	ETLHNK;LTGHKG;ISGHPG;SSGHQG	447-452;768-773;837-842;1145-1150	Collagen alpha-6(IV) chain
A9UEZ6	1633	3	0.184	KSQHGA;TTLHYP;YTAHAG	214-219;714-719;896-901	BCR/ABL fusion protein isoform X3
Q6YHU6-2	1632	5	0.306	DTAHVL;QSRHRG;DSKHGT;ISHHMQ;ESMHQV	45-50;812-817;1098-1103;1340-1345;1497-1502	Isoform 2 of Thyroid adenoma-associated protein
Q86VI3	1631	5	0.307	NTSHLT;LSVHTD;QSQHLR;LTAHSL;PSLHYT	701-706;1069-1074;1228-1233;1425-1430;1533-1538	Ras GTPase-activating-like protein IQGAP3
Q6T4R5-2	1630	7	0.429	LTSHPP;CSQHLH;LSSHMD;TSSHFS;TSMHFD;ESTHYA;MSRHHD	283-288;544-549;596-601;752-757;765-770;920-925;1325-1330	Isoform 2 of Nance-Horan syndrome protein
Q14160	1630	4	0.245	PTVHFA;GSDHSS;QTLHWG;PTSHPP	567-572;1021-1026;1245-1250;1328-1333	Protein scribble homolog
Q9P2N4-1	1629	7	0.430	NSEHTA;TSEHKN;VSYHGE;RTQHTP;NTVHYG;CSSHPK;YSDHVI	159-164;225-230;306-311;554-559;760-765;980-985;1268-1273	Isoform 2 of A disintegrin and metalloproteinase with thrombospondin motifs 9
P13942-8	1629	1	0.061	VSAHQD	1538-1543	Isoform 8 of Collagen alpha-2(XI) chain
A0A087WVT8	1628	3	0.184	TTAHSS;CTYHSQ;FSVHVT	38-43;483-488;1310-1315	Kielin/chordin-like protein
Q13219	1627	5	0.307	LTGHDG;GSTHLN;PSGHWS;ISQHAW;GSFHVC	432-437;509-514;734-739;1062-1067;1466-1471	Pappalysin-1
Q7Z4S6-3	1627	4	0.246	FTIHVC;VSDHED;LTGHLG;NSTHIF	230-235;607-612;1441-1446;1588-1593	Isoform 3 of Kinesin-like protein KIF21A
Q8NFW1	1626	4	0.246	KSVHYD;KSAHVF;VSLHID;DSRHAE	33-38;193-198;376-381;426-431	Collagen alpha-1(XXII) chain
Q02880	1626	2	0.123	ATKHLT;KSLHDK	710-715;1434-1439	DNA topoisomerase 2-beta
Q5VWN6-2	1625	9	0.554	SSSHLS;LTDHPG;SSEHDE;ATEHVE;RTSHGL;DSQHSA;VSFHLN;ISSHLH;STAHKK	362-367;678-683;700-705;983-988;1134-1139;1189-1194;1283-1288;1433-1438;1529-1534	Isoform 2 of Protein FAM208B
A0A024R1Y1	1624	7	0.431	NTEHHQ;RSQHNR;NSGHEN;STRHIH;FSAHSG;GSGHAS;STRHST	235-240;315-320;550-555;616-621;885-890;1138-1143;1241-1246	Breast cancer type 1 susceptibility protein
Q8IUA7	1624	7	0.431	FSYHLK;ATNHSV;LSRHRI;LSLHLN;SSFHET;SSEHIQ;LTTHYM	134-139;193-198;651-656;713-718;827-832;1000-1005;1476-1481	ATP-binding cassette sub-family A member 9
Q8N2S1	1624	3	0.185	VSVHVE;ISQHVI;PSGHHL	220-225;397-402;822-827	Latent-transforming growth factor beta-binding protein 4
Q9BXT8	1623	7	0.431	SSGHHC;NTAHHS;RSSHLD;TTLHYH;LSIHLY;TSEHTE;RSDHDK	42-47;156-161;454-459;664-669;1335-1340;1357-1362;1370-1375	RING finger protein 17
A6NE52	1622	4	0.247	TSLHEV;PTDHIT;TSQHLV;PSSHLQ	75-80;688-693;821-826;1000-1005	WD repeat-containing protein 97
Q2V2M9-4	1622	4	0.247	TTWHSG;NSYHSS;ASAHEG;DTVHKQ	472-477;581-586;777-782;1310-1315	Isoform 4 of FH1/FH2 domain-containing protein 3
Q8IZD2-6	1621	10	0.617	SSSHHS;GTIHLY;YSIHSI;NTMHFE;DSTHSG;LSDHRK;PSSHSN;PSIHRT;ASYHIS;TSYHFG	48-53;424-429;431-436;944-949;1054-1059;1272-1277;1299-1304;1449-1454;1485-1490;1521-1526	Isoform 6 of Histone-lysine N-methyltransferase 2E
Q13395	1621	6	0.370	PSWHMC;TSRHWC;DSLHAG;SSLHQV;ESMHGA;ATFHPL	373-378;478-483;831-836;1318-1323;1324-1329;1346-1351	Probable methyltransferase TARBP1
Q9P2K8-2	1621	5	0.308	LSEHNK;KSFHEE;ATDHLA;PSGHLT;MSYHPM	134-139;143-148;842-847;866-871;908-913	Isoform 2 of eIF-2-alpha kinase GCN2
Q7Z4S6-6	1621	4	0.247	FTIHVC;VSDHED;LTGHLG;NSTHIF	230-235;594-599;1435-1440;1582-1587	Isoform 6 of Kinesin-like protein KIF21A
A0A0A0MSA7	1621	3	0.185	ESAHLA;QSRHGL;MSAHDK	199-204;699-704;1245-1250	Eukaryotic translation initiation factor 4 gamma 3
P48681	1621	1	0.062	KSQHVN	1545-1550	Nestin
Q9UM73	1620	6	0.370	GTGHSS;DSKHTI;VSVHRH;PTVHWL;RSVHEW;DTFHPE	221-226;328-333;349-354;679-684;809-814;854-859	ALK tyrosine kinase receptor
Q9P2K1	1620	4	0.247	ESIHDR;SSQHVI;FTHHPC;CSGHFY	273-278;390-395;415-420;1413-1418	Coiled-coil and C2 domain-containing protein 2A
O60303	1618	4	0.247	DSAHLG;SSSHGD;HTLHES;SSRHSD	444-449;863-868;894-899;932-937	Protein KIAA0556
Q8N139	1617	6	0.371	TTNHPV;LSLHRN;ITHHIP;HTQHIR;LTTHNL;QTFHKL	190-195;710-715;727-732;991-996;1468-1473;1558-1563	ATP-binding cassette sub-family A member 6
Q8NEV4	1616	9	0.557	LSDHPN;KTIHRD;STRHRR;STKHSK;ATEHQI;ISNHTA;ATRHAR;PTKHEE;VSHHKP	72-77;145-150;177-182;388-393;616-621;626-631;911-916;1397-1402;1462-1467	Myosin-IIIa
Q13796	1616	6	0.371	HSWHAT;SSSHDL;RSAHPG;YSDHSP;STDHYK;GSQHVS	115-120;151-156;371-376;432-437;924-929;1135-1140	Protein Shroom2
P26358	1616	3	0.186	ITSHFA;ASYHAD;YTHHDR	167-172;1033-1038;1457-1462	DNA (cytosine-5)-methyltransferase 1
O75197	1615	3	0.186	RSIHAC;FSAHPC;GSQHGP	258-263;1212-1217;1442-1447	Low-density lipoprotein receptor-related protein 5
P51532-2	1614	8	0.496	GSAHSM;ESMHEK;GSEHAS;ATYHAN;FSEHLG;ATNHKV;SSSHER;GSRHRK	37-42;77-82;126-131;505-510;1059-1064;1094-1099;1238-1243;1337-1342	Isoform 2 of Transcription activator BRG1
O75581	1613	3	0.186	WSTHSI;PSTHRS;YSHHLY	242-247;1509-1514;1597-1602	Low-density lipoprotein receptor-related protein 6
P11388-4	1612	1	0.062	SSYHHG	836-841	Isoform 4 of DNA topoisomerase 2-alpha
O14795-2	1610	6	0.373	ASVHQF;DSIHSC;HSSHSL;ATTHPP;TSEHAL;ETFHFL	211-216;291-296;297-302;338-343;1099-1104;1512-1517	Isoform 2 of Protein unc-13 homolog B
O75037-3	1610	5	0.311	DTRHRR;FTIHLC;STSHDD;LTGHIG;ASQHDL	166-171;229-234;1127-1132;1436-1441;1452-1457	Isoform 3 of Kinesin-like protein KIF21B
Q5SYE7	1610	5	0.311	WTVHYT;GSSHAR;ISRHAV;ASVHTD;GSVHSR	78-83;446-451;459-464;613-618;1240-1245	NHS-like protein 1
Q96PN6	1610	2	0.124	ISFHQT;VTLHSD	548-553;782-787	Adenylate cyclase type 10
A2VDJ0	1609	7	0.435	LSYHVS;CSLHNK;NTQHLL;KTTHTP;ETKHML;YSKHKT;TTEHST	180-185;235-240;276-281;367-372;430-435;984-989;1554-1559	Transmembrane protein 131-like
Q9UK61-4	1609	4	0.249	RSSHSL;GTDHKL;TSDHIV;LSYHNC	669-674;864-869;1112-1117;1343-1348	Isoform 4 of Protein TASOR
Q86U86-9	1609	3	0.186	KSIHAM;TTKHLH;ETEHEP	243-248;894-899;1176-1181	Isoform 9 of Protein polybromo-1
P11047	1609	2	0.124	LTLHLG;STGHGG	135-140;360-365	Laminin subunit gamma-1
Q6P0Q8-2	1608	6	0.373	SSVHSS;LTKHFS;ESSHTE;VTEHSG;PSEHHT;YTVHHM	117-122;273-278;842-847;903-908;991-996;1038-1043	Isoform 2 of Microtubule-associated serine/threonine-protein kinase 2
Q9Y6R4	1608	6	0.373	STKHQR;YSTHHE;LTKHGD;QSAHLT;SSAHDT;LSRHSS	96-101;337-342;903-908;951-956;1219-1224;1247-1252	Mitogen-activated protein kinase kinase kinase 4
Q8WXG6-2	1608	3	0.187	FSQHVS;GSVHLA;GSRHMK	796-801;1209-1214;1395-1400	Isoform 2 of MAP kinase-activating death domain protein
Q96RK0	1608	2	0.124	YSAHRP;ESDHDD	2-7;145-150	Protein capicua homolog
Q9C0I4	1608	2	0.124	WTSHLS;RTRHLL	74-79;1153-1158	Thrombospondin type-1 domain-containing protein 7B
Q5SYE7-2	1606	5	0.311	WTVHYT;GSSHAR;ISRHAV;ASVHTD;GSVHSR	30-35;442-447;455-460;609-614;1236-1241	Isoform 2 of NHS-like protein 1
Q76N89	1606	5	0.311	PTDHVS;SSIHPD;GTAHPG;PSGHVE;RSQHQH	328-333;344-349;626-631;776-781;1103-1108	E3 ubiquitin-protein ligase HECW1
Q70Z35	1606	4	0.249	CSNHEK;SSGHIV;DSGHDT;DSYHFE	123-128;319-324;1096-1101;1384-1389	Phosphatidylinositol 3,4,5-trisphosphate-dependent Rac exchanger 2 protein
Q8NFW1-2	1606	4	0.249	KSVHYD;KSAHVF;VSLHID;DSRHAE	33-38;193-198;376-381;426-431	Isoform 2 of Collagen alpha-1(XXII) chain
F5GWN5	1606	3	0.187	DTYHNE;TTGHMF;PSSHLP	509-514;1177-1182;1393-1398	Phosphatidylinositol 4-phosphate 3-kinase C2 domain-containing subunit beta
Q07092	1604	2	0.125	ASVHVD;KTGHPG	180-185;1247-1252	Collagen alpha-1(XVI) chain
Q8NFA0	1604	2	0.125	CTVHTR;ASNHAQ	1109-1114;1138-1143	Ubiquitin carboxyl-terminal hydrolase 32
Q7Z4N2	1603	6	0.374	ISVHGG;NTLHLL;MTFHDR;NSLHLS;KSLHGH;RSGHAS	101-106;508-513;1099-1104;1322-1327;1551-1556;1569-1574	Transient receptor potential cation channel subfamily M member 1
O75140	1603	5	0.312	RTFHKV;ISTHSL;TTWHTA;ASRHSS;GSEHLF	858-863;1021-1026;1276-1281;1324-1329;1452-1457	DEP domain-containing protein 5
Q5TGY3	1603	4	0.250	FSTHAF;ESVHQA;PTTHPP;SSAHSA	52-57;644-649;958-963;1013-1018	AT-hook DNA-binding motif-containing protein 1
Q5T5Y3	1602	7	0.437	MSAHMA;PSQHGK;YSQHNG;ASSHPR;KSVHRE;ESVHSG;LTIHNH	141-146;863-868;939-944;1138-1143;1371-1376;1413-1418;1580-1585	Calmodulin-regulated spectrin-associated protein 1
Q86U86-3	1602	4	0.250	KSIHAM;TTKHLH;ETFHLA;ETEHEP	243-248;862-867;971-976;1169-1174	Isoform 3 of Protein polybromo-1
Q8TEU7	1601	5	0.312	SSLHSS;DSSHSE;KTEHAS;HSQHGP;SSSHDN	1232-1237;1263-1268;1309-1314;1319-1324;1370-1375	Rap guanine nucleotide exchange factor 6
A0A024R1V8	1598	7	0.438	NTEHHQ;RSQHNR;NSGHEN;STRHIH;FSAHSG;GSGHAS;STRHST	235-240;315-320;550-555;616-621;885-890;1138-1143;1241-1246	Breast cancer type 1 susceptibility protein
Q12774	1597	3	0.188	QSEHLD;DSSHHA;VSEHPE	130-135;796-801;956-961	Rho guanine nucleotide exchange factor 5
Q9Y6X0	1596	7	0.439	STLHYD;PSSHSS;DSSHVR;PTNHKR;CTDHSP;ETIHEG;FSSHIL	189-194;293-298;396-401;413-418;509-514;599-604;1181-1186	SET-binding protein
Q8TDY2	1594	7	0.439	LTRHSY;STVHQQ;QTIHQV;MTDHRV;ISRHEE;TSLHNQ;SSRHSE	208-213;284-289;712-717;1007-1012;1141-1146;1159-1164;1489-1494	RB1-inducible coiled-coil protein 1
P58397	1594	2	0.125	ASGHFL;GSAHWI	62-67;1313-1318	A disintegrin and metalloproteinase with thrombospondin motifs 12
Q8NI27	1593	4	0.251	LSYHVI;VSLHVS;VSKHKS;ESRHDK	52-57;865-870;1509-1514;1560-1565	THO complex subunit 2
Q13009	1591	8	0.503	ESQHVE;RTRHAS;GSAHSD;SSFHAL;HSAHYL;QSIHIE;ETDHSS;RSLHEM	5-10;38-43;405-410;660-665;802-807;844-849;991-996;1007-1012	T-lymphoma invasion and metastasis-inducing protein 1
O14795	1591	6	0.377	ASVHQF;DSIHSC;HSSHSL;ATTHPP;TSEHAL;ETFHFL	211-216;291-296;297-302;338-343;1099-1104;1493-1498	Protein unc-13 homolog B
P51531	1590	4	0.252	GSVHSM;ATWHAN;ATNHRV;SSSHER	38-43;481-486;1064-1069;1208-1213	Probable global transcription activator SNF2L2
Q8N2E2	1590	2	0.126	DSWHLQ;RSLHYP	41-46;469-474	von Willebrand factor D and EGF domain-containing protein
P52179-2	1589	5	0.315	ASQHAL;GSSHGL;ETYHAK;ATNHST;KTGHQK	73-78;93-98;262-267;1229-1234;1441-1446	Isoform 2 of Myomesin-1
Q5K651	1589	5	0.315	GTIHFG;QTKHLD;KSYHLN;LTRHRD;ESIHRF	233-238;424-429;998-1003;1036-1041;1073-1078	Sterile alpha motif domain-containing protein 9
Q9Y4F5	1589	4	0.252	ISSHPL;ASNHET;GSRHGS;NTEHLA	886-891;1062-1067;1266-1271;1450-1455	Centrosomal protein of 170 kDa protein B
Q9GZU2	1588	10	0.630	HSVHSF;KSTHRR;ESSHGV;GSIHDQ;LSEHQK;LTEHQK;LTDHQK;VTVHKN;LTKHKE;FSEHLK	155-160;297-302;308-313;402-407;700-705;984-989;1122-1127;1301-1306;1347-1352;1520-1525	Paternally-expressed gene 3 protein
Q8WXG6-3	1587	3	0.189	FSQHVS;GSVHLA;GSRHMK	796-801;1188-1193;1374-1379	Isoform 3 of MAP kinase-activating death domain protein
P10070	1586	8	0.504	HSVHGV;RSVHSS;VSGHGS;KTVHGP;TTMHRF;HSTHNV;QSHHLA;ATGHAM	78-83;131-136;397-402;586-591;724-729;988-993;1324-1329;1398-1403	Zinc finger protein GLI2
Q9Y4B5-3	1586	1	0.063	NTLHER	693-698	Isoform 3 of Microtubule cross-linking factor 1
O60241	1585	3	0.189	GSVHLL;LSQHRR;LTLHRA	690-695;1535-1540;1563-1568	Adhesion G protein-coupled receptor B2
Q7Z745	1585	3	0.189	LSLHGQ;ASFHMD;PSTHHI	730-735;1078-1083;1238-1243	Maestro heat-like repeat-containing protein family member 2B
O43432	1585	2	0.126	ESAHLA;MSAHDK	200-205;1209-1214	Eukaryotic translation initiation factor 4 gamma 3
Q5SW79	1584	10	0.631	GTRHRL;STIHEI;PSSHIT;HSEHKK;SSAHHR;HTRHDQ;NSGHST;TSAHGS;WTAHRE;FSIHFN	13-18;257-262;268-273;404-409;426-431;594-599;791-796;1218-1223;1295-1300;1564-1569	Centrosomal protein of 170 kDa
Q8IVG5	1584	5	0.316	KTEHQK;GTIHFG;LTNHSI;RSYHLD;FTSHLK	97-102;235-240;604-609;1002-1007;1253-1258	Sterile alpha motif domain-containing protein 9-like
Q9C0B2	1584	5	0.316	PTLHFR;FTVHAI;ISLHNH;VTSHKG;FSMHLD	787-792;907-912;940-945;1241-1246;1379-1384	Cilia- and flagella-associated protein 74
O14514	1584	4	0.253	RSSHPC;LSIHKL;VTGHLR;YSIHID	201-206;771-776;1040-1045;1365-1370	Brain-specific angiogenesis inhibitor 1
P53675-2	1583	1	0.063	FSEHRN	1018-1023	Isoform 2 of Clathrin heavy chain 2
Q8NI35-2	1582	6	0.379	GTSHTG;GTIHDI;KSFHSQ;SSYHST;WSQHLV;NSSHEE	385-390;798-803;835-840;1402-1407;1469-1474;1525-1530	Isoform 2 of InaD-like protein
Q7Z2Y5	1582	4	0.253	YSFHKN;LTRHLT;ISGHKN;SSIHLY	100-105;326-331;1265-1270;1334-1339	Nik-related protein kinase
Q86U86-5	1582	4	0.253	KSIHAM;TTKHLH;ETFHLA;ETEHEP	243-248;894-899;1003-1008;1201-1206	Isoform 5 of Protein polybromo-1
Q86U86-4	1582	3	0.190	KSIHAM;TTKHLH;ETEHEP	243-248;894-899;1176-1181	Isoform 4 of Protein polybromo-1
Q15648	1581	10	0.633	FSKHLK;DSTHVS;SSGHSQ;PTNHFF;PSSHSQ;KSHHSH;ITKHGL;SSSHPM;SSKHNM;ISKHDG	150-155;471-476;812-817;854-859;1077-1082;1095-1100;1158-1163;1335-1340;1341-1346;1394-1399	Mediator of RNA polymerase II transcription subunit 1
O94911	1581	8	0.506	YSYHLK;TTNHSV;KTDHVA;PSFHDS;FSRHQV;PSVHIR;LSSHLL;LTTHYM	133-138;192-197;447-452;461-466;610-615;959-964;1140-1145;1433-1438	ATP-binding cassette sub-family A member 8
O75140-4	1581	5	0.316	RTFHKV;ISTHSL;TTWHTA;ASRHSS;GSEHLF	858-863;1021-1026;1254-1259;1302-1307;1430-1435	Isoform 4 of DEP domain-containing protein 5
Q9BXT8-4	1581	5	0.316	SSGHHC;NTAHHS;RSSHLD;TTLHYH;RSDHDK	42-47;156-161;454-459;664-669;1328-1333	Isoform 4 of RING finger protein 17
Q09428	1581	4	0.253	ESHHLH;KTAHKK;LSDHLM;NSLHRE	100-105;238-243;863-868;1269-1274	ATP-binding cassette sub-family C member 8
Q5H9F3-2	1581	3	0.190	RSSHRP;KTKHMA;LSDHLS	1141-1146;1293-1298;1408-1413	Isoform 2 of BCL-6 corepressor-like protein 1
E7EUW2	1580	6	0.380	QSEHLF;ESDHQS;MTTHLP;STNHSV;NTIHKN;ESEHSR	212-217;218-223;548-553;838-843;978-983;1042-1047	Adhesion G protein-coupled receptor L3
P10071	1580	6	0.380	QTYHRE;RSLHSS;LSDHSF;VSLHMH;KTVHGP;ATSHIN	48-53;205-210;299-304;355-360;629-634;1350-1355	Transcriptional activator GLI3
Q9UGL1-2	1580	3	0.190	TTLHPG;DSYHTF;VSEHWD	5-10;368-373;1003-1008	Isoform 2 of Lysine-specific demethylase 5B
Q8TDM6-2	1579	6	0.380	HTLHSR;HSSHDS;SSRHSN;LSSHSR;SSSHLD;RSGHFD	227-232;602-607;820-825;1094-1099;1100-1105;1454-1459	Isoform 2 of Disks large homolog 5
Q5SYB0	1578	6	0.380	GSAHGK;ISGHSQ;ISFHMK;CTNHIQ;CTWHFT;YTYHQF	88-93;167-172;358-363;1060-1065;1451-1456;1529-1534	FERM and PDZ domain-containing protein 1
G8JLP4	1577	9	0.571	NSLHLN;KTGHRN;NSLHRY;FSEHEF;PSYHHH;PSYHHH;GTTHLS;ESTHNT;HTYHYQ	253-258;516-521;686-691;820-825;961-966;1121-1126;1263-1268;1277-1282;1334-1339	Meiosis regulator and mRNA stability factor 1
Q6XZF7	1577	4	0.254	TSDHEA;LSRHRP;VSSHLK;ESEHGS	341-346;663-668;1004-1009;1364-1369	Dynamin-binding protein
Q9NZM1-5	1577	1	0.063	RTLHST	1261-1266	Isoform 5 of Myoferlin
Q6ZQQ2	1576	7	0.444	DTNHFR;LTLHSS;PSLHSE;RSFHER;GTVHSS;DTDHDL;SSFHNV	116-121;381-386;508-513;754-759;848-853;1007-1012;1132-1137	Spermatogenesis-associated protein 31D1
Q9P265	1576	3	0.190	DSIHQV;GSLHPC;YSGHQS	886-891;924-929;1216-1221	Disco-interacting protein 2 homolog B
Q9Y6N6	1575	4	0.254	STGHGG;GSLHLQ;GSEHPP;CSHHTE	345-350;389-394;518-523;724-729	Laminin subunit gamma-3
Q13576	1575	3	0.190	NSIHEK;ISTHSL;QTGHVS	1082-1087;1216-1221;1383-1388	Ras GTPase-activating-like protein IQGAP2
O43426	1573	5	0.318	ETRHKE;QSLHLH;ASEHAA;TSDHRP;RSSHSL	23-28;162-167;321-326;856-861;1291-1296	Synaptojanin-1
A1L4H1	1573	4	0.254	TTKHSR;WTSHTT;PSLHPQ;PTAHPL	648-653;692-697;1360-1365;1444-1449	Soluble scavenger receptor cysteine-rich domain-containing protein SSC5D
Q76N89-2	1572	5	0.318	PTDHVS;SSIHPD;GTAHPG;PSGHVE;RSQHQH	328-333;344-349;626-631;776-781;1069-1074	Isoform 2 of E3 ubiquitin-protein ligase HECW1
Q9P2P5	1572	5	0.318	SSVHED;GSHHDS;ASTHEA;DTHHFE;DSRHAG	324-329;359-364;518-523;960-965;1049-1054	E3 ubiquitin-protein ligase HECW2
A0A0U1RRJ0	1571	4	0.255	STLHSV;SSWHFL;TSMHLF;KSGHKK	3-8;107-112;891-896;1556-1561	Neurexin-3-beta
Q14689	1571	4	0.255	TSSHPG;DSIHQV;GTLHPC;YSGHQS	183-188;882-887;920-925;1212-1217	Disco-interacting protein 2 homolog A
Q9Y2H9	1570	7	0.446	LSKHFG;LSQHEP;YSVHHI;ASHHIR;STLHGL;GSSHTT;CTRHQS	133-138;721-726;994-999;1171-1176;1178-1183;1227-1232;1388-1393	Microtubule-associated serine/threonine-protein kinase 1
Q9BY66-3	1570	4	0.255	KTVHKK;PSAHRG;LTAHSW;STDHSP	257-262;958-963;1094-1099;1528-1533	Isoform 3 of Lysine-specific demethylase 5D
A0A087WT73	1568	3	0.191	TTAHSS;CTYHSQ;FSVHVT	38-43;487-492;1250-1255	Kielin/chordin-like protein
B7ZLD0	1568	3	0.191	WSTHSI;PSTHRS;YSHHLY	242-247;1464-1469;1552-1557	LRP6 protein
O60486	1568	3	0.191	ASDHDT;GSLHFV;VTRHKS	198-203;230-235;965-970	Plexin-C1
A0A1B0GVU7	1567	1	0.064	ASFHPD	1248-1253	Talin-2
P11388-3	1567	1	0.064	SSYHHG	791-796	Isoform 3 of DNA topoisomerase 2-alpha
A2A369	1566	8	0.511	VTYHNK;YSMHSA;SSVHTQ;NSLHNS;RSYHTY;LSSHDL;TTMHAF;DSFHRS	85-90;164-169;197-202;296-301;345-350;660-665;1387-1392;1548-1553	Dedicator of cytokinesis protein 8
Q9P2R6	1566	8	0.511	ESDHSE;DTYHAA;VTQHEE;NTLHES;LSTHHP;PSAHPP;SSAHEG;ASFHPG	52-57;234-239;310-315;367-372;975-980;981-986;1210-1215;1365-1370	Arginine-glutamic acid dipeptide repeats protein
O15061	1565	8	0.511	LTMHFR;KSYHYT;LSGHRG;NTTHVE;GSTHWK;DSVHME;STVHGE;TSEHIA	162-167;340-345;378-383;811-816;903-908;1294-1299;1341-1346;1413-1418	Synemin
Q8WXG6-4	1565	2	0.128	GSVHLA;GSRHMK	1166-1171;1352-1357	Isoform 4 of MAP kinase-activating death domain protein
Q149M9	1564	6	0.384	ATDHLT;SSRHGL;ATSHPA;LTGHTG;YTLHLW;PTRHGY	40-45;588-593;820-825;906-911;932-937;1490-1495	NACHT domain- and WD repeat-containing protein 1
P24821-6	1564	3	0.192	CSGHGR;ISLHIV;PSTHYT	412-417;781-786;1310-1315	Isoform 6 of Tenascin
Q6PGP7	1564	2	0.128	RTWHKL;DSNHGK	137-142;1225-1230	Tetratricopeptide repeat protein 37
O15085-2	1562	8	0.512	PSHHRQ;NSSHLE;STFHIP;TSEHEK;ATRHPG;VTSHPW;STDHSE;GSFHTE	28-33;99-104;589-594;940-945;1121-1126;1283-1288;1413-1418;1505-1510	Isoform 2 of Rho guanine nucleotide exchange factor 11
Q96JN8	1562	4	0.256	VTTHNP;VTTHNP;GTLHFF;DTMHIL	382-387;585-590;646-651;1046-1051	Neuralized-like protein 4
D3DSU3	1562	2	0.128	FSFHSP;ETFHEE	593-598;1007-1012	Kinesin family member 13B, isoform CRA_a
Q8TCU6-3	1561	8	0.512	QSQHEL;CSNHEK;RSDHGG;DSGHDT;ETKHFP;DSYHFS;ATKHTG;NSGHFT	126-131;149-154;1138-1143;1158-1163;1247-1252;1444-1449;1487-1492;1542-1547	Isoform 3 of Phosphatidylinositol 3,4,5-trisphosphate-dependent Rac exchanger 1 protein
Q5T890	1561	2	0.128	TSKHQK;ETEHTV	856-861;943-948	DNA excision repair protein ERCC-6-like 2
Q9NZM4	1560	5	0.321	MSVHLL;HSAHIL;PTLHLV;LTEHLQ;PSSHNG	447-452;537-542;924-929;1497-1502;1546-1551	Glioma tumor suppressor candidate region gene 1 protein
P41229	1560	1	0.064	LTAHSW	1076-1081	Lysine-specific demethylase 5C
Q9UL36-2	1558	9	0.578	LTLHKC;LTRHIR;ETAHVL;LTAHIK;TSGHRK;DTYHQQ;TSFHQQ;KSSHLK;LTRHMA	81-86;212-217;320-325;525-530;577-582;888-893;915-920;978-983;1038-1043	Isoform A of Zinc finger protein 236
Q9Y6R4-2	1558	5	0.321	STKHQR;YSTHHE;LTKHGD;QSAHLT;LSRHSS	96-101;337-342;903-908;951-956;1197-1202	Isoform 2 of Mitogen-activated protein kinase kinase kinase 4
Q96JN0-3	1557	5	0.321	CTHHQK;STKHKE;ITSHEE;DSFHTE;PTQHVE	138-143;184-189;572-577;873-878;983-988	Isoform 3 of Ligand-dependent corepressor
Q8N2S1-2	1557	3	0.193	VSVHVE;ISQHVI;PSGHHL	153-158;330-335;755-760	Isoform 2 of Latent-transforming growth factor beta-binding protein 4
P11388-2	1557	1	0.064	SSYHHG	781-786	Isoform 2 of DNA topoisomerase 2-alpha
Q9Y2E4	1556	8	0.514	TSEHSI;ESKHLS;LSMHGL;DSIHQV;GSLHPC;YSGHQS;HSAHNA;QSDHFN	214-219;472-477;678-683;867-872;905-910;1197-1202;1377-1382;1395-1400	Disco-interacting protein 2 homolog C
Q9NRL2	1556	1	0.064	STRHSH	1335-1340	Bromodomain adjacent to zinc finger domain protein 1A
Q9ULG1	1556	1	0.064	DSNHFK	443-448	DNA helicase INO80
A0A0B4J1X2	1555	7	0.450	LSVHHL;ESVHSF;PTVHTS;SSMHKL;GSDHRH;ASEHQD;LSNHQH	489-494;551-556;591-596;630-635;1155-1160;1193-1198;1518-1523	Voltage-dependent T-type calcium channel subunit alpha-1G
Q9NYU2	1555	6	0.386	SSDHDG;FSVHGK;LSLHNV;LSNHIP;ITMHKI;ASGHLY	88-93;151-156;432-437;521-526;654-659;1262-1267	UDP-glucose:glycoprotein glucosyltransferase 1
O94913	1555	4	0.257	SSIHVN;ISQHSH;SSEHRL;ASGHYF	157-162;302-307;437-442;1185-1190	Pre-mRNA cleavage complex 2 protein Pcf11
Q9Y4F5-2	1554	3	0.193	ISSHPL;ASNHET;NTEHLA	886-891;1062-1067;1415-1420	Isoform 2 of Centrosomal protein of 170 kDa protein B
F2Z2S2	1553	3	0.193	LTIHMD;DTQHGV;QTAHPA	584-589;660-665;1295-1300	Protein furry homolog-like
O75140-5	1552	5	0.322	RTFHKV;ISTHSL;TTWHTA;ASRHSS;GSEHLF	858-863;1021-1026;1276-1281;1324-1329;1452-1457	Isoform 5 of DEP domain-containing protein 5
Q9NRD9	1551	7	0.451	GSSHSW;RTDHLA;ASHHFR;LTHHLY;LSLHIR;VSVHIY;FSHHYE	180-185;416-421;1209-1214;1223-1228;1332-1337;1448-1453;1544-1549	Dual oxidase 1
Q6DT37	1551	6	0.387	TTLHYA;HSLHQL;FSGHHL;PTDHRE;KTIHTA;ATRHGG	132-137;184-189;386-391;440-445;586-591;835-840	Serine/threonine-protein kinase MRCK gamma
Q86WI3-6	1551	5	0.322	ESDHDT;VTLHSR;LSDHLP;ESQHIL;RSLHHA	285-290;541-546;557-562;1070-1075;1199-1204	Isoform 6 of Protein NLRC5
A5YKK6-4	1551	3	0.193	TSWHTL;YSYHDI;YSQHDV	493-498;1357-1362;1546-1551	Isoform 4 of CCR4-NOT transcription complex subunit 1
O60241-4	1551	3	0.193	GSVHLL;LSQHRR;LTLHRA	690-695;1501-1506;1529-1534	Isoform 4 of Adhesion G protein-coupled receptor B2
Q9Y6N7-6	1551	1	0.064	ETGHMQ	1181-1186	Isoform 6 of Roundabout homolog 1
O60706	1549	3	0.194	ESRHLH;ISAHKK;LSDHLM	98-103;236-241;846-851	ATP-binding cassette sub-family C member 9
Q9NRD8	1548	7	0.452	PSLHNR;GSSHSW;ASHHFR;LTHHLY;PTFHIY;LSLHIR;VSVHIY	96-101;186-191;1206-1211;1220-1225;1244-1249;1329-1334;1445-1450	Dual oxidase 2
Q5VZL5	1548	6	0.388	SSIHTD;VTQHES;ETLHTH;QSQHVG;TSEHEL;VTEHLK	103-108;117-122;208-213;672-677;1070-1075;1396-1401	Zinc finger MYM-type protein 4
Q9Y566-2	1548	6	0.388	VTRHPD;PSHHGS;SSDHPL;DSHHGG;STRHLQ;ASEHKV	143-148;451-456;1070-1075;1290-1295;1366-1371;1393-1398	Isoform 2 of SH3 and multiple ankyrin repeat domains protein 1
Q9ULB1-3	1547	2	0.129	TSMHLF;GSYHVD	965-970;1501-1506	Isoform 3a of Neurexin-1
A0A087WWA5	1545	5	0.324	CSLHGV;CSQHGV;TTYHVE;LSLHGV;DSLHLS	143-148;594-599;1006-1011;1115-1120;1260-1265	Tenascin-X
Q8WXG6-5	1545	2	0.129	GSVHLA;GSRHMK	1146-1151;1332-1337	Isoform 5 of MAP kinase-activating death domain protein
Q92887	1545	2	0.129	HSMHFL;ATVHDG	820-825;872-877	Canalicular multispecific organic anion transporter 1
Q9NZN5	1544	7	0.453	HSNHLE;GTEHEQ;RSAHLK;PSRHDN;VTEHGT;DSKHTF;ESTHQQ	124-129;359-364;432-437;607-612;731-736;1071-1076;1449-1454	Rho guanine nucleotide exchange factor 12
Q8WWN8	1544	4	0.259	ATVHLE;ATGHRK;GTVHIM;VTQHGL	14-19;51-56;194-199;930-935	Arf-GAP with Rho-GAP domain, ANK repeat and PH domain-containing protein 3
Q9UGL1	1544	3	0.194	TTLHPG;DSYHTF;VSEHWD	5-10;332-337;967-972	Lysine-specific demethylase 5B
O43151-2	1544	1	0.065	YSYHSY	1123-1128	Isoform 2 of Methylcytosine dioxygenase TET3
Q8WWZ4	1543	6	0.389	TTNHSV;WSKHQN;FSRHRV;LSLHRN;FSIHLI;LTTHYM	103-108;353-358;561-566;623-628;993-998;1395-1400	ATP-binding cassette sub-family A member 10
A0A0J9YW50	1543	4	0.259	ASEHSG;RSFHVF;ATDHTF;RSFHTC	232-237;847-852;1098-1103;1328-1333	Unconventional myosin-XVB
Q9NRJ4	1543	2	0.130	ITQHNY;TSVHYQ	590-595;875-880	Tubby-related protein 4
Q86UR5-4	1541	10	0.649	LTNHSP;ATWHSR;ISSHPV;ESSHPP;RTTHHR;PTRHHD;TTRHLV;SSSHWN;TSLHSP;ESGHKK	444-449;570-575;580-585;701-706;945-950;990-995;1037-1042;1057-1062;1086-1091;1305-1310	Isoform 4 of Regulating synaptic membrane exocytosis protein 1
Q8IXJ9	1541	7	0.454	WSRHPA;RTFHAL;ESVHTE;SSLHWI;GSLHGL;DSLHPV;ATGHSP	90-95;271-276;553-558;894-899;1150-1155;1211-1216;1387-1392	Putative Polycomb group protein ASXL1
O75095	1541	2	0.130	ITRHRC;DTGHWG	222-227;861-866	Multiple epidermal growth factor-like domains protein 6
Q7Z3T8	1539	6	0.390	STDHDS;VTIHEE;KSNHSD;ESFHPV;YTLHNI;ATGHPR	177-182;411-416;822-827;1054-1059;1237-1242;1308-1313	Zinc finger FYVE domain-containing protein 16
Q9BY66	1539	4	0.260	KTVHKK;PSAHRG;LTAHSW;STDHSP	257-262;927-932;1063-1068;1497-1502	Lysine-specific demethylase 5D
Q12766	1538	4	0.260	RSLHAP;VTRHKP;SSRHWP;ETEHSI	239-244;571-576;1336-1341;1401-1406	HMG domain-containing protein 3
Q7Z460	1538	3	0.195	PSRHTS;LSNHNE;SSIHPE	1100-1105;1311-1316;1416-1421	CLIP-associating protein 1
Q96NW7	1537	4	0.260	KSMHKL;TSSHGR;QSTHRH;GSDHLG	178-183;802-807;825-830;971-976	Leucine-rich repeat-containing protein 7
Q5JSZ5-5	1535	3	0.195	PTYHDM;GSGHSP;ISLHTS	276-281;791-796;1267-1272	Isoform 1 of Protein PRRC2B
Q70EL1-7	1534	12	0.782	LTTHKC;HSHHES;DTGHLT;ESLHLE;CSTHSR;NSHHSW;STEHSS;HSAHDP;VSSHSF;ETGHRC;SSLHVP;HSGHRR	64-69;254-259;287-292;656-661;689-694;834-839;1052-1057;1211-1216;1282-1287;1297-1302;1458-1463;1500-1505	Isoform 4 of Inactive ubiquitin carboxyl-terminal hydrolase 54
O75093	1534	3	0.196	HSNHLF;QTLHLA;LSLHGN	213-218;432-437;837-842	Slit homolog 1 protein
Q9BVV6	1533	2	0.130	DSDHDM;STLHDA	1070-1075;1263-1268	Protein TALPID3
P48634-4	1533	1	0.065	PSLHPY	1245-1250	Isoform 4 of Protein PRRC2A
B4DTY7	1532	6	0.392	STAHPP;ASSHGG;PSQHSV;VSSHTR;SSVHDF;RTIHTP	20-25;125-130;579-584;1002-1007;1011-1016;1503-1508	cDNA FLJ57813, weakly similar to p130Cas-associated protein
P35573	1532	2	0.131	VTRHSP;LSRHYV	732-737;1485-1490	Glycogen debranching enzyme
O94916	1531	8	0.523	ETQHRA;KSLHSC;SSSHLP;PTVHTR;ESVHPQ;QTSHMM;QSSHSQ;QSQHSI	289-294;450-455;651-656;851-856;866-871;934-939;1063-1068;1233-1238	Nuclear factor of activated T-cells 5
Q13009-2	1531	7	0.457	ESQHVE;RTRHAS;GSAHSD;SSFHAL;QSIHIE;ETDHSS;RSLHEM	5-10;38-43;405-410;660-665;784-789;931-936;947-952	Isoform 2 of T-lymphoma invasion and metastasis-inducing protein 1
P33527	1531	4	0.261	LSRHDR;ETIHDP;ISRHHN;ISRHSL	57-62;200-205;924-929;1220-1225	Multidrug resistance-associated protein 1
P11388	1531	1	0.065	SSYHHG	755-760	DNA topoisomerase 2-alpha
Q9BX26	1530	6	0.392	ATKHRE;TSLHIL;ISDHNS;QTDHIK;ITNHQK;PTQHLS	390-395;407-412;659-664;676-681;926-931;1279-1284	Synaptonemal complex protein 2
Q96JP2	1530	4	0.261	ATDHTF;RSFHTC;VSLHSR;LSFHRG	117-122;347-352;692-697;1441-1446	Unconventional myosin-XVB
Q13332-5	1530	3	0.196	ITVHAK;PTFHPG;FSLHKN	116-121;800-805;1116-1121	Isoform PTPS-F4-7 of Receptor-type tyrosine-protein phosphatase S
Q5RHP9	1530	3	0.196	TSLHSN;DTEHKD;ETWHQQ	281-286;1187-1192;1385-1390	Glutamate-rich protein 3
O94813	1529	5	0.327	CSGHQS;QTMHLA;DTLHSL;LSLHGN;TSFHGC	257-262;423-428;651-656;830-835;1302-1307	Slit homolog 2 protein
Q2KHR3-2	1529	4	0.262	LSHHDP;GSQHSL;ISMHSS;HSLHHY	93-98;207-212;255-260;1434-1439	Isoform 2 of Glutamine and serine-rich protein 1
Q3T8J9-2	1529	4	0.262	ESFHPL;FSTHVS;KTAHQL;RSTHSE	109-114;766-771;859-864;1024-1029	Isoform 2 of GON-4-like protein
Q96QB1	1528	4	0.262	FSQHQN;KSSHHS;GSFHGP;QSSHRP	299-304;677-682;841-846;1006-1011	Rho GTPase-activating protein 7
Q9UGM3-4	1527	8	0.524	CSGHES;CSGHES;PTSHAS;CSGHES;CSGHES;MTIHFR;ISDHSI;DTIHVA	171-176;303-308;348-353;563-568;692-697;969-974;1214-1219;1348-1353	Isoform 4 of Deleted in malignant brain tumors 1 protein
O15438	1527	6	0.393	LSVHTE;YSFHGL;ITIHSG;PTLHSL;LSNHTD;LSLHVH	19-24;90-95;627-632;642-647;883-888;1309-1314	Canalicular multispecific organic anion transporter 2
A2VDJ0-3	1526	7	0.459	LSYHVS;CSLHNK;NTQHLL;KTTHTP;ETKHML;YSKHKT;TTEHST	180-185;235-240;276-281;368-373;431-436;901-906;1471-1476	Isoform 3 of Transmembrane protein 131-like
Q9UG01-2	1525	2	0.131	LSGHAD;ETGHKL	168-173;495-500	Isoform 2 of Intraflagellar transport protein 172 homolog
Q8NI35-4	1524	5	0.328	GTSHTG;GTIHDI;KSFHSQ;SSYHST;NSSHEE	385-390;798-803;835-840;1402-1407;1467-1472	Isoform 4 of InaD-like protein
Q14146	1524	4	0.262	VTAHLL;ASLHTS;KTQHWK;QSLHSA	197-202;293-298;652-657;805-810	Unhealthy ribosome biogenesis protein 2 homolog
Q96F81	1524	3	0.197	LTSHSS;RSSHPF;NSEHFN	91-96;756-761;1451-1456	Protein dispatched homolog 1
Q13428-4	1524	2	0.131	PTAHPR;KSAHTL	1061-1066;1203-1208	Isoform 4 of Treacle protein
Q9NRL2-2	1524	1	0.066	STRHSH	1303-1308	Isoform 2 of Bromodomain adjacent to zinc finger domain protein 1A
O75094	1523	4	0.263	HSNHLY;QTLHLA;ETVHGR;LTLHGN	213-218;430-435;594-599;828-833	Slit homolog 3 protein
O15085	1522	8	0.526	PSHHRQ;NSSHLE;STFHIP;TSEHEK;ATRHPG;VTSHPW;STDHSE;GSFHTE	28-33;99-104;549-554;900-905;1081-1086;1243-1248;1373-1378;1465-1470	Rho guanine nucleotide exchange factor 11
Q92547	1522	7	0.460	KSAHRP;DSTHAE;DSTHIS;ASTHLI;VSQHAR;PSLHLD;VSEHWL	414-419;514-519;523-528;691-696;795-800;816-821;969-974	DNA topoisomerase 2-binding protein 1
F8W0U9	1522	6	0.394	ATDHLT;SSRHGL;ATSHPA;LTGHTG;YTLHLW;PTRHGY	40-45;588-593;820-825;906-911;932-937;1448-1453	NACHT domain- and WD repeat-containing protein 1
O60242	1522	4	0.263	RSVHEK;ETHHKP;LSLHGV;GTDHYC	268-273;386-391;551-556;1008-1013	Adhesion G protein-coupled receptor B3
O94813-3	1521	5	0.329	CSGHQS;QTMHLA;DTLHSL;LSLHGN;TSFHGC	257-262;423-428;643-648;822-827;1294-1299	Isoform 3 of Slit homolog 2 protein
Q8NHA9	1520	5	0.329	TSIHSP;LTGHFL;HSMHQA;PTVHKG;ASLHLM	104-109;329-334;456-461;576-581;1014-1019	Seven transmembrane helix receptor
Q8TER5	1519	4	0.263	PSEHKL;VSDHPD;TTLHYL;RSFHRT	420-425;520-525;570-575;1134-1139	Rho guanine nucleotide exchange factor 40
P39060-1	1519	2	0.132	DTSHAA;TTTHVT	37-42;60-65	Isoform 2 of Collagen alpha-1(XVIII) chain
O43379	1518	4	0.264	GTGHVA;HSLHYL;RTHHVA;RSGHPR	81-86;323-328;621-626;773-778	WD repeat-containing protein 62
D3DPB6	1518	3	0.198	SSYHVS;ISNHTT;RSRHFY	686-691;1053-1058;1486-1491	Sodium channel, voltage-gated, type II, alpha 2, isoform CRA_a
Q8N2Y8	1516	6	0.396	SSLHST;QSFHLH;ESHHPE;LTSHTM;LSAHST;LSFHKG	68-73;129-134;336-341;1098-1103;1200-1205;1466-1471	Iporin
Q9NYU1	1516	5	0.330	VTAHLA;TSVHSR;ETVHSN;VSLHKE;ASGHLY	35-40;767-772;1061-1066;1218-1223;1237-1242	UDP-glucose:glycoprotein glucosyltransferase 2
Q5QGS0	1516	3	0.198	ASNHKE;FSHHSP;QSSHNF	662-667;833-838;873-878	Protein KIAA2022
P41229-3	1516	1	0.066	LTAHSW	1035-1040	Isoform 3 of Lysine-specific demethylase 5C
Q9P2D6	1515	3	0.198	ASVHDS;VTVHAS;ITLHEE	60-65;166-171;325-330	Protein FAM135A
O75122-3	1515	1	0.066	LSNHNE	1288-1293	Isoform 3 of CLIP-associating protein 2
O60336	1514	4	0.264	ESGHMP;STLHRN;RTHHVV;QSVHSL	109-114;436-441;609-614;1197-1202	Mitogen-activated protein kinase-binding protein 1
K4DI86	1513	3	0.198	ESRHLH;ISAHKK;LSDHLM	98-103;236-241;810-815	ATP-binding cassette, sub-family C (CFTR/MRP), member 9, isoform CRA_e
Q14004	1512	9	0.595	RSRHSH;YSRHSS;SSRHSR;RSRHRL;RSRHSS;QTNHVK;GSGHEA;ASSHSG;ESTHPL	232-237;370-375;416-421;423-428;432-437;508-513;1209-1214;1383-1388;1448-1453	Cyclin-dependent kinase 13
P07814	1512	5	0.331	TSDHFE;DSKHRK;ETTHAL;NSKHEE;GTSHHL	269-274;308-313;612-617;648-653;1239-1244	Bifunctional glutamate/proline--tRNA ligase
Q13233	1512	5	0.331	SSTHFT;CTVHLE;LSHHSQ;VSKHRL;HSNHLA	845-850;904-909;972-977;1001-1006;1454-1459	Mitogen-activated protein kinase kinase kinase 1
Q9ULD9	1512	5	0.331	CTKHDW;LSNHQQ;RTWHHY;MSQHQS;HTHHHT	408-413;1186-1191;1240-1245;1336-1341;1461-1466	Zinc finger protein 608
Q9P2K1-2	1512	4	0.265	ESIHDR;SSQHVI;FTHHPC;CSGHFY	224-229;341-346;366-371;1305-1310	Isoform 2 of Coiled-coil and C2 domain-containing protein 2A
Q9UK61-3	1512	4	0.265	RSSHSL;GTDHKL;TSDHIV;LSYHNC	669-674;864-869;1173-1178;1404-1409	Isoform 3 of Protein TASOR
Q8TEU7-3	1509	5	0.331	SSLHSS;DSSHSE;KTEHAS;HSQHGP;SSSHDN	1245-1250;1276-1281;1322-1327;1332-1337;1383-1388	Isoform 3 of Rap guanine nucleotide exchange factor 6
P58397-3	1509	2	0.133	ASGHFL;GSAHWI	62-67;1228-1233	Isoform 3 of A disintegrin and metalloproteinase with thrombospondin motifs 12
Q8TEQ6	1508	12	0.796	FSHHPG;VTEHAL;STLHWS;DSQHLF;LTLHWP;STYHKK;ISWHHE;LSGHTA;LSIHKV;KSNHFY;LSRHLE;SSYHTW	72-77;102-107;113-118;143-148;287-292;466-471;584-589;635-640;986-991;999-1004;1127-1132;1143-1148	Gem-associated protein 5
Q6ZRI0-2	1508	5	0.332	TTVHVQ;ATSHPL;LTVHVL;DTGHMY;LTVHRN	112-117;955-960;1152-1157;1215-1220;1458-1463	Isoform 2 of Otogelin
P57071	1507	9	0.597	ASMHTF;ASGHVH;FTHHQN;SSRHGI;LSRHVR;LSKHKK;ATYHAH;KTKHAL;MSRHMR	274-279;348-353;701-706;718-723;753-758;841-846;1033-1038;1122-1127;1240-1245	PR domain zinc finger protein 15
Q9Y4B6	1507	7	0.464	ISFHLD;SSEHTL;RSDHVK;PTAHPQ;KSDHGA;FSKHSQ;RTFHLL	239-244;717-722;799-804;927-932;978-983;1184-1189;1283-1288	DDB1- and CUL4-associated factor 1
Q5TCQ9	1506	6	0.398	KSGHTL;WSDHKH;GSRHNQ;PSSHFA;PSSHGH;ASQHSE	568-573;1017-1022;1035-1040;1157-1162;1222-1227;1253-1258	Membrane-associated guanylate kinase, WW and PDZ domain-containing protein 3
P49790-3	1506	4	0.266	PSLHRS;TSQHDD;LSQHTA;SSAHHV	129-134;173-178;218-223;603-608	Isoform 3 of Nuclear pore complex protein Nup153
P23468-4	1505	3	0.199	PTNHEI;PTQHVN;PSHHPT	232-237;449-454;890-895	Isoform 4 of Receptor-type tyrosine-protein phosphatase delta
P39880	1505	1	0.066	LSGHSA	1108-1113	Homeobox protein cut-like 1
P59510-2	1504	10	0.665	QSHHFS;VSAHGS;PSHHDT;LSFHMS;FTQHVP;NSSHYG;KSDHSV;YSIHEG;VSWHQE;VTDHLL	57-62;272-277;348-353;434-439;522-527;728-733;876-881;934-939;1419-1424;1465-1470	Isoform 2 of A disintegrin and metalloproteinase with thrombospondin motifs 20
Q70Z35-2	1504	4	0.266	CSNHEK;SSGHIV;DSGHDT;DSYHFE	123-128;319-324;1098-1103;1304-1309	Isoform 2 of Phosphatidylinositol 3,4,5-trisphosphate-dependent Rac exchanger 2 protein
Q9BVV6-4	1504	4	0.266	WSDHSG;RSSHLS;DSDHDM;STLHDA	60-65;80-85;1041-1046;1234-1239	Isoform 4 of Protein TALPID3
Q9Y2I1	1504	3	0.199	KSLHQV;SSQHIL;PSEHLI	217-222;749-754;1107-1112	Nischarin
O94759	1503	9	0.599	MTQHWG;GTVHRR;DSNHSH;GTLHTI;SSGHVT;DSYHVN;RSFHGP;LSEHWA;VSVHFQ	158-163;245-250;278-283;335-340;611-616;1236-1241;1311-1316;1381-1386;1445-1450	Transient receptor potential cation channel subfamily M member 2
O75140-3	1503	5	0.333	RTFHKV;ISTHSL;TTWHTA;ASRHSS;GSEHLF	780-785;943-948;1176-1181;1224-1229;1352-1357	Isoform 3 of DEP domain-containing protein 5
Q8IWU2	1503	4	0.266	ITGHFE;WTLHPA;LSSHSE;ETEHPV	681-686;1042-1047;1247-1252;1313-1318	Serine/threonine-protein kinase LMTK2
A4FU69	1503	3	0.200	ISSHIK;ISAHIS;PTIHRK	350-355;1019-1024;1218-1223	EF-hand calcium-binding domain-containing protein 5
O95255	1503	3	0.200	FSIHSL;ITIHSA;ATVHLA	586-591;629-634;932-937	Multidrug resistance-associated protein 6
Q6ZWJ8	1503	3	0.200	TTAHSS;CTYHSQ;FSVHVT	38-43;425-430;1185-1190	Kielin/chordin-like protein
Q9UKJ3	1502	9	0.599	NTTHPK;SSKHKR;RSSHRS;ASSHRL;GSEHSR;HSSHRS;SSKHRS;TTAHSW;FTFHPV	424-429;684-689;806-811;823-828;846-851;860-865;918-923;977-982;1452-1457	G patch domain-containing protein 8
Q13017	1502	5	0.333	FSKHIE;ETDHID;LSYHSS;ESTHQS;YSLHPE	319-324;388-393;834-839;956-961;1348-1353	Rho GTPase-activating protein 5
Q5THR3	1501	5	0.333	FSKHYN;TSFHEP;LSEHLQ;VSRHDN;VTSHYH	216-221;360-365;588-593;1014-1019;1174-1179	EF-hand calcium-binding domain-containing protein 6
Q13332-7	1501	3	0.200	ITVHAK;PTFHPG;FSLHKN	116-121;787-792;1087-1092	Isoform 3 of Receptor-type tyrosine-protein phosphatase S
Q04656	1500	6	0.400	LTKHRG;ATLHHN;ISHHKI;NSEHPL;MTEHER;ISVHVG	586-591;679-684;1068-1073;1083-1088;1203-1208;1434-1439	Copper-transporting ATPase 1
A2A3C6	1500	4	0.267	QTVHGV;GSVHLL;LSQHRR;LTLHRA	309-314;638-643;1450-1455;1478-1483	Adhesion G protein-coupled receptor B2
P31327	1500	3	0.200	VTAHQK;QTAHIV;ISEHVE	23-28;44-49;1192-1197	Carbamoyl-phosphate synthase [ammonia], mitochondrial
Q9Y4G8	1499	9	0.600	DSLHPQ;SSSHSG;LTMHLV;QTKHIP;QSHHRI;DSGHSE;VSLHDE;SSSHMD;FSDHST	32-37;42-47;279-284;568-573;591-596;1142-1147;1165-1170;1291-1296;1300-1305	Rap guanine nucleotide exchange factor 2
O60312	1499	5	0.334	YSRHRS;LSKHTA;KSSHKL;GTEHSS;PSWHTQ	131-136;517-522;632-637;1335-1340;1353-1358	Probable phospholipid-transporting ATPase VA
A2A3C3	1499	4	0.267	QTVHGV;GSVHLL;LSQHRR;LTLHRA	294-299;623-628;1449-1454;1477-1482	Adhesion G protein-coupled receptor B2
Q86UU0	1499	4	0.267	LTNHGK;QSQHQN;FTTHLA;GTVHSA	44-49;56-61;243-248;900-905	B-cell CLL/lymphoma 9-like protein
Q9NRY4	1499	3	0.200	ATSHID;ETLHSL;LSYHSS	390-395;712-717;838-843	Rho GTPase-activating protein 35
A0A0A0MSK6	1498	5	0.334	FSKHIE;ETDHID;LSYHSS;ESTHQS;YSLHPE	319-324;388-393;834-839;956-961;1345-1350	Rho GTPase-activating protein 5
Q08378	1498	4	0.267	NTVHDL;ETQHRS;KTKHKA;LTVHES	531-536;626-631;993-998;1451-1456	Golgin subfamily A member 3
Q8TER5-3	1498	4	0.267	PSEHKL;VSDHPD;TTLHYL;RSFHRT	420-425;520-525;570-575;1134-1139	Isoform 3 of Rho guanine nucleotide exchange factor 40
P42695	1498	2	0.134	GTEHSA;KSRHRS	711-716;1365-1370	Condensin-2 complex subunit D3
Q9UMD9	1497	4	0.267	VTRHAY;GTYHNN;PTLHPG;SSSHSS	104-109;232-237;268-273;1294-1299	Collagen alpha-1(XVII) chain
Q8IWB6	1497	3	0.200	TSEHPR;LSSHRQ;FSQHHI	547-552;888-893;1322-1327	Inactive serine/threonine-protein kinase TEX14
O75064	1496	5	0.334	LTEHKL;RSSHKL;VSAHQE;PSRHSP;PSAHPI	418-423;614-619;913-918;1067-1072;1294-1299	DENN domain-containing protein 4B
O15056	1496	4	0.267	GSHHLR;ASDHRP;QTVHFT;PSGHPP	267-272;852-857;1259-1264;1367-1372	Synaptojanin-2
Q9ULB1-2	1496	2	0.134	TSMHLF;GSYHVD	917-922;1450-1455	Isoform 2a of Neurexin-1
Q5VYS8	1495	3	0.201	TTKHLT;ISEHSK;ISVHPE	419-424;650-655;717-722	Terminal uridylyltransferase 7
Q9P267	1494	9	0.602	ATLHKS;SSEHGQ;TSFHSN;SSDHGN;QSSHLS;NSLHPN;GTNHPA;LSNHQL;GTVHQI	110-115;205-210;379-384;466-471;711-716;805-810;852-857;958-963;1470-1475	Methyl-CpG-binding domain protein 5
Q86X10	1494	5	0.335	RSLHLV;STAHAS;RSIHLV;LTEHPD;WTGHVS	6-11;402-407;761-766;844-849;1211-1216	Ral GTPase-activating protein subunit beta
Q7Z460-3	1494	3	0.201	PSRHTS;LSNHNE;SSIHPE	1095-1100;1267-1272;1372-1377	Isoform 3 of CLIP-associating protein 1
Q9P1Y6-2	1494	3	0.201	DSEHGD;PSSHGS;SSEHRA	47-52;753-758;1167-1172	Isoform 2 of PHD and RING finger domain-containing protein 1
Q9ULL8	1493	11	0.737	HSWHVA;TTMHFP;LSWHSG;LSGHDQ;GSEHLL;PTGHRH;HSSHKG;STSHLP;LTTHSN;QSYHSA;QSYHSM	99-104;115-120;126-131;328-333;354-359;405-410;451-456;785-790;792-797;828-833;842-847	Protein Shroom4
Q8IVL1-5	1493	7	0.469	SSAHSA;SSLHTS;ATSHSS;ASSHSD;SSAHQL;LSQHSL;NSHHDD	458-463;491-496;817-822;857-862;932-937;989-994;1478-1483	Isoform 5 of Neuron navigator 2
Q03468	1493	5	0.335	KTKHHS;WTGHRG;ESGHLQ;TTEHDD;CTFHRT	1184-1189;1314-1319;1408-1413;1421-1426;1474-1479	DNA excision repair protein ERCC-6
Q8IVE3	1493	5	0.335	RTLHQT;LSSHTS;PSSHLP;LSTHYT;GSKHEK	250-255;306-311;432-437;881-886;902-907	Pleckstrin homology domain-containing family H member 2
A7E2V7	1493	2	0.134	LSVHPQ;LSTHRK	823-828;1405-1410	TUBGCP6 protein
Q5T3U5	1492	2	0.134	GSFHEA;ATLHRR	396-401;998-1003	Multidrug resistance-associated protein 7
Q96QZ7	1491	7	0.469	NSSHGY;ITVHIV;SSQHSV;RSLHTA;ASSHHS;TTTHTP;SSRHPP	619-624;642-647;744-749;753-758;940-945;1112-1117;1470-1475	Membrane-associated guanylate kinase, WW and PDZ domain-containing protein 1
Q9P227	1491	1	0.067	FSSHHL	1307-1312	Rho GTPase-activating protein 23
Q9NYV4	1490	7	0.470	VSKHKR;KSKHSK;KSGHKD;YSRHSS;RSRHSS;PSTHSK;RTRHLL	39-44;46-51;191-196;362-367;378-383;586-591;661-666	Cyclin-dependent kinase 12
Q96NW7-2	1490	4	0.268	KSMHKL;TSSHGR;QSTHRH;GSDHLG	178-183;802-807;825-830;971-976	Isoform 2 of Leucine-rich repeat-containing protein 7
Q9Y4E6	1490	4	0.268	ASDHSV;ASRHLF;TTQHLL;QTIHGH	537-542;556-561;887-892;1388-1393	WD repeat-containing protein 7
Q08AD1	1489	8	0.537	MSAHLA;QSHHHL;SSVHGV;VSKHIR;SSLHFL;KSIHRD;ESVHSG;ITIHSH	133-138;389-394;433-438;475-480;900-905;1267-1272;1300-1305;1466-1471	Calmodulin-regulated spectrin-associated protein 2
E7ETY2	1488	2	0.134	PTAHPR;KSAHTL	1062-1067;1166-1171	Treacle protein
Q13428	1488	2	0.134	PTAHPR;KSAHTL	1025-1030;1167-1172	Treacle protein
Q14C86-6	1487	4	0.269	ATLHEP;SSAHQL;LSSHEG;ESAHDS	198-203;836-841;858-863;1090-1095	Isoform 6 of GTPase-activating protein and VPS9 domain-containing protein 1
P02458	1487	1	0.067	CTKHTG	1438-1443	Collagen alpha-1(II) chain
Q5SW79-3	1486	9	0.606	GTRHRL;STIHEI;PSSHIT;HSEHKK;HTRHDQ;NSGHST;TSAHGS;WTAHRE;FSIHFN	13-18;257-262;268-273;404-409;496-501;693-698;1120-1125;1197-1202;1466-1471	Isoform 3 of Centrosomal protein of 170 kDa
O14529	1486	2	0.135	ESEHSH;PSLHPQ	37-42;1359-1364	Homeobox protein cut-like 2
B7ZLY6	1485	9	0.606	STGHSL;LSWHQV;RSGHVN;ASDHQR;FSQHNH;KSGHMF;ATSHFT;NSDHRR;PSAHVE	73-78;96-101;193-198;888-893;1038-1043;1083-1088;1190-1195;1311-1316;1401-1406	PIK3C2G protein
O60306	1485	7	0.471	FSLHEQ;TTIHYD;NTLHQV;VSRHER;LTLHDY;SSAHYS;QTTHHY	138-143;327-332;375-380;408-413;460-465;698-703;1374-1379	Intron-binding protein aquarius
Q9BXF3	1484	6	0.404	QTFHSY;QTRHGS;MSDHLS;QSNHPH;YSYHPP;PSYHHY	76-81;230-235;306-311;1184-1189;1204-1209;1212-1217	Cat eye syndrome critical region protein 2
Q13224	1484	5	0.337	LSEHSF;ISEHRR;SSKHSQ;YSGHDD;ISTHTV	308-313;934-939;1029-1034;1049-1054;1063-1068	Glutamate receptor ionotropic, NMDA 2B
Q6AHZ1	1483	4	0.270	GSIHYA;LTKHFT;ITLHKE;ATLHRK	39-44;193-198;282-287;1293-1298	Zinc finger protein 518A
Q9UIG0	1483	3	0.202	LTLHSV;NTQHGT;HSIHLA	683-688;968-973;1030-1035	Tyrosine-protein kinase BAZ1B
P39880-2	1483	1	0.067	LSGHSA	1086-1091	Isoform 2 of Homeobox protein cut-like 1
P20742	1482	4	0.270	FTVHPN;ITAHYT;LSFHYL;DTEHGN	420-425;472-477;489-494;1476-1481	Pregnancy zone protein
Q9BY66-2	1482	4	0.270	KTVHKK;PSAHRG;LTAHSW;STDHSP	200-205;870-875;1006-1011;1440-1445	Isoform 2 of Lysine-specific demethylase 5D
G3V470	1481	9	0.608	VSAHPD;VSTHSD;VSAHPD;VSAHPD;PTDHVL;SSRHHE;ISLHGI;ESLHPG;VTDHLR	8-13;38-43;68-73;98-103;236-241;539-544;934-939;1253-1258;1368-1373	Telomerase protein component 1
Q86UR5-3	1481	8	0.540	LTNHSP;ATWHSR;ISSHPV;ESSHPP;RTTHHR;PTRHHD;TSLHSP;ESGHKK	444-449;570-575;580-585;701-706;945-950;990-995;1060-1065;1279-1284	Isoform 3 of Regulating synaptic membrane exocytosis protein 1
Q15652-2	1480	10	0.676	VSDHNS;DSKHSI;CSFHPI;LSQHPF;SSSHRT;GTHHPA;ESAHAS;ITAHSS;DSVHTK;LTRHSE	251-256;324-329;465-470;514-519;523-528;533-538;597-602;719-724;1143-1148;1336-1341	Isoform 2 of Probable JmjC domain-containing histone demethylation protein 2C
P13569	1480	4	0.270	ETLHRF;ITVHKS;NSTHSR;PSAHLD	664-669;853-858;894-899;1372-1377	Cystic fibrosis transmembrane conductance regulator
Q20BI4	1480	4	0.270	ETLHRF;ITVHKS;NSTHSR;PSAHLD	664-669;853-858;894-899;1372-1377	Cystic fibrosis transmembrane conductance regulator
Q20BJ8	1480	4	0.270	ETLHRF;ITVHKS;NSTHSR;PSAHLD	664-669;853-858;894-899;1372-1377	Cystic fibrosis transmembrane conductance regulator
Q2I0A3	1480	4	0.270	ETLHRF;ITVHKS;NSTHSR;PSAHLD	664-669;853-858;894-899;1372-1377	Cystic fibrosis transmembrane conductance regulator
Q2I0A9	1480	4	0.270	ETLHRF;ITVHKS;NSTHSR;PSAHLD	664-669;853-858;894-899;1372-1377	Cystic fibrosis transmembrane conductance regulator
Q20BH0	1480	3	0.203	ETLHRF;ITVHKS;NSTHSR	664-669;853-858;894-899	Cystic fibrosis transmembrane conductance regulator
Q9UBG0	1479	9	0.609	VSIHSM;WTWHSP;CTDHGS;FSYHNF;RSRHDD;TSVHSQ;PSAHFT;ISYHGS;YSFHME	418-423;525-530;549-554;767-772;774-779;861-866;1085-1090;1255-1260;1278-1283	C-type mannose receptor 2
Q92626	1479	7	0.473	ATGHPP;DSVHAT;TSYHYN;CTAHRR;STEHEA;TSMHTL;FSYHFR	365-370;419-424;701-706;723-728;918-923;985-990;1328-1333	Peroxidasin homolog
Q5JU85	1478	5	0.338	SSSHMG;GSVHRQ;ETRHSW;SSTHHH;FSHHPQ	267-272;603-608;727-732;1226-1231;1380-1385	IQ motif and SEC7 domain-containing protein 2
Q9BQS8	1478	4	0.271	TSLHKF;VSQHVS;TSNHLA;LSKHGG	40-45;525-530;1063-1068;1212-1217	FYVE and coiled-coil domain-containing protein 1
Q14C86	1478	3	0.203	ATLHEP;LSSHEG;ESAHDS	198-203;831-836;1081-1086	GTPase-activating protein and VPS9 domain-containing protein 1
Q9ULB1	1477	2	0.135	TSMHLF;GSYHVD	925-930;1431-1436	Neurexin-1
A6NC98	1476	3	0.203	PSHHLA;ESQHQR;QSEHDR	252-257;910-915;1162-1167	Coiled-coil domain-containing protein 88B
Q92766-3	1476	3	0.203	TTQHQL;ESTHSG;ASNHMA	76-81;1377-1382;1397-1402	Isoform 3 of Ras-responsive element-binding protein 1
Q86UR5-5	1475	7	0.475	LTNHSP;ATWHSR;ISSHPV;ESSHPP;RTTHHR;PTRHHD;ESGHKK	444-449;570-575;580-585;701-706;944-949;989-994;1239-1244	Isoform 5 of Regulating synaptic membrane exocytosis protein 1
P33527-3	1475	4	0.271	LSRHDR;ETIHDP;ISRHHN;ISRHSL	57-62;200-205;868-873;1164-1169	Isoform 3 of Multidrug resistance-associated protein 1
P49790	1475	4	0.271	PSLHRS;TSQHDD;LSQHTA;SSAHHV	129-134;173-178;218-223;572-577	Nuclear pore complex protein Nup153
O94910	1474	4	0.271	TSTHES;LTTHPV;NTIHKN;VTLHKM	151-156;439-444;893-898;1024-1029	Adhesion G protein-coupled receptor L1
P01023	1474	4	0.271	RTEHPF;NSVHWE;RSNHVS;SSNHVL	214-219;1179-1184;1401-1406;1411-1416	Alpha-2-macroglobulin
Q9C000	1473	2	0.136	FSRHVK;VTFHLY	760-765;1246-1251	NACHT, LRR and PYD domains-containing protein 1
P33527-2	1472	4	0.272	LSRHDR;ETIHDP;ISRHHN;ISRHSL	57-62;200-205;865-870;1161-1166	Isoform 2 of Multidrug resistance-associated protein 1
Q9BVV6-2	1472	2	0.136	DSDHDM;STLHDA	1009-1014;1202-1207	Isoform 2 of Protein TALPID3
Q9BXW9-1	1471	7	0.476	DSQHAD;VSEHKV;FSVHYL;ASSHIQ;QSVHYL;LTRHTF;LTQHVP	221-226;374-379;421-426;547-552;1113-1118;1226-1231;1353-1358	Isoform 1 of Fanconi anemia group D2 protein
Q8TER5-4	1471	4	0.272	PSEHKL;VSDHPD;TTLHYL;RSFHRT	420-425;520-525;570-575;1134-1139	Isoform 4 of Rho guanine nucleotide exchange factor 40
Q7Z460-2	1471	3	0.204	PSRHTS;LSNHNE;SSIHPE	1072-1077;1244-1249;1349-1354	Isoform 2 of CLIP-associating protein 1
Q9UPX8	1470	2	0.136	ATSHRS;SSDHHL	60-65;1120-1125	SH3 and multiple ankyrin repeat domains protein 2
Q5SXM2	1469	3	0.204	NSEHPS;TSSHAD;RTRHAR	286-291;1189-1194;1455-1460	snRNA-activating protein complex subunit 4
P29475-5	1468	6	0.409	FTTHLE;DTLHLK;PSQHAR;TTAHGM;DSQHRS;PSFHLP	103-108;319-324;343-348;438-443;874-879;1271-1276	Isoform 5 of Nitric oxide synthase, brain
Q5SNV9	1468	1	0.068	DSRHER	612-617	Uncharacterized protein C1orf167
Q9Y4B4	1467	3	0.204	GTEHAQ;DTLHIV;ESIHII	55-60;210-215;1096-1101	Helicase ARIP4
Q9UPQ0-3	1467	2	0.136	RTSHGE;ETVHRE	95-100;950-955	Isoform 3 of LIM and calponin homology domains-containing protein 1
Q8WXG9-4	1466	5	0.341	STAHAQ;ESFHIM;LSSHGE;TTVHLQ;LSLHYK	312-317;356-361;860-865;1310-1315;1396-1401	Isoform 4 of G-protein coupled receptor 98
P33527-4	1466	4	0.273	LSRHDR;ETIHDP;ISRHHN;ISRHSL	57-62;200-205;924-929;1220-1225	Isoform 4 of Multidrug resistance-associated protein 1
A2A3C1	1466	3	0.205	GSVHLL;LSQHRR;LTLHRA	623-628;1416-1421;1444-1449	Adhesion G protein-coupled receptor B2
P02461	1466	3	0.205	TSGHPG;TSGHPG;CTKHTG	187-192;1153-1158;1417-1422	Collagen alpha-1(III) chain
P35670	1465	7	0.478	GTDHRS;SSSHSP;SSEHPL;MTDHEM;ASIHLS;VSVHIG;PSRHSA	335-340;341-346;1066-1071;1169-1174;1309-1314;1400-1405;1438-1443	Copper-transporting ATPase 2
Q5T5P2-3	1465	6	0.410	STAHPP;ASSHGG;PSQHSV;VSSHTR;SSVHDF;SSSHIA	20-25;125-130;579-584;1002-1007;1011-1016;1385-1390	Isoform 3 of Sickle tail protein homolog
P54296	1465	4	0.273	VSDHSA;PSEHFK;SSEHMR;LSEHFS	363-368;799-804;1273-1278;1387-1392	Myomesin-2
Q12955-7	1465	4	0.273	ASVHLA;GSRHHG;GSGHVE;LSLHEE	287-292;593-598;1374-1379;1429-1434	Isoform 5 of Ankyrin-3
Q9BXF3-3	1464	6	0.410	QTFHSY;QTRHGS;MSDHLS;QSNHPH;YSYHPP;PSYHHY	76-81;230-235;306-311;1164-1169;1184-1189;1192-1197	Isoform C of Cat eye syndrome critical region protein 2
Q12879	1464	5	0.342	ISSHTF;HTLHPF;YSKHFT;YSGHFT;ISEHVM	116-121;332-337;1187-1192;1224-1229;1424-1429	Glutamate receptor ionotropic, NMDA 2A
A0JNW5	1464	4	0.273	QSSHLE;ETSHHL;VTVHID;GSFHIR	196-201;317-322;1340-1345;1355-1360	UHRF1-binding protein 1-like
Q15596	1464	3	0.205	ISLHML;GSLHSP;GSTHGT	368-373;511-516;676-681	Nuclear receptor coactivator 2
Q8NGB0	1464	2	0.137	RSLHPQ;RSGHGK	807-812;1419-1424	Seven transmembrane helix receptor
P02452	1464	1	0.068	CTSHTG	1415-1420	Collagen alpha-1(I) chain
O14522-1	1463	5	0.342	WSQHDK;TSSHYT;ETHHLF;DSLHYF;VTQHPL	219-224;443-448;548-553;659-664;1270-1275	Isoform 1 of Receptor-type tyrosine-protein phosphatase T
Q13018	1463	5	0.342	VSNHGL;KTWHEA;LTIHSA;TSGHGV;QSEHPE	76-81;397-402;848-853;1102-1107;1240-1245	Secretory phospholipase A2 receptor
Q99590	1463	5	0.342	CTVHLP;ITEHKD;LTEHPR;SSSHVS;SSSHSK	542-547;592-597;688-693;1306-1311;1342-1347	Protein SCAF11
A1KZ92	1463	3	0.205	ATGHPH;GSRHVA;NTRHAD	353-358;373-378;846-851	Peroxidasin-like protein
P30414	1462	15	1.026	STFHRV;HSGHHK;LSSHHS;SSSHSR;KSGHRK;KTTHLL;SSYHKR;ASSHSR;YSDHSQ;KTLHSK;LSDHLR;ATEHPQ;KSRHRT;DSYHRG;YSHHRS	62-67;423-428;490-495;541-546;556-561;639-644;662-667;713-718;732-737;779-784;865-870;1167-1172;1324-1329;1421-1426;1449-1454	NK-tumor recognition protein
B3KVI8	1462	7	0.479	WSRHPA;RTFHAL;ESVHTE;SSLHWI;GSLHGL;DSLHPV;ATGHSP	80-85;210-215;492-497;815-820;1071-1076;1132-1137;1308-1313	cDNA FLJ16604 fis, clone TESTI4008097, highly similar to Polycomb group protein ASXL1
Q08AD1-2	1462	7	0.479	MSAHLA;SSVHGV;VSKHIR;SSLHFL;KSIHRD;ESVHSG;ITIHSH	133-138;406-411;448-453;873-878;1240-1245;1273-1278;1439-1444	Isoform 2 of Calmodulin-regulated spectrin-associated protein 2
Q96QZ7-2	1462	7	0.479	NSSHGY;ITVHIV;SSQHSV;RSLHTA;ASSHHS;TTTHTP;SSRHPP	619-624;642-647;744-749;753-758;912-917;1083-1088;1441-1446	Isoform 2 of Membrane-associated guanylate kinase, WW and PDZ domain-containing protein 1
Q96RY7	1462	7	0.479	ISWHPV;GTVHYV;MSSHFH;ATSHSL;STYHRY;ASYHLA;GSYHLA	21-26;212-217;409-414;715-720;902-907;1012-1017;1203-1208	Intraflagellar transport protein 140 homolog
P09884	1462	5	0.342	FSVHTA;DSSHLP;KSYHLS;RTRHLP;TTDHEK	194-199;325-330;704-709;1356-1361;1409-1414	DNA polymerase alpha catalytic subunit
Q15262-4	1462	4	0.274	SSDHDP;NSTHHV;STLHAE;NSSHLK	82-87;552-557;810-815;1192-1197	Isoform 4 of Receptor-type tyrosine-protein phosphatase kappa
Q6ZNL6	1462	1	0.068	SSYHGP	684-689	FYVE, RhoGEF and PH domain-containing protein 5
Q92859	1461	10	0.684	HSKHNK;NTSHPG;VSSHSY;SSLHVR;PSSHYV;MTAHGT;TTSHQK;ISAHPI;CTDHQD;PTAHVR	116-121;489-494;589-594;743-748;801-806;943-948;1131-1136;1250-1255;1321-1326;1349-1354	Neogenin
Q5VT52	1461	4	0.274	TTSHNP;DSNHNS;TTGHLS;PTGHPP	501-506;941-946;951-956;984-989	Regulation of nuclear pre-mRNA domain-containing protein 2
O94823	1461	3	0.205	SSWHRW;PTHHPV;RSSHRR	7-12;1364-1369;1449-1454	Probable phospholipid-transporting ATPase VB
Q5T0V0	1461	3	0.205	HSNHLF;QTLHLA;LSLHGN	213-218;432-437;837-842	Slit homolog 1 protein
Q5SW79-2	1460	9	0.616	GTRHRL;STIHEI;PSSHIT;HSEHKK;HTRHDQ;NSGHST;TSAHGS;WTAHRE;FSIHFN	13-18;257-262;268-273;404-409;496-501;693-698;1120-1125;1161-1166;1440-1445	Isoform 2 of Centrosomal protein of 170 kDa
Q9UPV0	1460	7	0.479	QSVHSS;ISEHMK;KSFHGL;ISEHLL;KSYHVA;LSSHNV;ETRHLD	229-234;388-393;406-411;419-424;821-826;1094-1099;1168-1173	Centrosomal protein of 164 kDa
Q5W026	1460	3	0.205	DTVHSC;ESHHPR;VSEHAQ	1029-1034;1259-1264;1343-1348	Ankyrin repeat domain-containing protein 30A
Q96Q04	1460	1	0.068	VSFHGD	1351-1356	Serine/threonine-protein kinase LMTK3
A0A126LB25	1459	9	0.617	YTSHNQ;DSTHVQ;ISKHTP;KTHHYS;DSKHKT;QSNHSE;TTSHLH;NTTHDL;FTRHSD	185-190;331-336;529-534;598-603;1121-1126;1165-1170;1184-1189;1382-1387;1388-1393	Immediate early protein IE2
Q5VZL5-2	1459	6	0.411	SSIHTD;VTQHES;ETLHTH;QSQHVG;TSEHEL;VTEHLK	103-108;117-122;208-213;583-588;981-986;1307-1312	Isoform 2 of Zinc finger MYM-type protein 4
O95490	1459	3	0.206	CTSHWV;NTIHKN;YSLHKG	521-526;880-885;1234-1239	Adhesion G protein-coupled receptor L2
Q9ULI0	1458	8	0.549	GSSHFI;LSHHIH;ASSHKL;SSGHAL;QTSHLA;FSVHRL;DTAHAI;RTVHMF	34-39;405-410;634-639;670-675;779-784;794-799;1057-1062;1449-1454	ATPase family AAA domain-containing protein 2B
Q6P1J6	1458	6	0.412	KSVHSL;PSLHSE;TSVHRL;TTRHKF;TSVHAL;TSVHQL	60-65;289-294;381-386;680-685;728-733;1084-1089	Phospholipase B1, membrane-associated
Q9Y4E6-2	1457	4	0.275	ASDHSV;ASRHLF;TTQHLL;QTIHGH	537-542;556-561;887-892;1355-1360	Isoform 2 of WD repeat-containing protein 7
Q5VYS8-6	1457	3	0.206	TTKHLT;ISEHSK;ISVHPE	419-424;650-655;717-722	Isoform 6 of Terminal uridylyltransferase 7
P22897	1456	6	0.412	LTWHQA;TSIHTI;GSYHKL;LTYHMK;NSEHTF;ESDHTA	238-243;399-404;707-712;996-1001;1015-1020;1232-1237	Macrophage mannose receptor 1
O15360	1455	5	0.344	ETSHPV;SSTHKI;FSGHTL;ITAHFF;LSSHLT	130-135;289-294;302-307;1130-1135;1269-1274	Fanconi anemia group A protein
Q86UL8	1455	4	0.275	SSEHED;HSLHSM;VSTHHS;NSNHAA	253-258;567-572;879-884;895-900	Membrane-associated guanylate kinase, WW and PDZ domain-containing protein 2
O60244	1454	10	0.688	ATLHQL;ASVHKV;DSVHAR;YSTHPI;PSRHVY;NSIHQK;SSTHIR;TSYHST;PSSHGI;PSLHSP	190-195;352-357;403-408;525-530;741-746;825-830;910-915;1026-1031;1071-1076;1132-1137	Mediator of RNA polymerase II transcription subunit 14
Q5T9S5	1454	3	0.206	ESIHFE;NTEHEK;ISGHEK	142-147;623-628;1305-1310	Coiled-coil domain-containing protein 18
A8K2U0	1454	2	0.138	KTHHWN;LTIHTS	852-857;1349-1354	Alpha-2-macroglobulin-like protein 1
Q9NR16	1453	7	0.482	NSWHID;VTRHGK;RTLHIL;CSAHRQ;FSLHAA;VSAHFG;SSGHLA	6-11;104-109;748-753;789-794;824-829;1087-1092;1356-1361	Scavenger receptor cysteine-rich type 1 protein M160
B7ZKN5	1453	6	0.413	QSSHSA;PSQHLQ;LSSHTA;TSRHTG;RSHHKD;GTVHWV	699-704;717-722;751-756;782-787;1106-1111;1275-1280	UTX protein
Q86UU0-4	1453	4	0.275	LTNHGK;QSQHQN;FTTHLA;GTVHSA	44-49;56-61;243-248;900-905	Isoform 4 of B-cell CLL/lymphoma 9-like protein
B1AJZ9-3	1453	3	0.206	VTQHHK;GSRHEE;MSGHVS	946-951;1140-1145;1262-1267	Isoform 3 of Forkhead-associated domain-containing protein 1
Q9UHC1	1453	2	0.138	ETEHSF;RTRHSV	622-627;645-650	DNA mismatch repair protein Mlh3
Q6ZRR7	1453	1	0.069	YSTHVL	213-218	Leucine-rich repeat-containing protein 9
Q14004-2	1452	9	0.620	RSRHSH;YSRHSS;SSRHSR;RSRHRL;RSRHSS;QTNHVK;GSGHEA;ASSHSG;ESTHPL	232-237;370-375;416-421;423-428;432-437;508-513;1149-1154;1323-1328;1388-1393	Isoform 2 of Cyclin-dependent kinase 13
P28827	1452	4	0.275	TSGHQG;LTVHYC;QTDHTV;VTQHPL	163-168;415-420;736-741;1259-1264	Receptor-type tyrosine-protein phosphatase mu
Q14C86-5	1452	2	0.138	ATLHEP;ESAHDS	198-203;1055-1060	Isoform 5 of GTPase-activating protein and VPS9 domain-containing protein 1
Q9BXW9	1451	7	0.482	DSQHAD;VSEHKV;FSVHYL;ASSHIQ;QSVHYL;LTRHTF;LTQHVP	221-226;374-379;421-426;547-552;1113-1118;1226-1231;1353-1358	Fanconi anemia group D2 protein
B1AJR9	1451	5	0.345	WSQHDK;TSSHYT;ETHHLF;DSLHYF;VTQHPL	219-224;443-448;548-553;659-664;1258-1263	Receptor-type tyrosine-protein phosphatase T
O15056-2	1451	4	0.276	GSHHLR;ASDHRP;QTVHFT;PSGHPP	267-272;852-857;1214-1219;1322-1327	Isoform 2B1 of Synaptojanin-2
Q8IWB6-3	1451	3	0.207	TSEHPR;LSSHRQ;FSQHHI	541-546;882-887;1276-1281	Isoform 3 of Inactive serine/threonine-protein kinase TEX14
Q6ZP82	1450	7	0.483	CSAHKE;ETSHEL;KTSHNL;LTEHFQ;VTKHKE;LSLHIS;FSSHFE	446-451;510-515;693-698;1010-1015;1094-1099;1242-1247;1283-1288	Coiled-coil domain-containing protein 141
Q96P48	1450	5	0.345	DTDHLR;RSVHLK;GTQHAG;DTKHGM;ETSHRP	353-358;1013-1018;1167-1172;1275-1280;1328-1333	Arf-GAP with Rho-GAP domain, ANK repeat and PH domain-containing protein 1
Q13428-6	1450	2	0.138	PTAHPR;KSAHTL	1025-1030;1129-1134	Isoform 6 of Treacle protein
O94759-2	1449	8	0.552	MTQHWG;GTVHRR;DSNHSH;GTLHTI;SSGHVT;DSYHVN;LSEHWA;VSVHFQ	158-163;245-250;278-283;335-340;591-596;1216-1221;1327-1332;1391-1396	Isoform 2 of Transient receptor potential cation channel subfamily M member 2
P39880-5	1449	1	0.069	LSGHSA	1052-1057	Isoform 6 of Homeobox protein cut-like 1
P23471-3	1448	8	0.552	ITFHWG;GSEHSL;QTKHEF;TTTHYN;NSSHES;QTAHFY;SSNHPD;ITQHPL	126-131;139-144;358-363;463-468;758-763;807-812;877-882;1227-1232	Isoform 3 of Receptor-type tyrosine-protein phosphatase zeta
A0A087WY62	1448	5	0.345	VTYHSG;ESSHDE;SSSHVE;STFHSL;TSLHLV	42-47;507-512;776-781;845-850;1434-1439	Neuroblastoma breakpoint family member 26
P43146	1447	7	0.484	FSAHLQ;HSRHHK;PTIHWQ;SSLHVR;SSSHYV;MTAHAT;STSHSG	23-28;104-109;169-174;730-735;788-793;933-938;1202-1207	Netrin receptor DCC
Q6P1J6-3	1447	6	0.415	KSVHSL;PSLHSE;TSVHRL;TTRHKF;TSVHAL;TSVHQL	60-65;300-305;392-397;669-674;717-722;1073-1078	Isoform 3 of Phospholipase B1, membrane-associated
Q9HAR2	1447	6	0.415	QSEHLF;ESDHQS;MTTHLP;STNHSV;NTIHKN;ESEHSR	144-149;150-155;480-485;757-762;897-902;961-966	Adhesion G protein-coupled receptor L3
Q13635	1447	5	0.346	VSAHAL;YSSHSF;FTVHVA;ESRHHP;ETDHGL	355-360;645-650;1096-1101;1273-1278;1403-1408	Protein patched homolog 1
O14924	1447	4	0.276	SSRHGP;ASKHSL;GSDHSS;TSAHHA	447-452;852-857;858-863;1439-1444	Regulator of G-protein signaling 12
Q9NTI5	1447	3	0.207	LSEHVF;ISFHSA;YTIHLL	251-256;662-667;994-999	Sister chromatid cohesion protein PDS5 homolog B
Q13635-2	1446	5	0.346	VSAHAL;YSSHSF;FTVHVA;ESRHHP;ETDHGL	354-359;644-649;1095-1100;1272-1277;1402-1407	Isoform L' of Protein patched homolog 1
Q5DID0-2	1446	5	0.346	STVHHL;HTFHVR;STSHAN;GSTHSF;PTGHFL	211-216;340-345;692-697;742-747;780-785	Isoform 2 of Uromodulin-like 1
Q92729	1446	5	0.346	TSQHAP;GSSHNQ;ETYHVF;RSNHFI;VTLHPL	76-81;428-433;549-554;954-959;1249-1254	Receptor-type tyrosine-protein phosphatase U
O75747	1445	9	0.623	STGHSL;LSWHQV;RSGHVN;ASDHQR;FSQHNH;KSGHMF;ATSHFT;NSDHRR;PSAHVE	73-78;96-101;194-199;848-853;998-1003;1043-1048;1150-1155;1271-1276;1361-1366	Phosphatidylinositol 4-phosphate 3-kinase C2 domain-containing subunit gamma
Q68CZ2	1445	9	0.623	KSKHGD;GSEHLY;HSDHTL;DSGHST;GTRHVV;QSAHLG;ASQHKG;HSSHHS;LTGHQA	42-47;307-312;382-387;392-397;453-458;503-508;876-881;1077-1082;1324-1329	Tensin-3
P23470	1445	6	0.415	GSEHSI;ISYHQL;QTAHFY;HSNHPE;DSKHSD;ITQHPL	160-165;276-281;796-801;868-873;900-905;1222-1227	Receptor-type tyrosine-protein phosphatase gamma
Q6YHK3	1445	5	0.346	LSSHPI;NSKHLN;ATGHQQ;ESIHFL;GSHHHS	195-200;242-247;801-806;1070-1075;1422-1427	CD109 antigen
Q6ZUB1	1445	4	0.277	GSSHLP;PTAHLP;PTGHKG;ISHHPQ	151-156;595-600;950-955;1267-1272	Spermatogenesis-associated protein 31E1
Q2M1Z3	1444	3	0.208	ATNHPA;FSFHGS;SSQHLN	259-264;525-530;595-600	Rho GTPase-activating protein 31
Q5VXU9	1444	2	0.139	KTLHHL;PSLHWI	972-977;1065-1070	Uncharacterized protein C9orf84
Q10570	1443	3	0.208	LSLHYF;CSGHGK;CTAHYV	118-123;503-508;1020-1025	Cleavage and polyadenylation specificity factor subunit 1
Q8NF91-5	1443	2	0.139	KTAHLI;GSSHER	768-773;1360-1365	Isoform 5 of Nesprin-1
Q9C000-4	1443	2	0.139	FSRHVK;VTFHLY	760-765;1216-1221	Isoform 4 of NACHT, LRR and PYD domains-containing protein 1
Q9C0A6	1442	7	0.485	YSTHNY;ATQHTP;SSDHEE;RTQHLY;GSSHPG;NSGHSD;NSQHYP	40-45;152-157;476-481;804-809;872-877;938-943;1410-1415	SET domain-containing protein 5
O14522	1441	5	0.347	WSQHDK;TSSHYT;ETHHLF;DSLHYF;VTQHPL	219-224;443-448;548-553;659-664;1248-1253	Receptor-type tyrosine-protein phosphatase T
Q15788	1441	4	0.278	LSAHTK;SSSHSN;QTSHKL;PSSHSS	338-343;428-433;628-633;677-682	Nuclear receptor coactivator 1
Q96T23	1441	2	0.139	KSSHEI;ITGHRG	358-363;1055-1060	Remodeling and spacing factor 1
Q6BDS2	1440	7	0.486	KSAHQR;SSYHLL;NTRHAP;WSVHFT;KTEHDL;STMHKM;KTGHIR	266-271;322-327;619-624;694-699;776-781;1060-1065;1250-1255	UHRF1-binding protein 1
F8VU51	1440	4	0.278	GSSHYP;TTYHPP;ETEHAG;ESGHLA	10-15;683-688;970-975;1425-1430	YLP motif-containing protein 1
Q7Z591	1439	6	0.417	ASSHEP;LSEHSE;PSHHLL;HSIHTG;DSLHQP;YTGHEY	102-107;183-188;239-244;484-489;1093-1098;1219-1224	AT-hook-containing transcription factor
Q15262	1439	4	0.278	SSDHDP;NSTHHV;STLHAE;NSSHLK	82-87;552-557;809-814;1169-1174	Receptor-type tyrosine-protein phosphatase kappa
Q14C86-4	1439	3	0.208	ATLHEP;LSSHEG;ESAHDS	198-203;810-815;1042-1047	Isoform 4 of GTPase-activating protein and VPS9 domain-containing protein 1
P30622	1438	7	0.487	ATSHVG;RTDHQR;ETSHNQ;KTKHEE;VTSHQK;KSLHSV;HSTHHG	381-386;563-568;1016-1021;1037-1042;1193-1198;1267-1272;1405-1410	CAP-Gly domain-containing linker protein 1
O15440	1437	8	0.557	ASMHSQ;TSKHQH;LSKHES;FSVHMT;DSSHSS;RTEHQA;RTLHSI;ATIHAY	63-68;94-99;136-141;418-423;500-505;535-540;576-581;1062-1067	Multidrug resistance-associated protein 5
Q9BZ95	1437	6	0.418	ASEHTK;ASNHSE;ITMHKG;CSNHSK;ASFHPE;CSEHDP	182-187;347-352;483-488;847-852;931-936;1405-1410	Histone-lysine N-methyltransferase NSD3
Q12769	1436	2	0.139	QTVHRL;GTGHKL	159-164;339-344	Nuclear pore complex protein Nup160
Q711Q0	1435	7	0.488	TSFHDS;GTFHQR;GTEHSG;YTKHNP;PSKHAL;SSGHKE;QSVHES	46-51;65-70;89-94;412-417;452-457;886-891;1375-1380	Uncharacterized protein C10orf71
A2PYH4	1435	6	0.418	STMHYA;SSLHRH;NSLHVS;HSKHSD;KSKHTC;VSSHEM	631-636;690-695;926-931;1116-1121;1148-1153;1327-1332	Probable ATP-dependent DNA helicase HFM1
Q6F5E8	1435	5	0.348	QSSHLE;LSRHLE;SSDHTT;PSHHWQ;VSVHED	243-248;295-300;709-714;783-788;1361-1366	Capping protein, Arp2/3 and myosin-I linker protein 2
Q5VT52-3	1435	4	0.279	TTSHNP;DSNHNS;TTGHLS;PTGHPP	475-480;915-920;925-930;958-963	Isoform 3 of Regulation of nuclear pre-mRNA domain-containing protein 2
Q9Y2L5	1435	4	0.279	SSLHET;LTDHDR;SSKHWK;TSLHYP	322-327;342-347;1128-1133;1312-1317	Trafficking protein particle complex subunit 8
Q76L83	1435	1	0.070	PSSHGQ	1375-1380	Putative Polycomb group protein ASXL2
P29475	1434	5	0.349	FTTHLE;DTLHLK;PSQHAR;TTAHGM;PSFHLP	103-108;319-324;343-348;438-443;1237-1242	Nitric oxide synthase, brain
Q7Z5J8	1434	2	0.139	LTFHTE;ISTHKS	681-686;769-774	Ankyrin and armadillo repeat-containing protein
Q6ZR29	1433	6	0.419	QTAHPA;SSRHYA;TSYHDP;MTVHLL;VSKHTL;YSTHTY	126-131;651-656;727-732;905-910;916-921;981-986	cDNA FLJ46702 fis, clone TRACH3014183
Q6PFW1	1433	5	0.349	TTAHFF;ISFHSK;ETLHNA;DSMHSS;RTLHSP	12-17;109-114;1097-1102;1132-1137;1148-1153	Inositol hexakisphosphate and diphosphoinositol-pentakisphosphate kinase 1
P49790-2	1433	3	0.209	PSLHRS;TSQHDD;LSQHTA	129-134;173-178;218-223	Isoform 2 of Nuclear pore complex protein Nup153
Q14C86-3	1433	3	0.209	ATLHEP;LSSHEG;ESAHDS	198-203;831-836;1036-1041	Isoform 3 of GTPase-activating protein and VPS9 domain-containing protein 1
Q14191	1432	4	0.279	ITEHEL;STEHLS;TSSHWE;GTYHAG	397-402;421-426;757-762;792-797	Werner syndrome ATP-dependent helicase
Q6IE36	1432	3	0.209	MTFHVA;VTVHYS;YTLHPS	295-300;455-460;523-528	Ovostatin homolog 2
Q12816	1431	5	0.349	PTGHEG;ASIHTT;DTEHIE;KSKHLN;RSYHET	156-161;243-248;271-276;412-417;610-615	Trophinin
Q8WXD9	1431	2	0.140	PSSHLP;GTSHFT	678-683;770-775	Caskin-1
Q9H6S0	1430	5	0.350	ETAHAM;NTKHAV;DSTHRY;FSDHMA;GSGHFQ	109-114;122-127;651-656;894-899;1338-1343	Probable ATP-dependent RNA helicase YTHDC2
P53355	1430	3	0.210	ITLHEV;PTHHPH;TSIHVV	77-82;780-785;833-838	Death-associated protein kinase 1
Q6ZV73	1430	1	0.070	TTGHLS	658-663	FYVE, RhoGEF and PH domain-containing protein 6
Q9H0J4-2	1429	4	0.280	FSKHGG;GTAHPS;GSTHPD;ETFHLM	77-82;124-129;903-908;1029-1034	Isoform 2 of Glutamine-rich protein 2
O75882	1429	2	0.140	HSAHIV;FSQHSN	447-452;1270-1275	Attractin
Q9C000-2	1429	2	0.140	FSRHVK;VTFHLY	760-765;1246-1251	Isoform 2 of NACHT, LRR and PYD domains-containing protein 1
Q9UHC1-2	1429	2	0.140	ETEHSF;RTRHSV	622-627;645-650	Isoform 2 of DNA mismatch repair protein Mlh3
Q9ULJ7	1429	1	0.070	DSFHNL	1207-1212	Ankyrin repeat domain-containing protein 50
Q8N3P4	1428	7	0.490	FSLHGS;GTSHGL;NSSHFK;WSFHEG;DSRHSE;FSGHIE;PSYHQS	126-131;169-174;448-453;521-526;869-874;984-989;1339-1344	Vacuolar protein sorting-associated protein 8 homolog
Q14207	1427	5	0.350	ESSHLN;SSGHSV;ISRHTT;ESFHKA;LSLHYD	611-616;1013-1018;1135-1140;1158-1163;1421-1426	Protein NPAT
A2RUR9	1427	3	0.210	ESKHGE;DTLHDL;SSLHLL	61-66;203-208;1399-1404	Coiled-coil domain-containing protein 144A
Q76LX8	1427	1	0.070	PSGHVM	244-249	A disintegrin and metalloproteinase with thrombospondin motifs 13
O75161	1426	8	0.561	ITGHLD;RTQHLR;TTEHTL;NTQHTV;ETAHVP;PTKHAK;FTSHPQ;RTFHLH	237-242;945-950;976-981;1000-1005;1057-1062;1100-1105;1264-1269;1360-1365	Nephrocystin-4
O00512	1426	3	0.210	DSQHTP;VSFHIQ;PTMHQV	135-140;201-206;866-871	B-cell CLL/lymphoma 9 protein
Q9P241	1426	2	0.140	RTVHNG;PSNHLA	502-507;513-518	Probable phospholipid-transporting ATPase VD
Q96QZ7-7	1425	7	0.491	NSSHGY;ITVHIV;SSQHSV;RSLHTA;ASSHHS;TTTHTP;SSRHPP	619-624;642-647;744-749;753-758;912-917;1046-1051;1404-1409	Isoform 7 of Membrane-associated guanylate kinase, WW and PDZ domain-containing protein 1
O95405	1425	5	0.351	MTEHFS;LSDHLQ;ETGHTI;ISIHNQ;LTEHVA	389-394;595-600;1101-1106;1188-1193;1335-1340	Zinc finger FYVE domain-containing protein 9
C9JT67	1425	2	0.140	ESKHGE;DTLHDL	61-66;203-208	Coiled-coil domain-containing protein 144A
Q9Y6Q9	1424	4	0.281	ITRHDL;VSTHFL;LSHHFR;SSGHMG	268-273;364-369;1234-1239;1398-1403	Nuclear receptor coactivator 3
Q76I76	1423	7	0.492	QSLHKA;LSDHHE;NSIHEL;LTTHSS;VSLHPQ;PTDHPT;HTTHLL	182-187;465-470;783-788;829-834;1069-1074;1089-1094;1120-1125	Protein phosphatase Slingshot homolog 2
O75094-2	1423	4	0.281	HSNHLY;QTLHLA;ETVHGR;LTLHGN	213-218;430-435;594-599;828-833	Isoform 2 of Slit homolog 3 protein
Q4ADV7	1423	4	0.281	SSTHSE;PTHHEI;ASSHGP;SSSHGS	446-451;1179-1184;1187-1192;1380-1385	RAB6A-GEF complex partner protein 1
O94964	1423	3	0.211	RSEHEL;SSLHGK;ASYHQP	310-315;1159-1164;1322-1327	Protein SOGA1
Q96Q06-2	1423	1	0.070	ATTHGP	1190-1195	Isoform 2 of Perilipin-4
Q04656-5	1422	6	0.422	LTKHRG;ATLHHN;ISHHKI;NSEHPL;MTEHER;ISVHVG	586-591;679-684;990-995;1005-1010;1125-1130;1356-1361	Isoform 5 of Copper-transporting ATPase 1
Q9ULM3	1422	4	0.281	LSQHND;QSTHKW;ISQHLT;KTKHIA	143-148;229-234;843-848;1222-1227	YEATS domain-containing protein 2
Q2V2M9	1422	3	0.211	NSYHSS;ASAHEG;DTVHKQ	406-411;585-590;1118-1123	FH1/FH2 domain-containing protein 3
Q92766-5	1421	3	0.211	TTQHQL;ESTHSG;ASNHMA	76-81;1322-1327;1342-1347	Isoform 5 of Ras-responsive element-binding protein 1
Q68DA7	1419	6	0.423	SSDHIL;RSTHGN;CSSHSL;SSTHKQ;SSLHLE;TSLHRK	103-108;151-156;197-202;511-516;1064-1069;1155-1160	Formin-1
Q96RT1-8	1419	5	0.352	QSLHKL;ETEHLE;DSNHNP;FSNHNN;GSEHSL	69-74;803-808;947-952;1030-1035;1178-1183	Isoform 8 of Erbin
P13569-2	1419	4	0.282	ETLHRF;ITVHKS;NSTHSR;PSAHLD	603-608;792-797;833-838;1311-1316	Isoform 2 of Cystic fibrosis transmembrane conductance regulator
Q86US8	1419	1	0.070	ETDHRA	1291-1296	Telomerase-binding protein EST1A
B7ZLR4	1417	7	0.494	GTDHRS;SSSHSP;SSEHPL;MTDHEM;ASIHLS;VSVHIG;PSRHSA	335-340;341-346;1018-1023;1121-1126;1261-1266;1352-1357;1390-1395	ATP7B protein
P54132	1417	3	0.212	YTYHDV;YSRHNA;VSSHYF	993-998;1137-1142;1321-1326	Bloom syndrome protein
P23470-2	1416	6	0.424	GSEHSI;ISYHQL;QTAHFY;HSNHPE;DSKHSD;ITQHPL	160-165;276-281;767-772;839-844;871-876;1193-1198	Isoform 2 of Receptor-type tyrosine-protein phosphatase gamma
P33527-5	1416	4	0.282	LSRHDR;ETIHDP;ISRHHN;ISRHSL	57-62;200-205;809-814;1105-1110	Isoform 5 of Multidrug resistance-associated protein 1
Q9BZF9	1416	4	0.282	ASAHAA;PTEHAD;ESDHLG;VTLHAE	24-29;126-131;377-382;961-966	Uveal autoantigen with coiled-coil domains and ankyrin repeats
O95490-5	1416	3	0.212	CTSHWV;NTIHKN;YSLHKG	521-526;880-885;1191-1196	Isoform 5 of Adhesion G protein-coupled receptor L2
O75038	1416	2	0.141	YSNHKD;TSSHNT	251-256;338-343	1-phosphatidylinositol 4,5-bisphosphate phosphodiesterase eta-2
Q9UMD9-2	1415	4	0.283	VTRHAY;GTYHNN;PTLHPG;SSSHSS	104-109;232-237;268-273;1212-1217	Isoform 2 of Collagen alpha-1(XVII) chain
Q8TER0	1413	3	0.212	HTDHNA;RSSHQL;TSAHVV	532-537;962-967;1118-1123	Sushi, nidogen and EGF-like domain-containing protein 1
Q96JM2-2	1412	9	0.637	ITNHYQ;STSHFS;YTDHHS;LTSHLN;QTHHGH;LSSHSH;FTMHVE;ETKHTE;FSDHGA	229-234;490-495;711-716;752-757;951-956;1027-1032;1141-1146;1242-1247;1307-1312	Isoform 2 of Zinc finger protein 462
Q96RT1	1412	5	0.354	QSLHKL;ETEHLE;DSNHNP;FSNHNN;GSEHSL	69-74;803-808;947-952;1030-1035;1178-1183	Erbin
B1AJZ9	1412	3	0.212	VTQHHK;GSRHEE;MSGHVS	946-951;1140-1145;1262-1267	Forkhead-associated domain-containing protein 1
F8W9S7	1412	3	0.212	ATLHEP;LSSHEG;ESAHDS	198-203;810-815;1015-1020	GTPase-activating protein and VPS9 domain-containing protein 1
O15014	1411	6	0.425	CTRHDW;SSEHRP;QSYHTH;PSVHVP;LTQHQS;MSTHHH	345-350;416-421;988-993;1208-1213;1218-1223;1363-1368	Zinc finger protein 609
Q9UQ26	1411	5	0.354	RSQHEP;DSDHLS;TTNHSP;DSTHAQ;MTGHYN	308-313;318-323;459-464;764-769;1051-1056	Regulating synaptic membrane exocytosis protein 2
O15040	1411	3	0.213	ASGHLS;ASTHKP;VSVHSS	689-694;733-738;1270-1275	Tectonin beta-propeller repeat-containing protein 2
Q15075	1411	3	0.213	DSGHGG;ATLHQK;TSLHRI	69-74;337-342;358-363	Early endosome antigen 1
Q13428-2	1411	2	0.142	PTAHPR;KSAHTL	948-953;1090-1095	Isoform 2 of Treacle protein
P33527-7	1410	4	0.284	LSRHDR;ETIHDP;ISRHHN;ISRHSL	57-62;200-205;868-873;1164-1169	Isoform 7 of Multidrug resistance-associated protein 1
Q7Z3K3	1410	4	0.284	SSAHGS;DTRHLL;HSRHGQ;ESLHQL	343-348;615-620;855-860;1382-1387	Pogo transposable element with ZNF domain
Q9P2E9	1410	4	0.284	KTHHQK;DTWHKA;QSSHAS;HTSHLE	51-56;683-688;895-900;1197-1202	Ribosome-binding protein 1
Q96T23-2	1410	2	0.142	KSSHEI;ITGHRG	327-332;1024-1029	Isoform 2 of Remodeling and spacing factor 1
Q63HR2	1409	6	0.426	QSKHRD;CTIHGP;DSGHSS;PSGHST;ISHHVT;VSQHSI	166-171;389-394;512-517;884-889;1101-1106;1229-1234	Tensin-2
F8W9A8	1409	5	0.355	TTAHFF;ISFHSK;ETLHNA;DSMHSS;RTLHSP	12-17;109-114;1073-1078;1108-1113;1124-1129	Inositol hexakisphosphate and diphosphoinositol-pentakisphosphate kinase 1
Q92859-2	1408	9	0.639	HSKHNK;NTSHPG;VSSHSY;SSLHVR;PSSHYV;MTAHGT;TTSHQK;CTDHQD;PTAHVR	116-121;489-494;589-594;743-748;801-806;943-948;1131-1136;1268-1273;1296-1301	Isoform 2 of Neogenin
B7ZKN1	1408	6	0.426	QSSHSA;PSQHLQ;LSSHTA;TSRHTG;RSHHKD;GTVHWV	654-659;672-677;706-711;737-742;1061-1066;1230-1235	UTX protein
Q6PFW1-3	1408	5	0.355	TTAHFF;ISFHSK;ETLHNA;DSMHSS;RTLHSP	12-17;109-114;1072-1077;1107-1112;1123-1128	Isoform 3 of Inositol hexakisphosphate and diphosphoinositol-pentakisphosphate kinase 1
P33527-6	1407	4	0.284	LSRHDR;ETIHDP;ISRHHN;ISRHSL	57-62;200-205;865-870;1161-1166	Isoform 6 of Multidrug resistance-associated protein 1
Q49AJ0	1406	11	0.782	SSLHSA;STVHSR;VTVHAA;LTSHMM;VTLHSQ;ATGHNL;TTLHEL;RSLHRA;LSQHQV;HSVHSQ;VSTHSS	55-60;65-70;166-171;310-315;325-330;418-423;610-615;894-899;929-934;991-996;1077-1082	Protein FAM135B
J3JSM9	1406	9	0.640	PTTHLI;YSGHSD;STSHDR;FSNHRT;LSAHLK;NSKHNK;KSSHLE;ETKHSE;FSSHKL	314-319;340-345;430-435;477-482;725-730;956-961;983-988;1018-1023;1140-1145	ARHGAP21 protein
Q86YV5	1406	7	0.498	RSDHQL;PTAHPS;PTDHSN;TTWHRL;KSRHLL;GSGHWL;GTLHNW	37-42;316-321;662-667;669-674;719-724;888-893;1349-1354	Tyrosine-protein kinase SgK223
Q6PFW1-7	1406	5	0.356	TTAHFF;ISFHSK;ETLHNA;DSMHSS;RTLHSP	12-17;109-114;1030-1035;1065-1070;1081-1086	Isoform 7 of Inositol hexakisphosphate and diphosphoinositol-pentakisphosphate kinase 1
P35125	1406	3	0.213	SSEHIH;CTVHTR;ASIHAQ	137-142;907-912;936-941	Ubiquitin carboxyl-terminal hydrolase 6
Q9NXG0-2	1406	3	0.213	NSTHTA;KSSHTA;TSTHKA	341-346;954-959;1317-1322	Isoform 2 of Centlein
P82279	1406	2	0.142	FSYHEA;GTWHEV	373-378;1032-1037	Protein crumbs homolog 1
Q9UBS9-2	1405	7	0.498	PSQHTR;SSSHGK;QSMHAS;GTFHGR;GSEHFC;SSMHQD;PSLHDI	33-38;362-367;445-450;554-559;587-592;855-860;1379-1384	Isoform 2 of SUN domain-containing ossification factor
Q9NXG0	1405	3	0.214	NSTHTA;KSSHTA;TSTHKA	341-346;954-959;1317-1322	Centlein
Q5VXU9-3	1405	2	0.142	KTLHHL;PSLHWI	933-938;1026-1031	Isoform 3 of Uncharacterized protein C9orf84
B4DZD5	1404	4	0.285	YSSHQG;NSEHKE;PSIHLI;LSHHHT	336-341;612-617;632-637;964-969	cDNA FLJ60991, highly similar to FKBP12-rapamycin complex-associated protein
Q92954	1404	2	0.142	TTQHNK;TTIHKS	240-245;867-872	Proteoglycan 4
Q13075	1403	5	0.356	ATDHLL;ASKHIS;VSEHLL;RSIHFP;ISRHFT	429-434;441-446;859-864;914-919;1328-1333	Baculoviral IAP repeat-containing protein 1
O95490-2	1403	3	0.214	CTSHWV;NTIHKN;YSLHKG	521-526;867-872;1178-1183	Isoform 2 of Adhesion G protein-coupled receptor L2
Q5TB80	1403	3	0.214	DSTHFK;ESKHEE;DSQHVN	159-164;183-188;398-403	Centrosomal protein of 162 kDa
P39880-4	1403	1	0.071	LSGHSA	1006-1011	Isoform 5 of Homeobox protein cut-like 1
Q6P2E9	1401	8	0.571	ATQHLR;RSSHST;HTAHED;QSDHDD;LTEHQV;VTGHVE;ETRHEQ;PSAHLD	12-17;273-278;538-543;878-883;938-943;986-991;995-1000;1255-1260	Enhancer of mRNA-decapping protein 4
A7MBM2	1401	6	0.428	CSLHSC;SSSHNT;RTMHHF;ISYHLC;ASHHSS;PSTHTS	56-61;241-246;584-589;1038-1043;1355-1360;1392-1397	Protein dispatched homolog 2
O15550	1401	6	0.428	QSSHSA;PSQHLQ;LSSHTA;TSRHTG;RSHHKD;GTVHWV	647-652;665-670;699-704;730-735;1054-1059;1223-1228	Lysine-specific demethylase 6A
O75147-1	1401	5	0.357	DSSHFA;SSGHMH;VSGHGR;GSAHLV;LTVHEG	173-178;475-480;595-600;608-613;1277-1282	Isoform 3 of Obscurin-like protein 1
Q86VH2	1401	4	0.286	ISEHPS;KSSHIP;ASFHNL;PSGHML	121-126;287-292;1085-1090;1312-1317	Kinesin-like protein KIF27
Q15021	1401	2	0.143	VSRHSQ;ATGHFQ	89-94;539-544	Condensin complex subunit 1
Q2V2M9-2	1401	2	0.143	ASAHEG;DTVHKQ	564-569;1097-1102	Isoform 2 of FH1/FH2 domain-containing protein 3
F5H748	1400	7	0.500	GTDHRS;SSSHSP;SSEHPL;MTDHEM;ASIHLS;VSVHIG;PSRHSA	335-340;341-346;1001-1006;1104-1109;1244-1249;1335-1340;1373-1378	Copper-transporting ATPase 2
B4DSS0	1400	4	0.286	SSLHKL;ATTHEA;CTIHFR;ESGHKL	162-167;741-746;1308-1313;1335-1340	cDNA FLJ59300, highly similar to Homo sapiens peroxisome proliferative activated receptor, gamma, coactivator-related 1, mRNA
Q04912	1400	4	0.286	FSAHHN;HSFHTG;LSFHDG;STSHEM	164-169;251-256;801-806;1366-1371	Macrophage-stimulating protein receptor
Q9BY12	1400	2	0.143	KTRHPR;DSLHSC	89-94;331-336	S phase cyclin A-associated protein in the endoplasmic reticulum
F4MH40	1399	8	0.572	NTEHVL;LSLHMI;LSHHPV;TSRHTG;LSNHVH;KTDHSV;RTQHKD;GTVHWV	403-408;420-425;459-464;731-736;748-753;809-814;1053-1058;1222-1227	Ubiquitously transcribed tetratricopeptide repeat protein Y-linked transcript variant 65
Q5YLB2	1399	7	0.500	NTEHHQ;RSQHNR;NSGHEN;STRHIH;FSAHSG;GSSHAS;STRHST	235-240;315-320;550-555;616-621;885-890;1138-1143;1241-1246	Breast cancer type 1 susceptibility protein
Q9C000-3	1399	2	0.143	FSRHVK;VTFHLY	760-765;1216-1221	Isoform 3 of NACHT, LRR and PYD domains-containing protein 1
Q76NI1-4	1397	4	0.286	ETSHPS;TTAHHG;PSLHRL;ASGHRS	397-402;819-824;991-996;1374-1379	Isoform 4 of Protein very KIND
Q9BXX3	1397	3	0.215	DTVHSC;ESHHPR;VSEHAQ	966-971;1196-1201;1280-1285	Ankyrin repeat domain-containing protein 30A
Q8WWL7	1395	5	0.358	PSHHDP;CSNHEE;TTEHEM;FSLHVK;STSHGK	24-29;181-186;338-343;676-681;753-758	G2/mitotic-specific cyclin-B3
Q86UU0-3	1395	4	0.287	LTNHGK;QSQHQN;FTTHLA;GTVHSA	44-49;56-61;243-248;900-905	Isoform 3 of B-cell CLL/lymphoma 9-like protein
Q5JY77	1395	2	0.143	RSMHMA;GSEHED	224-229;298-303	G-protein coupled receptor-associated sorting protein 1
Q92628	1395	2	0.143	TTVHEK;ESVHGL	241-246;443-448	Uncharacterized protein KIAA0232
O15440-5	1394	7	0.502	ASMHSQ;TSKHQH;LSKHES;FSVHMT;DSSHSS;RTEHQA;RTLHSI	63-68;94-99;136-141;418-423;500-505;535-540;576-581	Isoform 5 of Multidrug resistance-associated protein 5
P42704	1394	3	0.215	VTGHAR;ESYHVP;VTVHLE	239-244;631-636;829-834	Leucine-rich PPR motif-containing protein, mitochondrial
A3KN83	1393	3	0.215	SSKHNG;WSAHQR;TSGHVE	385-390;594-599;1171-1176	Protein strawberry notch homolog 1
Q9BWH6	1393	3	0.215	GSSHSF;QTIHEE;LSTHPP	199-204;225-230;709-714	RNA polymerase II-associated protein 1
Q9H2M9	1393	2	0.144	KSKHEE;LSAHVG	353-358;839-844	Rab3 GTPase-activating protein non-catalytic subunit
P30622-2	1392	7	0.503	ATSHVG;RTDHQR;ETSHNQ;KTKHEE;VTSHQK;KSLHSV;HSTHHG	381-386;517-522;970-975;991-996;1147-1152;1221-1226;1359-1364	Isoform 3 of CAP-Gly domain-containing linker protein 1
O14607-4	1392	6	0.431	LSHHPV;TSRHTG;LSNHVH;KTDHSV;RTQHKD;GTVHWV	452-457;724-729;741-746;802-807;1046-1051;1215-1220	Isoform 4 of Histone demethylase UTY
Q96L93-2	1392	3	0.216	LSKHLV;RSFHIE;DSGHDQ	187-192;661-666;1258-1263	Isoform 2 of Kinesin-like protein KIF16B
Q9P2K9	1392	3	0.216	VTIHEI;TSLHFP;FTTHIL	296-301;639-644;1201-1206	Protein dispatched homolog 3
Q9Y4C0-4	1392	3	0.216	STLHSV;SSWHFL;TSMHLF	3-8;107-112;880-885	Isoform 4a of Neurexin-3
Q9BXX2	1392	2	0.144	ESHHPR;VSEHAQ	1176-1181;1260-1265	Ankyrin repeat domain-containing protein 30B
Q8TEU7-2	1391	3	0.216	SSLHSS;ISDHSS;DTDHNQ	1232-1237;1253-1258;1336-1341	Isoform 2 of Rap guanine nucleotide exchange factor 6
O75694	1391	2	0.144	ISLHLQ;YSHHSS	855-860;1165-1170	Nuclear pore complex protein Nup155
P08581	1390	4	0.288	QTFHTR;NSRHIS;NTVHID;YSVHNK	272-277;686-691;1049-1054;1235-1240	Hepatocyte growth factor receptor
Q6PL18	1390	4	0.288	ETYHRT;STEHLH;LSNHIA;KSSHKA	66-71;141-146;431-436;766-771	ATPase family AAA domain-containing protein 2
O14802	1390	2	0.144	PSLHKL;KTFHFA	466-471;1051-1056	DNA-directed RNA polymerase III subunit RPC1
F5GWV3	1389	7	0.504	LSLHMI;LSHHPV;TSRHTG;LSNHVH;KTDHSV;RTQHKD;GTVHWV	410-415;449-454;721-726;738-743;799-804;1043-1048;1212-1217	Histone demethylase UTY
O60336-3	1389	4	0.288	ESGHMP;STLHRN;RTHHVV;QSVHSL	109-114;313-318;486-491;1074-1079	Isoform 3 of Mitogen-activated protein kinase-binding protein 1
Q4G1H0	1389	3	0.216	STSHNR;CTKHHL;KSMHSS	162-167;287-292;391-396	Abnormal spindle-like microcephaly associated splice variant 2
Q9BZ95-2	1388	6	0.432	ASEHTK;ASNHSE;ITMHKG;CSNHSK;ASFHPE;CSEHDP	182-187;347-352;483-488;847-852;882-887;1356-1361	Isoform 2 of Histone-lysine N-methyltransferase NSD3
P39059	1388	5	0.360	LTVHPD;DTAHPG;ITFHGV;LSSHLQ;FSGHGG	222-227;970-975;980-985;1254-1259;1291-1296	Collagen alpha-1(XV) chain
Q8NET4	1388	5	0.360	ASGHMS;STSHIN;PTSHMT;VSLHLG;STGHHQ	932-937;1106-1111;1119-1124;1190-1195;1377-1382	Retrotransposon gag domain-containing protein 1
O75116	1388	1	0.072	ISKHAK	321-326	Rho-associated protein kinase 2
Q5VZ89-5	1387	6	0.433	LSVHDA;SSVHQK;KSEHTV;FSRHPT;KTAHKL;KSDHGS	134-139;292-297;446-451;493-498;518-523;1229-1234	Isoform 5 of DENN domain-containing protein 4C
Q12767-2	1386	8	0.577	WSLHWA;HSSHED;NTLHLS;YSHHKA;RSKHPS;FSDHLC;GSLHDD;KTQHYF	163-168;443-448;476-481;500-505;508-513;605-610;901-906;1163-1168	Isoform 2 of Transmembrane protein 94
Q6P158	1386	6	0.433	QTLHMT;NTHHKY;KSVHAE;LSLHLQ;FTSHHY;FSAHNL	99-104;427-432;512-517;779-784;977-982;1012-1017	Putative ATP-dependent RNA helicase DHX57
Q4ADV7-3	1386	4	0.289	SSTHSE;PTHHEI;ASSHGP;SSSHGS	446-451;1142-1147;1150-1155;1343-1348	Isoform 3 of RAB6A-GEF complex partner protein 1
Q9H7P9	1386	4	0.289	PSTHDI;VTQHQG;GSRHVQ;LSWHGS	560-565;749-754;943-948;1078-1083	Pleckstrin homology domain-containing family G member 2
A8K4T0	1386	3	0.216	RSDHSL;LSVHVP;QTFHGG	306-311;341-346;1030-1035	cDNA FLJ76806, highly similar to Homo sapiens roundabout, axon guidance receptor, homolog 3 (Drosophila) (ROBO3), mRNA
B4DIL4	1386	3	0.216	SSVHPQ;FSHHVL;STDHAF	19-24;79-84;1216-1221	cDNA FLJ50166, highly similar to Dedicator of cytokinesis protein 6
Q96MS0	1386	3	0.216	RSDHSL;LSVHVP;QTFHGG	306-311;341-346;1030-1035	Roundabout homolog 3
Q9ULL1	1385	7	0.505	WTDHQI;CSWHMG;SSGHRI;QSTHEL;ASQHQK;LSLHRS;NTLHSL	533-538;586-591;600-605;729-734;1006-1011;1208-1213;1319-1324	Pleckstrin homology domain-containing family G member 1
Q96M83	1385	6	0.433	QTAHSM;ESFHSH;LSTHNE;HSTHDE;ISVHQD;PSGHSK	266-271;668-673;706-711;818-823;900-905;1339-1344	Coiled-coil domain-containing protein 7
Q99102-16	1384	9	0.650	PSVHNV;PSVHNV;FTLHET;YSSHST;STNHST;ASGHSP;PSSHDA;GTFHPT;STGHAT	105-110;231-236;485-490;553-558;620-625;678-683;722-727;875-880;991-996	Isoform 16 of Mucin-4
O94966-6	1384	4	0.289	GSRHRT;GTHHAF;QSVHVK;HSEHHP	73-78;663-668;822-827;1329-1334	Isoform 6 of Ubiquitin carboxyl-terminal hydrolase 19
B1ALU1	1384	3	0.217	CTSHWV;NTIHKN;YSLHKG	459-464;805-810;1159-1164	Adhesion G protein-coupled receptor L2
P78357	1384	3	0.217	ISFHTG;LTVHSD;GSYHTN	788-793;861-866;1313-1318	Contactin-associated protein 1
Q8WX93	1383	7	0.506	TSSHES;ASGHGT;KSDHYT;CSLHTT;PSGHPH;DSAHKM;VSMHQD	4-9;746-751;1044-1049;1058-1063;1105-1110;1178-1183;1281-1286	Palladin
Q9UHN6	1383	6	0.434	NSRHPS;ATVHSI;TSVHLS;LSIHHS;ITVHGT;YTIHWN	20-25;147-152;527-532;572-577;582-587;1044-1049	Transmembrane protein 2
P23468-3	1383	3	0.217	PTNHEI;PTQHVN;PSHHPT	242-247;459-464;782-787	Isoform 3 of Receptor-type tyrosine-protein phosphatase delta
P35579-2	1382	3	0.217	ASSHKS;RTFHIF;KSVHEL	59-64;136-141;940-945	Isoform 2 of Myosin-9
Q9Y2I6	1382	3	0.217	SSGHLS;ESTHDA;ASTHQA	212-217;1111-1116;1163-1168	Ninein-like protein
B7Z826	1382	2	0.145	FSYHEA;GTWHEV	304-309;1008-1013	cDNA FLJ54394, highly similar to Crumbs homolog 1
Q14152	1382	2	0.145	QSMHLE;STLHRL	226-231;294-299	Eukaryotic translation initiation factor 3 subunit A
Q96J66	1382	2	0.145	LSVHDA;SSIHVY	120-125;1010-1015	ATP-binding cassette sub-family C member 11
P06213	1382	1	0.072	WSKHNL	441-446	Insulin receptor
Q8NDG6	1382	1	0.072	LSVHSA	845-850	Putative ATP-dependent RNA helicase TDRD9
Q9ULI3	1381	10	0.724	ESLHLP;WTVHSQ;KTMHVA;ITAHWL;SSDHTD;NSSHSE;QSHHLF;ASVHLL;STVHAS;GSRHSC	206-211;246-251;327-332;454-459;548-553;592-597;683-688;697-702;1113-1118;1355-1360	Protein HEG homolog 1
A0A024R920	1381	2	0.145	RSSHLR;RSRHRR	903-908;1061-1066	Voltage-dependent R-type calcium channel subunit alpha
A0A0A0MS94	1380	7	0.507	FTNHFF;VSDHQG;PTFHNQ;NSHHFI;RTTHAM;LTIHVL;NSSHVL	31-36;107-112;130-135;394-399;834-839;981-986;1170-1175	Cadherin-23
O75038-3	1380	2	0.145	YSNHKD;TSSHNT	251-256;338-343	Isoform 3 of 1-phosphatidylinositol 4,5-bisphosphate phosphodiesterase eta-2
O75976	1380	2	0.145	ASNHPI;PSMHMG	296-301;1131-1136	Carboxypeptidase D
Q5VV63	1379	4	0.290	CSGHGK;HSAHIM;CSGHAN;FSQHNT	215-220;414-419;1062-1067;1221-1226	Attractin-like protein 1
A4FU69-3	1379	3	0.218	ISSHIK;ISAHIS;PTIHRK	350-355;895-900;1094-1099	Isoform 3 of EF-hand calcium-binding domain-containing protein 5
P41229-4	1379	1	0.073	LTAHSW	1009-1014	Isoform 4 of Lysine-specific demethylase 5C
Q96HA7	1378	3	0.218	GTIHWR;RSRHGP;SSNHLG	209-214;732-737;1106-1111	Tonsoku-like protein
Q9HCK4	1378	2	0.145	NSIHEL;QTWHIQ	1006-1011;1183-1188	Roundabout homolog 2
F4MH47	1377	7	0.508	LSLHMI;LSHHPV;TSRHTG;LSNHVH;KTDHSV;RTQHKD;GTVHWV	398-403;437-442;709-714;726-731;787-792;1031-1036;1200-1205	Ubiquitously transcribed tetratricopeptide repeat protein Y-linked transcript variant 66
Q9UBW7	1377	3	0.218	ATHHNP;GSAHLF;KTLHET	277-282;349-354;688-693	Zinc finger MYM-type protein 2
Q86UU1	1377	2	0.145	SSYHLA;SSGHGV	290-295;1241-1246	Pleckstrin homology-like domain family B member 1
B1AJZ9-4	1376	3	0.218	VTQHHK;GSRHEE;MSGHVS	910-915;1104-1109;1226-1231	Isoform 4 of Forkhead-associated domain-containing protein 1
P82279-2	1376	2	0.145	FSYHEA;GTWHEV	373-378;1032-1037	Isoform 2 of Protein crumbs homolog 1
Q14112	1375	6	0.436	DTSHGR;ASGHTT;CSRHAF;VSGHLH;FTAHIS;LSLHGS	114-119;451-456;495-500;536-541;659-664;1137-1142	Nidogen-2
Q96K76	1375	5	0.364	DSVHDR;TTMHRI;SSSHSS;LSSHFK;KTGHRV	147-152;398-403;963-968;1076-1081;1345-1350	Ubiquitin carboxyl-terminal hydrolase 47
G5E9Y3	1375	2	0.145	GTVHIM;VTQHEL	116-121;832-837	Arf-GAP with Rho-GAP domain, ANK repeat and PH domain-containing protein 3
Q9NRR4	1374	8	0.582	MSFHPG;YSHHNF;PSRHRS;YTIHFI;LSMHQI;LTHHIR;PSHHLN;TSVHLY	10-15;172-177;275-280;627-632;697-702;866-871;900-905;980-985	Ribonuclease 3
Q9BZ95-4	1374	6	0.437	ASEHTK;ASNHSE;ITMHKG;CSNHSK;ASFHPE;CSEHDP	119-124;284-289;420-425;784-789;868-873;1342-1347	Isoform 4 of Histone-lysine N-methyltransferase NSD3
Q99683	1374	4	0.291	ETLHFG;ASHHHV;ATLHRI;QSAHRS	128-133;346-351;1052-1057;1235-1240	Mitogen-activated protein kinase kinase kinase 5
Q9ULJ8-3	1374	4	0.291	RSVHES;VTGHYP;SSDHIA;KSDHDV	148-153;230-235;985-990;1018-1023	Isoform 3 of Neurabin-1
Q6ZMQ8	1374	2	0.146	FSSHFD;LSAHSP	12-17;519-524	Serine/threonine-protein kinase LMTK1
Q6F5E8-2	1372	4	0.292	QSSHLE;LSRHLE;SSDHTT;PSHHWQ	243-248;295-300;673-678;747-752	Isoform 2 of Capping protein, Arp2/3 and myosin-I linker protein 2
Q8ND23	1372	4	0.292	VTRHVS;STTHSV;ESNHTL;ATWHIA	105-110;147-152;622-627;1223-1228	Capping protein, Arp2/3 and myosin-I linker protein 3
Q6ZQZ4	1372	3	0.219	ISLHKA;QSNHSC;PTFHSS	813-818;1224-1229;1258-1263	cDNA FLJ46776 fis, clone TRACH3026650, highly similar to Actin cross-linking family protein 7
Q86UR5-6	1371	8	0.584	LTNHSP;ATWHSR;ISSHPV;ESSHPP;RTTHHR;PTRHHD;TSLHSP;ESGHKK	444-449;570-575;580-585;701-706;945-950;990-995;1060-1065;1135-1140	Isoform 6 of Regulating synaptic membrane exocytosis protein 1
Q96RT1-2	1371	5	0.365	QSLHKL;ETEHLE;DSNHNP;FSNHNN;GSEHSL	69-74;803-808;947-952;1030-1035;1178-1183	Isoform 2 of Erbin
Q5VZK9	1371	1	0.073	KSIHSR	922-927	F-actin-uncapping protein LRRC16A
Q76LX8-2	1371	1	0.073	PSGHVM	244-249	Isoform 2 of A disintegrin and metalloproteinase with thrombospondin motifs 13
A6PVK7	1370	2	0.146	KTLHHL;PSLHWI	898-903;991-996	Uncharacterized protein C9orf84
Q14202	1370	2	0.146	GSFHEF;ETIHWR	375-380;731-736	Zinc finger MYM-type protein 3
Q5JR59	1369	7	0.511	SSSHDE;CSEHTS;HSAHPE;DSLHTT;VTDHPG;ATQHFF;MSTHEL	45-50;270-275;276-281;390-395;736-741;1032-1037;1171-1176	Microtubule-associated tumor suppressor candidate 2
O15013	1369	4	0.292	RSNHKK;HSRHLA;STAHGF;VSYHAH	300-305;719-724;917-922;1203-1208	Rho guanine nucleotide exchange factor 10
Q7Z478	1369	3	0.219	QSVHQL;RTQHAI;DSDHLT	452-457;832-837;1132-1137	ATP-dependent RNA helicase DHX29
B7Z6H4	1369	1	0.073	PSLHKL	466-471	DNA-directed RNA polymerase subunit
Q5T7B8	1368	7	0.512	KTTHPL;DSKHMV;ATEHTL;LTSHPP;RSGHVA;ATRHLW;TTIHMG	292-297;382-387;529-534;611-616;653-658;1108-1113;1193-1198	Kinesin-like protein KIF24
Q9ULK4	1368	7	0.512	LSLHQK;QSTHAF;LTVHAK;ETDHIN;HTKHMN;NTLHYY;CSTHLN	354-359;418-423;531-536;799-804;918-923;1007-1012;1284-1289	Mediator of RNA polymerase II transcription subunit 23
Q6YHK3-2	1368	5	0.365	LSSHPI;NSKHLN;ATGHQQ;ESIHFL;GSHHHS	118-123;165-170;724-729;993-998;1345-1350	Isoform 2 of CD109 antigen
Q6V1P9-4	1368	3	0.219	GSDHAW;VTIHIF;FSIHPR	570-575;862-867;923-928	Isoform 4 of Protocadherin-23
D6RA03	1367	7	0.512	RSQHEP;DSDHLS;TTNHSP;TSWHSS;MSLHPV;DSTHAQ;MTGHYN	55-60;65-70;206-211;330-335;340-345;464-469;767-772	Regulating synaptic membrane exocytosis protein 2
Q9H0B3-4	1367	6	0.439	ATVHEP;GSIHEN;VSNHAC;PTGHST;VSDHRC;SSRHMH	21-26;545-550;780-785;838-843;1215-1220;1358-1363	Isoform 4 of Uncharacterized protein KIAA1683
P08069	1367	2	0.146	ITWHRY;HSGHKA	507-512;1320-1325	Insulin-like growth factor 1 receptor
Q8IY17	1366	6	0.439	TSSHGL;ITGHQH;VSLHFV;TTVHAV;CSGHLH;RSIHRV	3-8;264-269;538-543;701-706;919-924;1059-1064	Neuropathy target esterase
O95405-2	1366	5	0.366	MTEHFS;LSDHLQ;ETGHTI;ISIHNQ;LTEHVA	389-394;595-600;1042-1047;1129-1134;1276-1281	Isoform 2 of Zinc finger FYVE domain-containing protein 9
Q9Y2G9	1366	3	0.220	PSTHDK;WSAHQR;RSLHAG	142-147;537-542;1321-1326	Protein strawberry notch homolog 2
P08123	1366	1	0.073	RTGHPG	1067-1072	Collagen alpha-2(I) chain
O96028	1365	1	0.073	CTAHFT	813-818	Histone-lysine N-methyltransferase NSD2
Q9ULM0	1364	5	0.367	GSLHRK;STVHSG;PTEHSP;GTKHEK;GTYHVV	83-88;242-247;768-773;779-784;1006-1011	Pleckstrin homology domain-containing family H member 1
P53355-4	1364	2	0.147	ITLHEV;PTHHPH	77-82;780-785	Isoform 4 of Death-associated protein kinase 1
Q2KHR2	1363	6	0.440	VTQHMQ;VSSHIG;MSSHTS;SSRHTP;VSGHGI;QSRHHD	301-306;625-630;828-833;899-904;980-985;1013-1018	DNA-binding protein RFX7
P35916	1363	5	0.367	LTIHNV;YSRHSR;STLHDA;ASEHRA;ESRHRQ	295-300;435-440;596-601;887-892;1288-1293	Vascular endothelial growth factor receptor 3
O60885	1362	2	0.147	FSTHIQ;STGHLR	1004-1009;1055-1060	Bromodomain-containing protein 4
B3KY03	1362	1	0.073	ATGHFQ	500-505	Condensin complex subunit 1
Q8WUJ3	1361	10	0.735	YSIHIS;RTRHIL;KTLHPG;GSKHFL;QTEHGE;LSIHHT;VTVHGS;YSEHIP;RSTHYQ;YTIHWD	73-78;95-100;166-171;256-261;304-309;580-585;590-595;715-720;1036-1041;1053-1058	Cell migration-inducing and hyaluronan-binding protein
Q92954-6	1361	2	0.147	TTQHNK;TTIHKS	197-202;824-829	Isoform F of Proteoglycan 4
Q9UKE5	1360	7	0.515	YSHHRN;QSVHEQ;VTSHRV;ETSHAD;RSGHSD;VSTHSQ;ETGHLD	76-81;609-614;628-633;886-891;914-919;950-955;1308-1313	TRAF2 and NCK-interacting protein kinase
P52701	1360	4	0.294	SSGHTR;GSRHPC;ATAHSL;FSTHYH	549-554;1093-1098;1204-1209;1245-1250	DNA mismatch repair protein Msh6
Q9P266	1359	5	0.368	WSSHPP;RSEHVM;YSSHQQ;GSQHGH;LTKHRE	103-108;159-164;298-303;531-536;669-674	Junctional protein associated with coronary artery disease
Q9Y2L5-2	1359	4	0.294	SSLHET;LTDHDR;SSKHWK;TSLHYP	322-327;342-347;1052-1057;1236-1241	Isoform 2 of Trafficking protein particle complex subunit 8
Q96J65	1359	3	0.221	KTYHTY;SSLHDT;ITYHLL	780-785;882-887;1011-1016	Multidrug resistance-associated protein 9
Q9UHC9	1359	3	0.221	TTIHQP;ITFHLL;FSTHTL	25-30;218-223;331-336	Niemann-Pick C1-like protein 1
Q92752	1358	5	0.368	TSDHES;CSGHGN;PSTHYT;LSYHQG;ESRHSQ	105-110;175-180;1013-1018;1268-1273;1314-1319	Tenascin-R
A6NC98-4	1358	3	0.221	PSHHLA;ESQHQR;QSEHDR	252-257;910-915;1044-1049	Isoform 4 of Coiled-coil domain-containing protein 88B
A6NKG5	1358	3	0.221	QTEHST;CTFHSP;DSDHSE	155-160;523-528;600-605	Retrotransposon-like protein 1
B5MEG5	1358	3	0.221	GTHHAF;QSVHVK;HSEHHP	600-605;759-764;1266-1271	Ubiquitin carboxyl-terminal hydrolase 19
Q99570	1358	2	0.147	LSMHPL;HSVHGI	1190-1195;1240-1245	Phosphoinositide 3-kinase regulatory subunit 4
Q7Z3K3-2	1357	4	0.295	SSAHGS;DTRHLL;HSRHGQ;ESLHQL	290-295;562-567;802-807;1329-1334	Isoform 2 of Pogo transposable element with ZNF domain
Q9H7P9-3	1357	4	0.295	PSTHDI;VTQHQG;GSRHVQ;LSWHGS	531-536;720-725;914-919;1049-1054	Isoform 3 of Pleckstrin homology domain-containing family G member 2
Q86UP2	1357	1	0.074	QSLHSK	530-535	Kinectin
Q96Q06	1357	1	0.074	ATTHGP	1124-1129	Perilipin-4
Q12767	1356	8	0.590	WSLHWA;HSSHED;NTLHLS;YSHHKA;RSKHPS;FSDHLC;GSLHDD;KTQHYF	163-168;443-448;476-481;500-505;508-513;605-610;901-906;1163-1168	Transmembrane protein 94
P35968	1356	4	0.295	SSKHQH;ESNHTI;ISFHVT;HSEHRA	264-269;372-377;543-548;876-881	Vascular endothelial growth factor receptor 2
Q8TEW0	1356	3	0.221	HSAHPS;SSSHDD;PSNHDR	423-428;779-784;1148-1153	Partitioning defective 3 homolog
B4E0B7	1356	2	0.147	VSRHSQ;ATGHFQ	44-49;494-499	Condensin complex subunit 1
P35670-3	1354	5	0.369	SSEHPL;MTDHEM;ASIHLS;VSVHIG;PSRHSA	955-960;1058-1063;1198-1203;1289-1294;1327-1332	Isoform 3 of Copper-transporting ATPase 2
Q13464	1354	1	0.074	KSGHLK	208-213	Rho-associated protein kinase 1
Q9P2D0	1353	5	0.370	NSKHHP;DSIHDV;SSLHSV;VTSHSS;CSTHGT	161-166;561-566;1194-1199;1215-1220;1243-1248	Inhibitor of Bruton tyrosine kinase
O95155-4	1353	4	0.296	YSDHFT;RTTHQD;LTLHAH;ATRHRE	463-468;558-563;811-816;857-862	Isoform 4 of Ubiquitin conjugation factor E4 B
O60503	1353	2	0.148	KSAHAL;CTDHRV	410-415;1245-1250	Adenylate cyclase type 9
Q9ULU8	1353	2	0.148	STTHAL;QSIHRG	450-455;994-999	Calcium-dependent secretion activator 1
Q8N2N9	1353	1	0.074	VSSHKQ	527-532	Ankyrin repeat domain-containing protein 36B
Q70CQ4	1352	5	0.370	NSQHDA;ETVHES;GTAHVK;QSKHSA;TSDHSL	224-229;385-390;550-555;966-971;1149-1154	Ubiquitin carboxyl-terminal hydrolase 31
Q14678	1352	3	0.222	ETTHDR;LSGHSG;ASEHGH	478-483;742-747;1274-1279	KN motif and ankyrin repeat domain-containing protein 1
Q8TER0-3	1352	3	0.222	HTDHNA;RSSHQL;TSAHVV	532-537;962-967;1118-1123	Isoform 2 of Sushi, nidogen and EGF-like domain-containing protein 1
P33527-8	1351	4	0.296	LSRHDR;ETIHDP;ISRHHN;ISRHSL	57-62;200-205;809-814;1105-1110	Isoform 8 of Multidrug resistance-associated protein 1
Q04912-2	1351	4	0.296	FSAHHN;HSFHTG;LSFHDG;STSHEM	164-169;251-256;801-806;1317-1322	Isoform Delta-RON of Macrophage-stimulating protein receptor
B4E2A0	1350	5	0.370	MSRHQN;FTKHVT;VSWHYC;ITHHGT;GSSHHI	62-67;183-188;548-553;640-645;697-702	cDNA FLJ61543, highly similar to Desmoplakin
P46100-6	1350	4	0.296	DSEHMH;HTNHKT;KSKHLK;LSSHTG	431-436;690-695;877-882;1167-1172	Isoform 6 of Transcriptional regulator ATRX
Q9Y6Q9-4	1350	4	0.296	ITRHDL;VSTHFL;LSHHFR;SSGHMG	268-273;374-379;1160-1165;1324-1329	Isoform 4 of Nuclear receptor coactivator 3
A4D1E1	1349	12	0.890	SSRHLS;STVHLN;HSDHGK;KSNHIS;CSSHRF;GTQHDR;KSSHTN;VSMHIN;LSKHLR;TTIHHT;LSSHSS;VSTHLN	8-13;397-402;666-671;678-683;726-731;848-853;1007-1012;1103-1108;1174-1179;1207-1212;1223-1228;1344-1349	Zinc finger protein 804B
A0A024RE13	1349	8	0.593	MSFHPG;YSHHNF;PSRHRS;YTIHFI;LSMHQI;LTHHIR;PSHHLN;TSVHLY	10-15;172-177;275-280;627-632;672-677;841-846;875-880;955-960	Ribonuclease III, nuclear, isoform CRA_a
Q9UQ26-8	1349	7	0.519	RSQHEP;DSDHLS;TTNHSP;TSWHSS;MSLHPV;DSTHAQ;MTGHYN	277-282;287-292;428-433;552-557;562-567;686-691;989-994	Isoform 8 of Regulating synaptic membrane exocytosis protein 2
Q9UPX0	1349	6	0.445	ASLHDK;DTFHNG;HTTHLL;RSKHSA;ASTHLT;PSLHQV	90-95;123-128;219-224;462-467;499-504;1189-1194	Protein turtle homolog B
Q5T5P2-7	1349	4	0.297	STAHPP;ASSHGG;PSQHSV;RTIHTP	302-307;407-412;861-866;1320-1325	Isoform 5 of Sickle tail protein homolog
Q9BZ72	1349	4	0.297	PSRHSI;SSRHLS;SSLHAS;CSRHSS	320-325;637-642;684-689;696-701	Membrane-associated phosphatidylinositol transfer protein 2
Q8WWI1-3	1349	1	0.074	ETGHLV	779-784	Isoform 3 of LIM domain only protein 7
Q5TZJ5	1347	8	0.594	QSSHEP;LSRHPP;PSLHSE;ETQHPE;ASDHMP;SSLHPR;YSEHGR;ASSHHH	136-141;302-307;420-425;539-544;877-882;988-993;1255-1260;1330-1335	Spermatogenesis-associated protein 31A1
O14607	1347	6	0.445	LSHHPV;TSRHTG;LSNHVH;KTDHSV;RTQHKD;GTVHWV	407-412;679-684;696-701;757-762;1001-1006;1170-1175	Histone demethylase UTY
Q9BZA7	1347	6	0.445	FTDHEI;NSKHHI;VSVHTR;VTFHLP;STSHGL;STQHHS	399-404;957-962;1005-1010;1053-1058;1080-1085;1181-1186	Protocadherin-11 X-linked
B7ZLE8	1347	5	0.371	ATDHLL;ASKHIS;VSEHLL;RSIHFP;ISRHFT	429-434;441-446;859-864;914-919;1272-1277	Baculoviral IAP repeat-containing protein 1
Q6ZU65	1347	4	0.297	RSVHNH;LSFHSP;QTTHSS;ASSHAL	665-670;760-765;825-830;907-912	Ubinuclein-2
O94856	1347	3	0.223	PSFHWT;GSSHPS;DSNHTK	71-76;709-714;1152-1157	Neurofascin
B4DYK7	1347	2	0.148	RTHHVV;QSVHSL	442-447;1030-1035	cDNA FLJ50296, highly similar to Homo sapiens mitogen activated protein kinase binding protein 1 (MAPKBP1), mRNA
B7Z7W7	1347	2	0.148	DSDHDM;STLHDA	945-950;1138-1143	cDNA FLJ52366
P39880-6	1347	1	0.074	LSGHSA	950-955	Isoform 7 of Homeobox protein cut-like 1
Q9H0D2	1346	7	0.520	LSKHYL;LTGHML;PSSHSF;DSLHAG;LSSHMC;VTRHIG;PSHHPT	155-160;183-188;408-413;609-614;853-858;923-928;1246-1251	Zinc finger protein 541
Q8IZF2	1346	6	0.446	STIHPL;LTIHNI;GSHHIK;VTFHTG;KSSHPE;SSQHSK	29-34;335-340;584-589;600-605;859-864;1287-1292	Adhesion G protein-coupled receptor F5
Q96RT1-4	1346	5	0.371	QSLHKL;ETEHLE;DSNHNP;FSNHNN;GSEHSL	69-74;803-808;947-952;1030-1035;1178-1183	Isoform 4 of Erbin
Q9H6K5	1346	2	0.149	ASEHST;LTIHPL	212-217;683-688	Proline-rich protein 36
A0A126LB07	1345	6	0.446	PTGHRF;ISFHEA;ISNHMG;NSVHFQ;FTQHLS;NTAHRE	470-475;568-573;656-661;883-888;1054-1059;1222-1227	Major capsid protein
F8VV64	1344	6	0.446	QSKHRD;CTIHGP;DSGHSS;PSGHST;ISHHVT;VSQHSI	166-171;389-394;512-517;819-824;1036-1041;1164-1169	Tensin-2
Q5T5P2-2	1344	4	0.298	STAHPP;ASSHGG;PSQHSV;RTIHTP	302-307;407-412;896-901;1315-1320	Isoform 2 of Sickle tail protein homolog
F1T0E5	1344	2	0.149	STTHAL;QSIHRG	450-455;1034-1039	Calcium-dependent secretion activator 1
Q96J66-2	1344	2	0.149	LSVHDA;SSIHVY	120-125;1010-1015	Isoform 2 of ATP-binding cassette sub-family C member 11
O75128-2	1343	7	0.521	ATLHVH;PSHHAL;PSMHSR;SSIHGA;TSWHQR;KSAHHE;TSLHSA	29-34;100-105;295-300;598-603;768-773;901-906;1189-1194	Isoform 2 of Protein cordon-bleu
Q96PV0	1343	6	0.447	ASIHRG;PSMHRT;VTNHYR;STLHAL;PSSHHH;ESAHIE	6-11;27-32;424-429;690-695;954-959;1169-1174	Ras/Rap GTPase-activating protein SynGAP
Q9BZ72-2	1343	4	0.298	PSRHSI;SSRHLS;SSLHAS;CSRHSS	320-325;637-642;684-689;696-701	Isoform 2 of Membrane-associated phosphatidylinositol transfer protein 2
Q2M1P5	1343	1	0.074	RTLHLR	635-640	Kinesin-like protein KIF7
Q86UR5-7	1342	8	0.596	LTNHSP;ATWHSR;ISSHPV;ESSHPP;RTTHHR;PTRHHD;TSLHSP;ESGHKK	444-449;570-575;580-585;701-706;944-949;989-994;1059-1064;1106-1111	Isoform 7 of Regulating synaptic membrane exocytosis protein 1
E7EX52	1342	6	0.447	QSEHLF;ESDHQS;MTTHLP;STNHSV;NTIHKN;ESEHSR	212-217;218-223;548-553;838-843;978-983;1042-1047	Adhesion G protein-coupled receptor L3
P21860	1342	6	0.447	LTGHNA;NSSHAL;GTVHKG;VTDHML;ESIHFG;VSLHPM	67-72;126-131;721-726;756-761;881-886;1082-1087	Receptor tyrosine-protein kinase erbB-3
Q14766-3	1342	6	0.447	VSNHTG;HSTHTL;QTIHST;PSYHGY;LSVHLT;STIHLH	19-24;133-138;206-211;275-280;367-372;451-456	Isoform 3 of Latent-transforming growth factor beta-binding protein 1
Q9H4Z2	1342	5	0.373	LTQHMK;STRHKK;VTLHVA;ATLHTA;QSSHGV	577-582;686-691;844-849;1159-1164;1166-1171	Zinc finger protein 335
Q8NEZ3	1342	3	0.224	ISTHTG;GSLHVF;LSTHGF	257-262;341-346;632-637	WD repeat-containing protein 19
Q8WXR4	1341	6	0.447	KTRHER;ESAHLI;SSQHQT;FTAHQT;GSVHRR;NSAHPS	322-327;444-449;621-626;1011-1016;1161-1166;1322-1327	Myosin-IIIb
Q9UKV3	1341	3	0.224	LSRHSP;VSQHTV;QTSHLP	198-203;466-471;752-757	Apoptotic chromatin condensation inducer in the nucleus
Q641Q2	1341	2	0.149	SSEHRR;DTLHSA	990-995;1022-1027	WASH complex subunit 2A
[truncated: 29,101 more rows]

## Sheet: Supplementary Table 2
Supplementary Table 2	List of human proteins contained G-motifs
#UniProt_AC	prot_length	motif_nbr	motif_nbr_normalized	motifs	positions	description
P20930	4061	67	1.650	GSRHPR;GTRHAE;GSGHQQ;GSHHEQ;GSHHEQ;GSHHSH;GTRHSG;GSRHPR;GTRHTQ;GSRHQL;GTGHGQ;GSHHEQ;GSHHEQ;GSHHSH;GSRHSG;GSRHPR;GSRHQQ;GSHHEQ;GSHHEQ;GSHHSH;GSRHSG;GSRHPG;GTHHTE;GSRHQQ;GSRHEQ;GSYHEQ;GSRHSG;GTRHAE;GSRHQQ;GSHHSH;GSRHSG;GSRHPG;GTRHTE;GSHHQL;GSHHSH;GSRHSG;GSRHPR;GTHHAE;GSHHQQ;GSHHKQ;GSHHSH;GSRHSG;GSRHPR;GTRHTQ;GSHHQQ;GSRHEQ;GSHHSH;GSRHSG;GSRHPR;GTRHTQ;GSHHQQ;GSRHEQ;GSHHSH;GSRHPR;GTRHAE;GSRHQQ;GSHHEQ;…	332-337;357-362;385-390;494-499;529-534;543-548;580-585;656-661;681-686;709-714;724-729;819-824;854-859;868-873;905-910;981-986;1034-1039;1143-1148;1178-1183;1192-1197;1229-1234;1305-1310;1330-1335;1358-1363;1467-1472;1502-1507;1553-1558;1654-1659;1682-1687;1840-1845;1877-1882;1953-1958;1978-1983;2006-2011;2165-2170;2202-2207;2278-2283;2303-2308;2331-2336;2440-2445;2489-2494;2526-2531;2602-2607;2…	Filaggrin						472-477
Q86YZ3	2850	34	1.193	GSGHSS;GSGHSS;GSGHSS;GSGHSS;GSGHSS;GSSHSS;GSGHSP;GSGHSS;GSGHSS;GSGHSS;GSGHSP;GSGHSS;GSGHFC;GSGHSS;GSGHSS;GSSHSS;GSGHSS;GSGHSS;GSGHFC;GSGHSS;GSGHSS;GSGHSS;GSGHSS;GSGHSP;GSGHSS;GSGHSS;GSGHFC;GSGHSS;GSGHSS;GSGHSS;GSGHSS;GSGHSS;GSGHFC;GSNHDG	250-255;315-320;367-372;484-489;577-582;719-724;771-776;950-955;1043-1048;1186-1191;1238-1243;1290-1295;1303-1308;1368-1373;1420-1425;1513-1518;1656-1661;1760-1765;1773-1778;1838-1843;1890-1895;1983-1988;2126-2131;2178-2183;2191-2196;2230-2235;2243-2248;2308-2313;2360-2365;2453-2458;2596-2601;2700-2705;2713-2718;2816-2821	Hornerin						472-477
Q5D862	2391	24	1.004	GTTHGQ;GSQHGE;GSGHSE;GSQHGE;GTTHGQ;GSGHSE;GSQHGE;GSQHEE;GTTHGQ;GSQHGQ;GTTHGQ;GSGHSE;GTIHGQ;GSQHGE;GTTHGQ;GSGHSE;GTTHGQ;GSQHGE;GTTHGQ;GSGHSE;GTIHGQ;GSRHGQ;GTTHGQ;GSGHSE	1312-1317;1374-1379;1421-1426;1451-1456;1466-1471;1498-1503;1526-1531;1603-1608;1618-1623;1678-1683;1693-1698;1725-1730;1768-1773;1830-1835;1845-1850;1952-1957;1995-2000;2055-2060;2070-2075;2102-2107;2145-2150;2205-2210;2220-2225;2252-2257	Filaggrin-2						118-123
Q9UKN1	5478	22	0.402	GSTHTT;GSTHTT;GSTHTT;GSTHST;GSTHTT;GSLHTT;GSTHTT;GSTHTT;GSTHTT;GSTHST;GSTHTT;GSTHTT;GSTHST;GSTHTT;GSLHTT;GSTHTT;GSTHTT;GSTHTT;GSTHST;GSTHTT;GSLHTT;GSMHTT	672-677;1002-1007;1086-1091;1280-1285;1476-1481;1560-1565;1727-1732;2085-2090;2169-2174;2363-2368;2559-2564;2643-2648;2837-2842;3033-3038;3117-3122;3284-3289;3642-3647;3726-3731;3920-3925;4116-4121;4200-4205;4367-4372	Mucin-12						408-413
A7Y9J9	6207	21	0.338	GSFHYK;GTAHTT;GTTHTA;GTTHTP;GTTHIT;GTAHTT;GTTHTP;GTTHTP;GTTHIT;GTSHTP;GTAHTT;GTTHTA;GTTHTP;GTTHIT;GTAHTT;GTTHTP;GTTHTP;GTTHIT;GTSHTP;GTAHTT;GTAHTP	85-90;2737-2742;2790-2795;2821-2826;2861-2866;3239-3244;3292-3297;3323-3328;3363-3368;3373-3378;3884-3889;3937-3942;3968-3973;4008-4013;4386-4391;4439-4444;4470-4475;4510-4515;4520-4525;5059-5064;5194-5199	Mucin 5AC, oligomeric mucus/gel-forming						21-26
Q9HC84	5762	21	0.364	GTAHTT;GTTHTA;GTTHTP;GTTHIT;GTAHTT;GTTHTP;GTTHTP;GTTHIT;GTSHTP;GTAHTT;GTTHTA;GTTHTP;GTTHIT;GTAHTT;GTTHTP;GTTHTP;GTTHIT;GTSHTP;GTAHTT;GTTHTA;GTAHTP	2044-2049;2097-2102;2183-2188;2223-2228;2601-2606;2654-2659;2740-2745;2780-2785;2790-2795;3301-3306;3354-3359;3440-3445;3480-3485;3858-3863;3911-3916;3997-4002;4037-4042;4047-4052;4586-4591;4644-4649;4872-4877	Mucin-5B						36-41
Q5VST9	7968	8	0.100	GTRHTL;GTVHLA;GTRHRL;GTVHRL;GSAHSS;GTAHLC;GTLHLL;GSHHAL	472-477;605-610;850-855;2431-2436;2543-2548;3994-3999;4303-4308;4486-4491	Obscurin						1138-1143
Q5VST9-3	6620	8	0.121	GTRHTL;GTVHLA;GTRHRL;GTVHRL;GSAHSS;GTAHLC;GTLHLL;GSHHAL	472-477;605-610;850-855;2431-2436;2543-2548;3994-3999;4303-4308;4486-4491	Isoform 3 of Obscurin						1138-1143
Q6ZS88	339	7	2.065	GTDHST;GTDHST;GTDHST;GTDHST;GTDHSN;GTDHST;GTDHST	115-120;125-130;145-150;155-160;205-210;225-230;235-240	cDNA FLJ45736 fis, clone JCMLC2002095, weakly similar to P-selectin glycoprotein ligand 1						127-132
Q6ZP14	413	6	1.453	GSVHPS;GSVHPS;GSVHPS;GSVHPS;GSVHPS;GSVHPS	91-96;136-141;181-186;248-253;315-320;382-387	cDNA FLJ26728 fis, clone PNC06635						88-93
Q8NDA2	5059	6	0.119	GSTHQL;GSRHSI;GSLHLD;GSQHRD;GSVHFA;GSGHTL	379-384;928-933;937-942;961-966;1211-1216;3372-3377	Hemicentin-2						305-310
Q01538	1121	5	0.446	GSGHVR;GTGHVT;GSGHIT;GSGHIT;GSGHAN	37-42;449-454;807-812;851-856;953-958	Myelin transcription factor 1						256-261
Q01538-2	1148	5	0.436	GSGHVR;GTGHVT;GSGHIT;GSGHIT;GSGHAN	37-42;449-454;834-839;878-883;980-985	Isoform 2 of Myelin transcription factor 1						418-423
Q02505	3323	5	0.150	GSIHTT;GTTHTE;GTTHTE;GTTHTE;GTTHTQ	234-239;545-550;920-925;1297-1302;1673-1678	Mucin-3A						100-105
Q02505-5	3265	5	0.153	GSIHTT;GTTHTE;GTTHTE;GTTHTE;GTTHTQ	234-239;545-550;920-925;1297-1302;1673-1678	Isoform 5 of Mucin-3A						396-401
Q5VST9-5	3911	5	0.128	GTRHTL;GTVHLA;GTRHRL;GTVHRL;GSAHSS	472-477;605-610;850-855;2431-2436;2543-2548	Isoform 4 of Obscurin						1219-1224
Q8WXI7	14507	5	0.034	GTTHLL;GSTHST;GSGHKS;GSSHSS;GSTHLL	622-627;2804-2809;5431-5436;9454-9459;10191-10196	Mucin-16						105-110
D3DPG0	34942	4	0.011	GTDHTS;GSIHFQ;GTKHSM;GSIHRL	1784-1789;3819-3824;13410-13415;14393-14398	Titin, isoform CRA_a						57-62
O95714	4834	4	0.083	GTVHTD;GSSHSA;GSSHSV;GSAHTL	2352-2357;3107-3112;3317-3322;4309-4314	E3 ubiquitin-protein ligase HERC2						79-84
P98160	4391	4	0.091	GSFHLS;GSAHAQ;GSSHVP;GSGHGI	909-914;2076-2081;2621-2626;4178-4183	Basement membrane-specific heparan sulfate proteoglycan core protein						55-60
Q6P6D5	591	4	0.677	GSGHVR;GTGHVT;GSGHIT;GSGHIT	37-42;151-156;509-514;530-535	MYT1 protein						277-282
Q6W4X9	2439	4	0.164	GSTHTA;GSTHTA;GSTHTA;GSTHTA	1494-1499;1663-1668;1887-1892;2056-2061	Mucin-6						227-232
Q86TB3	2170	4	0.184	GTRHTG;GTEHVF;GTLHLC;GSGHLA	195-200;350-355;560-565;1719-1724	Alpha-protein kinase 2						310-315
Q8WZ42	34350	4	0.012	GTDHTS;GSIHFQ;GTKHSM;GSIHRL	1784-1789;3819-3824;12818-12823;13801-13806	Titin						227-232
Q8WZ42-10	27051	4	0.015	GTDHTS;GSIHFQ;GTKHSM;GSIHRL	1738-1743;3898-3903;5519-5524;6502-6507	Isoform 10 of Titin						34-39
Q8WZ42-12	35991	4	0.011	GTDHTS;GSIHFQ;GTKHSM;GSIHRL	1784-1789;4136-4141;14459-14464;15442-15447	Isoform 12 of Titin						34-39
Q8WZ42-13	34484	4	0.012	GTDHTS;GSIHFQ;GTKHSM;GSIHRL	1784-1789;3819-3824;12952-12957;13935-13940	Isoform 13 of Titin						104-109
Q8WZ42-3	26926	4	0.015	GTDHTS;GSIHFQ;GTKHSM;GSIHRL	1738-1743;3773-3778;5394-5399;6377-6382	Isoform 3 of Titin						41-46
Q8WZ42-5	32900	4	0.012	GTDHTS;GSIHFQ;GTKHSM;GSIHRL	1784-1789;3819-3824;11368-11373;12351-12356	Isoform 5 of Titin						25-30
Q8WZ42-8	34475	4	0.012	GTDHTS;GSIHFQ;GTKHSM;GSIHRL	1784-1789;3944-3949;12943-12948;13926-13931	Isoform 8 of Titin						426-431
Q8WZ42-9	27118	4	0.015	GTDHTS;GSIHFQ;GTKHSM;GSIHRL	1738-1743;3965-3970;5586-5591;6569-6574	Isoform 9 of Titin						1-6
Q9UL68	1186	4	0.337	GSGHVS;GTGHVT;GSGHIT;GSGHVS	38-43;513-518;912-917;1014-1019	Myelin transcription factor 1-like protein						174-179
Q9UL68-2	1132	4	0.353	GSGHVS;GTGHVT;GSGHIT;GSGHVS	38-43;459-464;858-863;960-965	Isoform 2 of Myelin transcription factor 1-like protein						385-390;798-803
Q9Y6R7	5405	4	0.074	GTYHPP;GTYHEA;GTYHEA;GTYHEA	1195-1200;2013-2018;3214-3219;4415-4420	IgGFc-binding protein						154-159
A0A0A0MT49	1681	3	0.178	GSAHSM;GSEHAS;GSRHRK	37-42;126-131;1401-1406	Transcription activator BRG1						601-606
A0A1B0GUM4	881	3	0.341	GTNHSK;GSSHSP;GTRHHT	746-751;856-861;872-877	Cyclin-dependent kinase-like 5						488-493
A6NKC6	2400	3	0.125	GSSHQS;GSVHGQ;GSGHED	874-879;1403-1408;1807-1812	Retinitis pigmentosa 1-like 1 protein						197-202
B9EGQ8	1681	3	0.178	GSAHSM;GSEHAS;GSRHRK	37-42;126-131;1401-1406	SMARCA4 protein						573-578
O15018	2839	3	0.106	GTEHRI;GSRHRP;GTDHRK	289-294;1115-1120;1910-1915	PDZ domain-containing protein 2						285-290
O15018-2	2640	3	0.114	GTEHRI;GSRHRP;GTDHRK	289-294;917-922;1711-1716	Isoform 2 of PDZ domain-containing protein 2						112-117
O60284	1047	3	0.287	GTGHVT;GSGHVT;GSGHVT	375-380;731-736;775-780	Suppression of tumorigenicity 18 protein						23-28
O75445	5202	3	0.058	GSAHSS;GTSHQA;GSLHRS	2517-2522;4023-4028;5139-5144	Usherin						437-442
P51532	1647	3	0.182	GSAHSM;GSEHAS;GSRHRK	37-42;126-131;1370-1375	Transcription activator BRG1						908-913
P51532-2	1614	3	0.186	GSAHSM;GSEHAS;GSRHRK	37-42;126-131;1337-1342	Isoform 2 of Transcription activator BRG1						258-263;329-334
P98161	4303	3	0.070	GTYHVR;GTYHVQ;GSYHLN	1185-1190;1691-1696;2989-2994	Polycystin-1						301-306
Q10571	1320	3	0.227	GSHHPH;GSRHPL;GSMHNG	103-108;332-337;475-480	Transcriptional activator MN1						221-226
Q15142	3638	3	0.082	GTYHVR;GTYHVQ;GSYHLN	866-871;1224-1229;2325-2330	Polycystic kidney disease-associated protein						158-163
Q16787	3333	3	0.090	GSGHTI;GSFHAS;GSFHLD	92-97;1155-1160;1441-1446	Laminin subunit alpha-3						2013-2018;3214-3219
Q16787-3	3277	3	0.092	GSGHTI;GSFHAS;GSFHLD	92-97;1155-1160;1441-1446	Isoform 3 of Laminin subunit alpha-3						320-325
Q24JP5	1023	3	0.293	GTAHQA;GSRHHT;GTAHPG	169-174;318-323;654-659	Transmembrane protein 132A						203-208
Q2KJY2	2108	3	0.142	GSEHYD;GSRHVG;GSKHIP	210-215;232-237;746-751	Kinesin-like protein KIF26B						29-34;303-308
Q6ZRS5	595	3	0.504	GSRHSI;GSLHLD;GSQHRD	192-197;201-206;225-230	cDNA FLJ46139 fis, clone TESTI2052670, weakly similar to Basement membrane-specific heparan sulfate proteoglycan core protein						127-132
Q6ZU49	146	3	2.055	GSAHPT;GSAHPT;GSAHPH	24-29;40-45;48-53	cDNA FLJ43999 fis, clone TESTI4021491						61-66
Q8IWN7	2480	3	0.121	GSSHQS;GSVHGQ;GSGHED	874-879;1483-1488;1887-1892	Retinitis pigmentosa 1-like 1 protein						69-74
Q8WZ42-11	33423	3	0.009	GTDHTS;GTKHSM;GSIHRL	1784-1789;11891-11896;12874-12879	Isoform 11 of Titin						23-28
Q8WZ42-4	33445	3	0.009	GTDHTS;GTKHSM;GSIHRL	1784-1789;11913-11918;12896-12901	Isoform 4 of Titin						53-58;69-74
Q8WZ42-7	33615	3	0.009	GTDHTS;GTKHSM;GSIHRL	1784-1789;12083-12088;13066-13071	Isoform 7 of Titin						55-60
Q92736	4967	3	0.060	GSLHVD;GSLHAR;GTEHHA	199-204;1802-1807;2537-2542	Ryanodine receptor 2						32-37
Q96M86	4753	3	0.063	GTWHHH;GSLHPQ;GTFHPS	346-351;1094-1099;2359-2364	Dynein heavy chain domain-containing protein 1						23-28
Q96RW7	5635	3	0.053	GSLHIE;GSAHRH;GSWHSW	943-948;3974-3979;4818-4823	Hemicentin-1						423-428
Q96RW7-2	5518	3	0.054	GSLHIE;GSAHRH;GSWHSW	943-948;3974-3979;4818-4823	Isoform 2 of Hemicentin-1						423-428
Q9BZY1	854	3	0.351	GTYHPP;GSSHLS;GSSHLS	610-615;733-738;763-768	Tripartite motif protein TRIM19 delta						295-300
Q9UK80	565	3	0.531	GSFHMI;GSGHVG;GSVHYG	181-186;208-213;512-517	Ubiquitin carboxyl-terminal hydrolase 21						50-55
Q9UK80-3	551	3	0.544	GSFHMI;GSGHVG;GSVHYG	181-186;208-213;498-503	Isoform 3 of Ubiquitin carboxyl-terminal hydrolase 21						320-325
Q9ULM0	1364	3	0.220	GSLHRK;GTKHEK;GTYHVV	83-88;779-784;1006-1011	Pleckstrin homology domain-containing family H member 1						256-261
A0A087WUZ6	1182	2	0.169	GTSHTG;GTIHDI	385-390;798-803	InaD-like protein						98-103
A0A087WXA3	653	2	0.306	GSSHSP;GSAHSP	258-263;329-334	Serine/arginine repetitive matrix protein 3						32-37
A0A087WXI2	4204	2	0.048	GTYHEA;GTYHEA	2013-2018;3214-3219	IgGFc-binding protein						97-102
A0A087WYP7	518	2	0.386	GTHHFR;GSGHTH	29-34;303-308	Transducin beta-like protein 3						103-108
A0A087WZL5	83	2	2.410	GSRHSP;GTHHHA	53-58;69-74	Nucleoporin-like protein 2						18-23
A0A0C4DGN6	747	2	0.268	GSTHRR;GSRHTS	506-511;566-571	ARF GTPase-activating protein GIT1						151-156
A0A0U1RQM7	293	2	0.683	GTVHIF;GTFHKY	192-197;263-268	WD repeat domain phosphoinositide-interacting protein 4						48-53
A0A0U1RR06	346	2	0.578	GTVHIF;GTFHKY	245-250;316-321	WD repeat domain phosphoinositide-interacting protein 4						136-141
A2VEC9	5147	2	0.039	GSLHAS;GSQHQD	2077-2082;4130-4135	SCO-spondin						123-128
A6NJ78-4	279	2	0.717	GTQHLP;GSSHIC	227-232;272-277	Isoform 4 of Probable methyltransferase-like protein 15						34-39
A6NNA2	597	2	0.335	GSSHSP;GSAHSP	258-263;329-334	Serine/arginine repetitive matrix protein 3						29-34
A9Z1Z3	1794	2	0.111	GSGHLV;GSLHMW	1209-1214;1463-1468	Fer-1-like protein 4						426-431
B3KX34	454	2	0.441	GSLHWL;GSVHAT	54-59;267-272	cDNA FLJ44608 fis, clone BRACE2010336, highly similar to Tetratricopeptide repeat protein 7B						60-65
B3KX39	1034	2	0.193	GTAHIT;GSRHNG	129-134;244-249	cDNA FLJ44690 fis, clone BRACE3013418, highly similar to Homo sapiens ankyrin 1, erythrocytic (ANK1), transcript variant 2, mRNA						754-759
B3KXQ2	928	2	0.216	GSRHDF;GTRHDH	103-108;377-382	cDNA FLJ45846 fis, clone OCBBF2007039, highly similar to ADAMTS-16 (EC 3.4.24.-)						168-173
B3KY56	1058	2	0.189	GTEHVL;GTKHLS	598-603;769-774	cDNA FLJ46898 fis, clone UTERU3022168, highly similar to Protein FAM62A						46-51
B4DEI9	214	2	0.935	GSAHPE;GSFHLL	130-135;179-184	Hairy/enhancer-of-split-related with YRPW motif protein 1						122-127
B4DG77	257	2	0.778	GSLHIG;GSDHAG	150-155;182-187	cDNA FLJ53779, highly similar to Homo sapiens valyl-tRNA synthetase like (VARSL), mRNA						142-147
B4DG84	625	2	0.320	GSQHLI;GSIHSN	27-32;279-284	cDNA FLJ56432, highly similar to Homo sapiens kinase D-interacting substance of 220 kDa (KIDINS220), mRNA						116-121
B4DLP3	569	2	0.351	GSAHAL;GSLHVF	210-215;453-458	cDNA FLJ56107, highly similar to WD repeat protein 6						64-69
B4DSV2	608	2	0.329	GSGHLN;GSQHPF	173-178;282-287	cDNA FLJ60868, highly similar to Sal-like protein 2						32-37
B4DTA7	566	2	0.353	GSTHLN;GSDHFL	51-56;523-528	cDNA FLJ50207, highly similar to Pappalysin-1 (EC 3.4.24.79)						37-42;126-131;1401-1406
B4DTX9	219	2	0.913	GSSHVM;GSYHPG	48-53;96-101	cDNA FLJ58943, highly similar to Ras GTPase-activating protein 4						98-103
B4DYM4	883	2	0.227	GTFHGR;GSEHFC	359-364;399-404	SUN domain-containing ossification factor						30-35
B4E325	449	2	0.445	GSMHTA;GSLHVG	12-17;92-97	cDNA FLJ54048, highly similar to 55 kDa erythrocyte membrane protein (p55)						348-353
B7Z7R6	1288	2	0.155	GTIHGI;GSTHST	320-325;917-922	cDNA FLJ60959, highly similar to PAS domain-containing serine/threonine-protein kinase (EC 2.7.11.1)						475-480
C9JYH8	325	2	0.615	GTVHIF;GTFHKY	224-229;295-300	WD repeat domain 45, isoform CRA_e						68-73
D3DQ09	427	2	0.468	GSFHSR;GSHHAN	122-127;218-223	GC-rich promoter binding protein 1-like 1, isoform CRA_a						120-125
D3DR43	533	2	0.375	GSEHIP;GSVHGD	187-192;311-316	Sorbin and SH3 domain containing 1, isoform CRA_e						1155-1160
E5RG07	165	2	1.212	GTQHHE;GSGHHC	26-31;124-129	Zinc finger protein GLI4						121-126
E7EWM1	946	2	0.211	GSLHSP;GSTHGT	511-516;676-681	Nuclear receptor coactivator 2						135-140
E9PBQ4	392	2	0.510	GSLHNF;GSHHVV	84-89;145-150	Nuclear receptor subfamily 4 group A member 2						506-511;566-571
F1DAL2	573	2	0.349	GSLHNF;GSHHVV	147-152;208-213	Nuclear receptor related 1						363-368
F8W8U2	439	2	0.456	GSVHLA;GSRHMK	37-42;244-249	MAP kinase-activating death domain protein						524-529
F8WCB3	161	2	1.242	GTYHIL;GTSHFW	135-140;155-160	Cohesin subunit SA-1						186-191
O14746	1132	2	0.177	GTRHSH;GSRHNE	291-296;479-484	Telomerase reverse transcriptase						178-183
O14746-2	807	2	0.248	GTRHSH;GSRHNE	291-296;479-484	Isoform 2 of Telomerase reverse transcriptase						178-183
O14746-3	1069	2	0.187	GTRHSH;GSRHNE	291-296;479-484	Isoform 3 of Telomerase reverse transcriptase						423-428
O15027	2179	2	0.092	GSFHGD;GSNHSL	1219-1224;1586-1591	Protein transport protein Sec16A						30-35
O15027-4	2154	2	0.093	GSFHGD;GSNHSL	1219-1224;1586-1591	Isoform 4 of Protein transport protein Sec16A						1230-1235
O15027-5	2201	2	0.091	GSFHGD;GSNHSL	1219-1224;1586-1591	Isoform 5 of Protein transport protein Sec16A						46-51
O43157	2135	2	0.094	GSVHQG;GSDHTP	112-117;378-383	Plexin-B1						72-77
O43157-2	1952	2	0.102	GSVHQG;GSDHTP	112-117;378-383	Isoform 2 of Plexin-B1						100-105
O43157-3	729	2	0.274	GSVHQG;GSDHTP	112-117;378-383	Isoform 3 of Plexin-B1						771-776
O43182	974	2	0.205	GSFHFD;GTWHST	116-121;736-741	Rho GTPase-activating protein 6						56-61
O43451	1857	2	0.108	GTTHAR;GSAHGV	66-71;1180-1185	Maltase-glucoamylase, intestinal						56-61
O75592	4640	2	0.043	GSNHTA;GTTHFC	961-966;4574-4579	E3 ubiquitin-protein ligase MYCBP2						56-61
O75962	3097	2	0.065	GTSHPH;GSGHSG	371-376;2317-2322	Triple functional domain protein						200-205
O75962-2	2921	2	0.068	GTSHPH;GSGHSG	371-376;2317-2322	Isoform 2 of Triple functional domain protein						197-202
O94759	1503	2	0.133	GTVHRR;GTLHTI	245-250;335-340	Transient receptor potential cation channel subfamily M member 2						56-61
O94759-2	1449	2	0.138	GTVHRR;GTLHTI	245-250;335-340	Isoform 2 of Transient receptor potential cation channel subfamily M member 2						875-880
O94759-3	846	2	0.236	GTVHRR;GTLHTI	245-250;335-340	Isoform 3 of Transient receptor potential cation channel subfamily M member 2						875-880
O94966	1318	2	0.152	GSRHRT;GTHHAF	73-78;560-565	Ubiquitin carboxyl-terminal hydrolase 19						703-708
O94966-2	660	2	0.303	GSRHRT;GTHHAF	73-78;646-651	Isoform 2 of Ubiquitin carboxyl-terminal hydrolase 19						442-447
O94966-3	1281	2	0.156	GSRHRT;GTHHAF	73-78;560-565	Isoform 3 of Ubiquitin carboxyl-terminal hydrolase 19						69-74
O94966-6	1384	2	0.145	GSRHRT;GTHHAF	73-78;663-668	Isoform 6 of Ubiquitin carboxyl-terminal hydrolase 19						12-17
O94972	964	2	0.207	GSSHGY;GSRHSS	585-590;804-809	E3 ubiquitin-protein ligase TRIM37						35-40
O94972-2	803	2	0.249	GSSHGY;GSRHSS	463-468;682-687	Isoform 2 of E3 ubiquitin-protein ligase TRIM37						34-39
P11168	524	2	0.382	GTFHQL;GSAHRP	189-194;504-509	Solute carrier family 2, facilitated glucose transporter member 2						524-529
P16157-21	1897	2	0.105	GTAHIT;GSRHNG	854-859;969-974	Isoform Br21 of Ankyrin-1						88-93
P20719	270	2	0.741	GSGHFG;GSTHIS	60-65;133-138	Homeobox protein Hox-A5						34-39
P23471	2315	2	0.086	GSEHSL;GSQHIF	139-144;935-940	Receptor-type tyrosine-protein phosphatase zeta						67-72
P23771	443	2	0.451	GSHHTA;GTGHYL	104-109;278-283	Trans-acting T-cell-specific transcription factor GATA-3						1086-1091
P25391	3075	2	0.065	GSTHHR;GSVHGD	1050-1055;1515-1520	Laminin subunit alpha-1						192-197;263-268
P29590-13	781	2	0.256	GTYHPP;GSSHLS	567-572;690-695	Isoform PML-13 of Protein PML						525-530
P29590-8	829	2	0.241	GTYHPP;GSSHLS	615-620;738-743	Isoform PML-2 of Protein PML						338-343
P32942	547	2	0.366	GSSHFV;GSYHVR	482-487;517-522	Intercellular adhesion molecule 3						335-340
P43354	598	2	0.334	GSLHNF;GSHHVV	147-152;208-213	Nuclear receptor subfamily 4 group A member 2						245-250;316-321
P51610	2035	2	0.098	GTTHTA;GTTHTA	1328-1333;1428-1433	Host cell factor 1						481-486
P51610-2	1966	2	0.102	GTTHTA;GTTHTA	1259-1264;1359-1364	Isoform 2 of Host cell factor 1						385-390
P51610-4	2079	2	0.096	GTTHTA;GTTHTA	1328-1333;1428-1433	Isoform 4 of Host cell factor 1						8-13
P54886	795	2	0.252	GTLHEL;GSSHTD	205-210;692-697	Delta-1-pyrroline-5-carboxylate synthase						156-161
P78509	3460	2	0.058	GTSHEE;GTGHDQ	3066-3071;3412-3417	Reelin						151-156
Q00013	466	2	0.429	GSMHTA;GSLHVG	12-17;109-114	55 kDa erythrocyte membrane protein						664-669
Q00013-3	446	2	0.448	GSMHTA;GSLHVG	12-17;109-114	Isoform 3 of 55 kDa erythrocyte membrane protein						675-680
Q02246	1040	2	0.192	GSRHQL;GSTHWQ	85-90;754-759	Contactin-2						581-586
Q04756	655	2	0.305	GSAHRK;GTRHTA	126-131;239-244	Hepatocyte growth factor activator						3691-3696
Q07954	4544	2	0.044	GSGHME;GSRHSL	1465-1470;4516-4521	Prolow-density lipoprotein receptor-related protein 1						26-31
Q12788	808	2	0.248	GTHHFR;GSGHTH	143-148;417-422	Transducin beta-like protein 3						204-209
Q12837	409	2	0.489	GSLHVE;GTHHHH	18-23;169-174	POU domain, class 4, transcription factor 2						34-39
Q12873	2000	2	0.100	GSVHSA;GTLHMY	329-334;734-739	Chromodomain-helicase-DNA-binding protein 3						200-205
Q12873-2	1966	2	0.102	GSVHSA;GTLHMY	329-334;734-739	Isoform 2 of Chromodomain-helicase-DNA-binding protein 3						45-50
Q12955	4377	2	0.046	GSRHHG;GSGHVE	999-1004;4289-4294	Ankyrin-3						97-102
Q12955-4	1868	2	0.107	GSRHHG;GSGHVE	1000-1005;1780-1785	Isoform 2 of Ankyrin-3						62-67
Q12955-7	1465	2	0.137	GSRHHG;GSGHVE	593-598;1374-1379	Isoform 5 of Ankyrin-3						38-43
Q12967-4	885	2	0.226	GTGHPP;GSSHSK	33-38;653-658	Isoform 4 of Ral guanine nucleotide dissociation stimulator						6-11
Q13219	1627	2	0.123	GSTHLN;GSFHVC	509-514;1466-1471	Pappalysin-1						746-751;856-861;872-877
Q14005	1332	2	0.150	GTTHHD;GSLHGD	1172-1177;1253-1258	Pro-interleukin-16						550-555
Q14832-2	537	2	0.372	GSEHVA;GSHHPV	312-317;467-472	Isoform 2 of Metabotropic glutamate receptor 3						165-170
Q15027	740	2	0.270	GSGHLA;GSLHPG	378-383;567-572	Arf-GAP with coiled-coil, ANK repeat and PH domain-containing protein 1						111-116
Q15596	1464	2	0.137	GSLHSP;GSTHGT	511-516;676-681	Nuclear receptor coactivator 2						1109-1114
Q15751	4861	2	0.041	GSSHTI;GTSHSL	569-574;726-731	Probable E3 ubiquitin-protein ligase HERC1						33-38
Q16478	980	2	0.204	GTIHAG;GSAHGG	667-672;900-905	Glutamate receptor ionotropic, kainate 5						287-292
Q16769	361	2	0.554	GTLHLL;GSRHLA	11-16;215-220	Glutaminyl-peptide cyclotransferase						982-987
Q16769-2	312	2	0.641	GTLHLL;GSRHLA	11-16;166-171	Isoform 2 of Glutaminyl-peptide cyclotransferase						258-263
Q24JP5-3	412	2	0.485	GTAHQA;GSRHHT	158-163;307-312	Isoform 3 of Transmembrane protein 132A						38-43
Q24JP5-4	774	2	0.258	GSRHHT;GTAHPG	68-73;405-410	Isoform 4 of Transmembrane protein 132A						309-314
Q2WGJ9	1857	2	0.108	GSHHGS;GTNHPP	516-521;810-815	Fer-1-like protein 6						356-361
Q2WGN9	574	2	0.348	GSTHRI;GTSHTF	285-290;458-463	GRB2-associated-binding protein 4						833-838
Q3LXA3	575	2	0.348	GSGHEP;GTTHSR	56-61;405-410	Triokinase/FMN cyclase						98-103
Q49AP2	692	2	0.289	GTNHEI;GTQHLL	58-63;553-558	RAP1GAP protein						604-609
Q4ZHG4	1894	2	0.106	GTSHRP;GSLHPK	628-633;655-660	Fibronectin type III domain-containing protein 1						1355-1360
Q4ZHG4-2	1831	2	0.109	GTSHRP;GSLHPK	565-570;592-597	Isoform 2 of Fibronectin type III domain-containing protein 1						545-550
Q53EU6	434	2	0.461	GTIHYH;GTIHPV	208-213;324-329	Glycerol-3-phosphate acyltransferase 3						65-70
Q53TS8-4	1820	2	0.110	GTGHRL;GTVHDY	70-75;858-863	Isoform 4 of C2 calcium-dependent domain-containing protein 6						509-514
Q569K4	471	2	0.425	GSKHAK;GSKHKT	178-183;306-311	Zinc finger protein 385B						482-487
Q569K4-5	421	2	0.475	GSKHAK;GSKHKT	193-198;321-326	Isoform 5 of Zinc finger protein 385B						479-484
Q58EX2	2172	2	0.092	GSLHIS;GSLHYS	552-557;2021-2026	Protein sidekick-2						525-530
Q5H8C1	2179	2	0.092	GTLHGI;GSFHLE	759-764;1888-1893	FRAS1-related extracellular matrix protein 1						473-478
Q5ST30	1063	2	0.188	GSLHIG;GSDHAG	150-155;182-187	Valine--tRNA ligase, mitochondrial						365-370
Q5SYE7	1610	2	0.124	GSSHAR;GSVHSR	446-451;1240-1245	NHS-like protein 1						1067-1072
Q5SYE7-2	1606	2	0.125	GSSHAR;GSVHSR	442-447;1236-1241	Isoform 2 of NHS-like protein 1						373-378
Q5T011	3432	2	0.058	GSQHRL;GTLHPV	364-369;2516-2521	Protein SZT2						170-175
Q5VV43	1072	2	0.187	GTYHFR;GSDHSV	687-692;769-774	Dyslexia-associated protein KIAA0319						46-51
Q5VV43-4	1011	2	0.198	GTYHFR;GSDHSV	687-692;769-774	Isoform 4 of Dyslexia-associated protein KIAA0319						232-237
Q68CZ2	1445	2	0.138	GSEHLY;GTRHVV	307-312;453-458	Tensin-3						623-628
Q6DJT9	500	2	0.400	GSAHQM;GSLHSL	302-307;473-478	Zinc finger protein PLAG1						623-628
Q6NXT4	461	2	0.434	GTIHLF;GSVHVR	2-7;297-302	Zinc transporter 6						638-643
Q6NXT4-2	501	2	0.399	GTIHLF;GSVHVR	2-7;337-342	Isoform 2 of Zinc transporter 6						404-409
Q6NXT4-3	438	2	0.457	GTIHLF;GSVHVR	2-7;274-279	Isoform 3 of Zinc transporter 6						510-515
Q6PIY5	440	2	0.455	GTTHPS;GTMHLE	217-222;232-237	Uncharacterized protein C1orf228						72-77
Q6UX71	529	2	0.378	GTLHAG;GSGHPA	450-455;505-510	Plexin domain-containing protein 2						1059-1064
Q6UX71-2	480	2	0.417	GTLHAG;GSGHPA	401-406;456-461	Isoform 2 of Plexin domain-containing protein 2						1007-1012
Q6UXY8-3	760	2	0.263	GSSHET;GSVHFF	96-101;657-662	Isoform 3 of Transmembrane channel-like protein 5						109-114
Q6V0I7	4981	2	0.040	GSSHYQ;GTVHIT	251-256;3598-3603	Protocadherin Fat 4						197-202
Q6WRI0	2623	2	0.076	GTTHFI;GTDHLH	1537-1542;1730-1735	Immunoglobulin superfamily member 10						2077-2082;4130-4135
Q6ZP18	160	2	1.250	GSIHTT;GSTHST	20-25;132-137	cDNA FLJ26717 fis, clone PNC03228						1077-1082
Q6ZQQ6	2873	2	0.070	GSFHIL;GSSHTP	77-82;2810-2815	WD repeat-containing protein 87						1808-1813
Q6ZRK5	632	2	0.316	GTTHFI;GTDHLH	164-169;357-362	cDNA FLJ46283 fis, clone TESTI4031173						178-183
Q6ZT73	1101	2	0.182	GSRHHG;GSGHVE	234-239;1014-1019	cDNA FLJ44903 fis, clone BRAMY3005184, highly similar to Mus musculus ankyrin 3, epithelial (Ank3)						3175-3180
Q6ZUN2	559	2	0.358	GSWHFP;GSRHWP	428-433;491-496	cDNA FLJ43523 fis, clone PLACE5000282, weakly similar to Homo sapiens elastin (supravalvular aortic stenosis, Williams-Beuren syndrome) (ELN)						262-267
Q711Q0	1435	2	0.139	GTFHQR;GTEHSG	65-70;89-94	Uncharacterized protein C10orf71						848-853
Q711Q0-3	719	2	0.278	GTFHQR;GTEHSG	65-70;89-94	Isoform 3 of Uncharacterized protein C10orf71						4-9
Q7RTM4	8407	2	0.024	GSSHER;GSTHKN	1427-1432;3691-3696	Spectrin-like protein of the nuclear envelope and Golgi						16-21
Q7Z2E5	383	2	0.522	GSTHRR;GSRHTS	271-276;354-359	Putative uncharacterized protein DKFZp686G1540						49-54
Q7Z408	3487	2	0.057	GSIHFG;GSEHRT	2489-2494;3226-3231	CUB and sushi domain-containing protein 2						512-517
Q7Z5P9	8384	2	0.024	GSAHTE;GSAHTE	7336-7341;7505-7510	Mucin-19						92-97
Q7Z739	585	2	0.342	GSIHQK;GSGHFC	22-27;469-474	YTH domain-containing family protein 3						181-186
Q86TV6	843	2	0.237	GSLHWL;GSVHAT	443-448;656-661	Tetratricopeptide repeat protein 7B						121-126
Q86VV4	465	2	0.430	GSSHLP;GSLHTC	8-13;14-19	Ran-binding protein 3-like						121-126
Q86VV4-2	321	2	0.623	GSSHLP;GSLHTC	8-13;14-19	Isoform 2 of Ran-binding protein 3-like						49-54
Q86VV4-3	490	2	0.408	GSSHLP;GSLHTC	8-13;14-19	Isoform 3 of Ran-binding protein 3-like						121-126
Q86YV5	1406	2	0.142	GSGHWL;GTLHNW	888-893;1349-1354	Tyrosine-protein kinase SgK223						199-204
Q8IUC8-3	561	2	0.357	GTGHVI;GSQHPT	356-361;521-526	Isoform 3 of Polypeptide N-acetylgalactosaminyltransferase 13						204-209
Q8IWG1	891	2	0.224	GTVHTI;GTLHIL	673-678;785-790	WD repeat-containing protein 63						54-59
Q8IWG1-2	852	2	0.235	GTVHTI;GTLHIL	634-639;746-751	Isoform 2 of WD repeat-containing protein 63						54-59
Q8IWV8	1755	2	0.114	GSIHRD;GTSHFE	130-135;1539-1544	E3 ubiquitin-protein ligase UBR2						1154-1159
Q8N1W1	1705	2	0.117	GTAHTE;GSGHQI	435-440;1631-1636	Rho guanine nucleotide exchange factor 28						56-61
Q8N1W1-3	1687	2	0.119	GTAHTE;GSGHQI	435-440;1587-1592	Isoform 3 of Rho guanine nucleotide exchange factor 28						137-142
Q8N1W1-4	1651	2	0.121	GTAHTE;GSGHQI	435-440;1631-1636	Isoform 4 of Rho guanine nucleotide exchange factor 28						120-125
Q8NEC5	780	2	0.256	GSHHGR;GSAHSM	146-151;358-363	Cation channel sperm-associated protein 1						48-53
Q8NEM8	1001	2	0.200	GSRHSP;GTRHHT	712-717;728-733	Cytosolic carboxypeptidase 3						607-612
Q8NF91	8797	2	0.023	GSSHER;GSTHKN	1360-1365;3722-3727	Nesprin-1						704-709
Q8NI35	1801	2	0.111	GTSHTG;GTIHDI	385-390;798-803	InaD-like protein						32-37
Q8NI35-2	1582	2	0.126	GTSHTG;GTIHDI	385-390;798-803	Isoform 2 of InaD-like protein						32-37
Q8NI35-4	1524	2	0.131	GTSHTG;GTIHDI	385-390;798-803	Isoform 4 of InaD-like protein						32-37
Q8TDW7	4589	2	0.044	GSWHSV;GSAHQG	3915-3920;4412-4417	Protocadherin Fat 3						32-37
Q8TDW7-3	4557	2	0.044	GSWHSV;GSAHQG	3915-3920;4380-4385	Isoform 3 of Protocadherin Fat 3						32-37
Q8TE57	1224	2	0.163	GSRHDF;GTRHDH	103-108;377-382	A disintegrin and metalloproteinase with thrombospondin motifs 16						668-673
Q8TEV9	937	2	0.213	GTLHAL;GTSHPM	795-800;919-924	Guanine nucleotide exchange protein SMCR8						538-543
Q8WUY3	3088	2	0.065	GTNHLI;GSSHIT	757-762;1236-1241	Protein prune homolog 2						290-295
Q8WXG6	1647	2	0.121	GSVHLA;GSRHMK	1227-1232;1434-1439	MAP kinase-activating death domain protein						110-115
Q8WXG6-2	1608	2	0.124	GSVHLA;GSRHMK	1209-1214;1395-1400	Isoform 2 of MAP kinase-activating death domain protein						229-234
Q8WXG6-3	1587	2	0.126	GSVHLA;GSRHMK	1188-1193;1374-1379	Isoform 3 of MAP kinase-activating death domain protein						308-313
Q8WXG6-4	1565	2	0.128	GSVHLA;GSRHMK	1166-1171;1352-1357	Isoform 4 of MAP kinase-activating death domain protein						398-403
Q8WXG6-5	1545	2	0.129	GSVHLA;GSRHMK	1146-1151;1332-1337	Isoform 5 of MAP kinase-activating death domain protein						1258-1263
Q8WXG9	6306	2	0.032	GTLHFD;GTSHVM	4089-4094;4903-4908	G-protein coupled receptor 98						55-60
Q92545	1883	2	0.106	GSQHHA;GSKHKL	1289-1294;1639-1644	Transmembrane protein 131						985-990
Q92636-2	948	2	0.211	GSRHAS;GSHHER	39-44;76-81	Isoform 2 of Protein FAN						414-419
Q92908	595	2	0.336	GTYHHH;GTGHYL	321-326;405-410	Transcription factor GATA-6						123-128
Q96EY1	480	2	0.417	GTKHNP;GSQHSY	71-76;168-173	DnaJ homolog subfamily A member 3, mitochondrial						123-128
Q96HC4-6	625	2	0.320	GTEHLK;GSIHVK	188-193;328-333	Isoform 6 of PDZ and LIM domain protein 5						123-128
Q96HY7	919	2	0.218	GSVHLI;GTVHLH	358-363;903-908	Probable 2-oxoglutarate dehydrogenase E1 component DHKTD1, mitochondrial						72-77
Q96JQ0	3298	2	0.061	GTVHVA;GSAHLS	1195-1200;1752-1757	Protocadherin-16						411-416
Q96JS3	809	2	0.247	GSSHTQ;GSAHLQ	35-40;190-195	PiggyBac transposable element-derived protein 1						125-130
Q96LW7	228	2	0.877	GSFHTA;GSLHVC	186-191;210-215	Caspase recruitment domain-containing protein 19						380-385
Q96MZ5	543	2	0.368	GSIHQK;GSGHFC	22-27;469-474	cDNA FLJ31657 fis, clone NT2RI2004304, moderately similar to Homo sapiens NY-REN-2 antigen mRNA						11-16
Q96QC0	940	2	0.213	GSGHRP;GSGHRP	778-783;810-815	Serine/threonine-protein phosphatase 1 regulatory subunit 10						1619-1624
Q96RE7	527	2	0.380	GSYHNE;GTRHKV	276-281;392-397	Nucleus accumbens-associated protein 1						377-382
Q96RG2	1323	2	0.151	GTIHGI;GSTHST	355-360;952-957	PAS domain-containing serine/threonine-protein kinase						735-740
Q96RV3	2341	2	0.085	GSVHLE;GTSHSS	853-858;2101-2106	Pecanex-like protein 1						138-143
Q96RV3-3	2269	2	0.088	GSVHLE;GTSHSS	853-858;2029-2034	Isoform 3 of Pecanex-like protein 1						357-362
Q96RY7	1462	2	0.137	GTVHYV;GSYHLA	212-217;1203-1208	Intraflagellar transport protein 140 homolog						227-232;272-277
Q9BSJ8	1104	2	0.181	GTEHVL;GTKHLS	644-649;815-820	Extended synaptotagmin-1						133-138
Q9BWH6-2	1315	2	0.152	GSSHSF;GTLHWA	199-204;1276-1281	Isoform 2 of RNA polymerase II-associated protein 1						78-83
Q9BX66-12	1294	2	0.155	GSEHIP;GSVHGD	672-677;796-801	Isoform 12 of Sorbin and SH3 domain-containing protein 1						874-879;1403-1408;1807-1812
Q9BYE2	586	2	0.341	GSSHQW;GTTHIC	241-246;346-351	Transmembrane protease serine 13						93-98
Q9BYE2-4	491	2	0.407	GSSHQW;GTTHIC	241-246;346-351	Isoform 4 of Transmembrane protease serine 13						22-27
Q9BYE2-5	551	2	0.363	GSSHQW;GTTHIC	206-211;311-316	Isoform 5 of Transmembrane protease serine 13						157-162
Q9BYJ9	559	2	0.358	GSLHQK;GSGHFC	21-26;442-447	YTH domain-containing family protein 1						375-380
Q9C0F0	2248	2	0.089	GTSHRQ;GTAHTM	1924-1929;2004-2009	Putative Polycomb group protein ASXL3						40-45
Q9C0G0	2248	2	0.089	GTRHAL;GTTHYI	1696-1701;2166-2171	Zinc finger protein 407						258-263;329-334
Q9H0E7	712	2	0.281	GSGHYT;GSQHPN	633-638;695-700	Ubiquitin carboxyl-terminal hydrolase 44						766-771
Q9H0J4	1663	2	0.120	GTAHPS;GSTHPD	124-129;903-908	Glutamine-rich protein 2						34-39
Q9H0J4-2	1429	2	0.140	GTAHPS;GSTHPD	124-129;903-908	Isoform 2 of Glutamine-rich protein 2						225-230
Q9H1A4	1944	2	0.103	GTAHRH;GTQHLK	1263-1268;1683-1688	Anaphase-promoting complex subunit 1						35-40
Q9H2S1	579	2	0.345	GSGHGS;GSIHAL	98-103;519-524	Small conductance calcium-activated potassium channel protein 2						42-47
Q9H6B1	395	2	0.506	GTKHAK;GTKHKT	101-106;225-230	Zinc finger protein 385D						20-25
Q9HC44	474	2	0.422	GSFHSR;GSHHAN	122-127;218-223	Vasculin-like protein 1						32-37
Q9HD67	2058	2	0.097	GSKHRR;GSLHNS	603-608;1061-1066	Unconventional myosin-X						32-37
Q9NNW5	1121	2	0.178	GSAHAL;GSLHVF	762-767;1005-1010	WD repeat-containing protein 6						23-28
Q9NPG1	666	2	0.300	GSIHSK;GSLHRS	576-581;587-592	Frizzled-3						23-28
Q9NQ90	1003	2	0.199	GTLHGF;GSQHTN	842-847;997-1002	Anoctamin-2						20-25
Q9NQB0	619	2	0.323	GSTHYS;GSLHSS	133-138;329-334	Transcription factor 7-like 2						32-37
Q9NQB0-2	494	2	0.405	GSTHYS;GSLHSS	133-138;329-334	Isoform 2 of Transcription factor 7-like 2						32-37
Q9NQB0-4	477	2	0.419	GSTHYS;GSLHSS	133-138;329-334	Isoform 4 of Transcription factor 7-like 2						32-37
Q9NQB0-5	602	2	0.332	GSTHYS;GSLHSS	133-138;329-334	Isoform 5 of Transcription factor 7-like 2						32-37
Q9NQB0-6	482	2	0.415	GSTHYS;GSLHSS	133-138;329-334	Isoform 6 of Transcription factor 7-like 2						32-37
Q9NQB0-9	465	2	0.430	GSTHYS;GSLHSS	133-138;329-334	Isoform 9 of Transcription factor 7-like 2						23-28
Q9NR99	2828	2	0.071	GTQHMS;GSFHQS	1548-1553;1827-1832	Matrix-remodeling-associated protein 5						85-90;2737-2742;2790-2795;2821-2826;2861-2866;3239-3244;3292-3297;3323-3328;3363-3368;3373-3378;3884-3889;3937-3942;3968-3973;4008-4013;4386-4391;4439-4444;4470-4475;4510-4515;4520-4525;5059-5064;5194-5199
Q9NS98	782	2	0.256	GSNHVT;GTEHNS	257-262;593-598	Semaphorin-3G						324-329
Q9NXR5	420	2	0.476	GSLHLN;GTMHLH	346-351;412-417	Ankyrin repeat domain-containing protein 10						194-199
Q9P202	907	2	0.221	GSEHGV;GSAHNC	159-164;850-855	Whirlin						57-62
Q9P267	1494	2	0.134	GTNHPA;GTVHQI	852-857;1470-1475	Methyl-CpG-binding domain protein 5						12-17
Q9P2P6	4700	2	0.043	GSTHER;GSKHSR	1477-1482;2891-2896	StAR-related lipid transfer protein 9						783-788
Q9UBG3	495	2	0.404	GSLHSG;GSSHRQ	103-108;134-139	Cornulin						416-421
Q9UBS9	1254	2	0.159	GTFHGR;GSEHFC	396-401;436-441	SUN domain-containing ossification factor						336-341
Q9UBS9-2	1405	2	0.142	GTFHGR;GSEHFC	554-559;587-592	Isoform 2 of SUN domain-containing ossification factor						244-249
Q9UGI6	736	2	0.272	GSRHRQ;GTTHTP	157-162;708-713	Small conductance calcium-activated potassium channel protein 3						77-82
Q9UGK8	458	2	0.437	GSDHSA;GSEHNL	220-225;341-346	Secretion-regulating guanine nucleotide exchange factor						101-106
Q9UK80-2	382	2	0.524	GSFHMI;GSGHVG	181-186;208-213	Isoform 2 of Ubiquitin carboxyl-terminal hydrolase 21						311-316
Q9UKP5-2	860	2	0.233	GSSHYC;GSVHIE	431-436;693-698	Isoform 2 of A disintegrin and metalloproteinase with thrombospondin motifs 6						396-401
Q9ULH0	1771	2	0.113	GSQHLI;GSIHSN	1154-1159;1425-1430	Kinase D-interacting substrate of 220 kDa						347-352
Q9ULL4	1909	2	0.105	GTDHVT;GTLHIW	594-599;1745-1750	Plexin-B3						149-154
Q9UMN6	2715	2	0.074	GSKHLL;GSSHGG	1261-1266;2014-2019	Histone-lysine N-methyltransferase 2B						1209-1214;1463-1468
Q9Y250	596	2	0.336	GSHHPD;GSAHNI	76-81;208-213	Leucine zipper putative tumor suppressor 1						230-235
Q9Y250-2	573	2	0.349	GSHHPD;GSAHNI	76-81;208-213	Isoform 2 of Leucine zipper putative tumor suppressor 1						123-128
Q9Y250-3	563	2	0.355	GSHHPD;GSAHNI	76-81;208-213	Isoform 3 of Leucine zipper putative tumor suppressor 1						115-120
Q9Y250-4	537	2	0.372	GSHHPD;GSAHNI	76-81;208-213	Isoform 4 of Leucine zipper putative tumor suppressor 1						69-74
Q9Y250-5	504	2	0.397	GSHHPD;GSAHNI	76-81;208-213	Isoform 5 of Leucine zipper putative tumor suppressor 1						1140-1145
Q9Y2K6	914	2	0.219	GSGHYI;GSGHVQ	640-645;853-858	Ubiquitin carboxyl-terminal hydrolase 20						1140-1145
Q9Y2X7	761	2	0.263	GSTHRR;GSRHTS	497-502;580-585	ARF GTPase-activating protein GIT1						1104-1109
Q9Y3R0	1128	2	0.177	GTTHAE;GTFHVK	213-218;570-575	Glutamate receptor-interacting protein 1						140-145
Q9Y3R0-3	1076	2	0.186	GTTHAE;GTFHVK	213-218;518-523	Isoform 3 of Glutamate receptor-interacting protein 1						9-14
Q9Y467	1007	2	0.199	GSGHLN;GSQHPF	173-178;282-287	Sal-like protein 2						23-28
Q9Y483	593	2	0.337	GTSHEF;GTAHSS	367-372;444-449	Metal-response element-binding transcription factor 2						114-119
Q9Y484	360	2	0.556	GTVHIF;GTFHKY	259-264;330-335	WD repeat domain phosphoinositide-interacting protein 4						114-119
Q9Y484-2	371	2	0.539	GTVHIF;GTFHKY	270-275;341-346	Isoform 2 of WD repeat domain phosphoinositide-interacting protein 4						116-121
Q9Y493	2812	2	0.071	GSYHPV;GSNHSI	1874-1879;1944-1949	Zonadhesin						1004-1009
Q9Y493-2	2724	2	0.073	GSYHPV;GSNHSI	1874-1879;1944-1949	Isoform 1 of Zonadhesin						34-39
Q9Y493-6	2721	2	0.074	GSYHPV;GSNHSI	1874-1879;1944-1949	Isoform 6 of Zonadhesin						160-165
Q9Y520	2896	2	0.069	GSNHTQ;GTQHSM	928-933;2643-2648	Protein PRRC2C						222-227
Q9Y520-4	2817	2	0.071	GSNHTQ;GTQHSM	928-933;2643-2648	Isoform 4 of Protein PRRC2C						536-541
Q9Y520-5	2849	2	0.070	GSNHTQ;GTQHSM	928-933;2596-2601	Isoform 5 of Protein PRRC2C						6-11
Q9Y520-6	2752	2	0.073	GSNHTQ;GTQHSM	928-933;2578-2583	Isoform 6 of Protein PRRC2C						149-154
Q9Y580	266	2	0.752	GSSHAP;GSDHHY	87-92;223-228	RNA-binding protein 7						45-50
Q9Y5A9	579	2	0.345	GSVHQK;GSGHFC	21-26;463-468	YTH domain-containing family protein 2						78-83
Q9Y5J3	304	2	0.658	GSAHPE;GSFHLL	220-225;269-274	Hairy/enhancer-of-split related with YRPW motif protein 1						300-305
Q9Y5U2	329	2	0.608	GSHHGG;GSVHSG	272-277;286-291	Protein TSSC4						106-111
Q9Y5U2-2	265	2	0.755	GSHHGG;GSVHSG	208-213;222-227	Isoform 2 of Protein TSSC4						16-21
Q9Y6N6	1575	2	0.127	GSLHLQ;GSEHPP	389-394;518-523	Laminin subunit gamma-3						490-495
A0A023HHK9	1305	1	0.077	GSGHTP	472-477	TET1 splice variant VP_DE456						103-108
A0A023HHL0	694	1	0.144	GSGHTP	472-477	TET1 splice variant VP_DE4						224-229
A0A024R018	296	1	0.338	GTSHPL	118-123	HCG1818167, isoform CRA_a						128-133
A0A024R0L3	460	1	0.217	GTLHPS	408-413	POU domain protein						34-39
A0A024R132	72	1	1.389	GSDHTA	21-26	HCG2039309, isoform CRA_a						338-343
A0A024R1B6	138	1	0.725	GTAHLS	36-41	HCG2042868, isoform CRA_b						316-321
A0A024R1V8	1598	1	0.063	GSGHAS	1138-1143	Breast cancer type 1 susceptibility protein						143-148
A0A024R1Y1	1624	1	0.062	GSGHAS	1138-1143	Breast cancer type 1 susceptibility protein						296-301
A0A024R2L8	203	1	0.493	GTIHQV	127-132	CTD (Carboxy-terminal domain, RNA polymerase II, polypeptide A) small phosphatase-like, isoform CRA_c						42-47
A0A024R2W8	311	1	0.322	GTAHNG	88-93	Hyaluronidase						70-75
A0A024R3F7	371	1	0.270	GTSHAI	305-310	Solute carrier family 37 (Glycerol-6-phosphate transporter), member 4, isoform CRA_c						81-86
A0A024R595	624	1	0.160	GTLHSY	256-261	Signal-induced proliferation-associated gene 1, isoform CRA_a						252-257
A0A024R7W5	534	1	0.187	GSGHFC	418-423	YTH domain family, member 3, isoform CRA_a						23-28
A0A024R856	2685	1	0.037	GSLHSH	100-105	HCG96198, isoform CRA_a						96-101
A0A024R8N2	1875	1	0.053	GSFHIR	396-401	Integrin beta						374-379
A0A024R8P7	1277	1	0.078	GTLHLE	1219-1224	Glutamate receptor, ionotropic, N-methyl D-aspartate 2C, isoform CRA_b						164-169
A0A024R9F6	149	1	0.671	GTMHWN	105-110	HCG1810825, isoform CRA_b						1071-1076
A0A024RAQ6	63	1	1.587	GSYHAV	57-62	HCG1649176, isoform CRA_a						303-308
A0A024RBZ0	409	1	0.244	GSSHTP	79-84	HCG1982709, isoform CRA_a						590-595
A0A024RDI3	246	1	0.407	GSKHLD	55-60	Alcohol dehydrogenase 6 (Class V), isoform CRA_a						881-886
A0A059U7G5	1285	1	0.078	GSRHVA	277-282	Peroxidasin-like protein						176-181
A0A068F4C8	398	1	0.251	GTHHNV	227-232	Glucosylceramidase						209-214
A0A068F579	481	1	0.208	GTHHNV	310-315	Glucosylceramidase						576-581
A0A068F661	314	1	0.318	GTHHNV	227-232	Glucosylceramidase						54-59;267-272
A0A075B724	119	1	0.840	GTYHGD	34-39	Tubulin beta-8 chain						129-134;244-249
A0A075B736	407	1	0.246	GTYHGD	34-39	Tubulin beta chain						774-779
A0A087WTB5	352	1	0.284	GTVHLL	104-109	Interleukin-6 receptor subunit alpha						595-600
A0A087WTQ7	91	1	1.099	GSDHTD	41-46	DNA damage-binding protein 2						644-649
A0A087WU39	201	1	0.498	GSHHSL	25-30	Parkin RBR E3 ubiquitin protein ligase						120-125
A0A087WUF0	523	1	0.191	GTHHNP	426-431	Docosahexaenoic acid omega-hydroxylase CYP4F3						103-108;377-382
A0A087WUP4	118	1	0.847	GSKHRA	1-6	Protein YIF1A						5-10
A0A087WUR8	416	1	0.240	GSLHKG	174-179	Inactive serine protease PAMR1						598-603;769-774
A0A087WVC0	168	1	0.595	GSQHWH	154-159	Mannosyltransferase						586-591
A0A087WVE9	716	1	0.140	GTSHTY	601-606	Aryl hydrocarbon receptor nuclear translocator 2						230-235
A0A087WVK4	546	1	0.183	GSSHTP	488-493	Elongin-A2						332-337
A0A087WVR7	564	1	0.177	GSDHLS	197-202	Cytoplasmic polyadenylation element-binding protein 1						58-63
A0A087WVY5	1283	1	0.078	GSDHTL	573-578	Cilia- and flagella-associated protein 57						691-696
A0A087WWC0	390	1	0.256	GSTHTP	285-290	Mucosal addressin cell adhesion molecule 1						205-210
A0A087WWD1	577	1	0.173	GTHHKQ	112-117	Putative uncharacterized zinc finger protein 814						277-282
A0A087WWM1	1262	1	0.079	GSGHAS	23-28	Mucin-1						231-236
A0A087WWY9	913	1	0.110	GTQHPP	437-442	Ras and Rab interactor 3						353-358
A0A087WX34	1269	1	0.079	GTIHVI	908-913	Protein fantom						280-285
A0A087WXC9	406	1	0.246	GSTHTP	301-306	Mucosal addressin cell adhesion molecule 1						245-250
A0A087WXG7	588	1	0.170	GSDHLS	221-226	Cytoplasmic polyadenylation element-binding protein 1						32-37
A0A087WXI0	1021	1	0.098	GTGHLL	158-163	Ras-related protein Rab-44						130-135;179-184
A0A087WXL5	470	1	0.213	GTTHLI	320-325	Tumor necrosis factor alpha-induced protein 3						195-200
A0A087WYI2	283	1	0.353	GSSHDT	203-208	Ena/VASP-like protein						156-161
A0A087WYS6	224	1	0.446	GTYHAW	127-132	Proteasome endopeptidase complex						201-206
A0A087WYT6	327	1	0.306	GSRHPC	61-66	DNA mismatch repair protein Msh6						42-47
A0A087WZ59	132	1	0.758	GTRHSR	69-74	Sodium- and chloride-dependent taurine transporter						106-111
A0A087WZI8	126	1	0.794	GSGHAS	23-28	Mucin-1						34-39
A0A087WZY1	265	1	0.377	GSFHRE	55-60	Uncharacterized protein						372-377
A0A087WZZ6	123	1	0.813	GSGHAS	32-37	Mucin-1						40-45
A0A087X061	96	1	1.042	GSGHAS	23-28	Mucin-1						150-155;182-187
A0A087X067	508	1	0.197	GSTHVG	423-428	POTE ankyrin domain family member E						27-32;279-284
A0A087X092	508	1	0.197	GSTHVG	423-428	POTE ankyrin domain family member I						267-272
A0A087X0U8	400	1	0.250	GSTHTP	295-300	Mucosal addressin cell adhesion molecule 1						511-516
A0A087X1F6	477	1	0.210	GTIHWR	50-55	Tonsoku-like protein						722-727
A0A087X1N1	531	1	0.188	GTTHLI	320-325	Tumor necrosis factor alpha-induced protein 3						632-637
A0A087X1N4	497	1	0.201	GSVHFA	256-261	Synaptotagmin-like protein 1						1230-1235
A0A087X1S4	138	1	0.725	GTQHDP	98-103	Variable charge X-linked protein 1						8-13
A0A087X2A4	484	1	0.207	GSGHAS	32-37	Mucin-1						195-200
A0A090BML5	105	1	0.952	GTSHFL	97-102	Polo-like kinase 4						106-111
A0A096LNI7	128	1	0.781	GTHHHT	103-108	Uncharacterized protein						113-118
A0A096LNL0	227	1	0.441	GSRHSP	18-23	Uncharacterized protein						682-687
A0A096LNY4	164	1	0.610	GSLHGS	151-156	Adenylosuccinate lyase						108-113
A0A096LP41	137	1	0.730	GSQHLL	48-53	Uncharacterized protein						329-334
A0A096LP72	149	1	0.671	GSLHGS	136-141	Adenylosuccinate lyase						9-14
A0A096LPA9	404	1	0.248	GSRHSP	123-128	Uncharacterized protein						63-68
A0A096LPF7	60	1	1.667	GSRHSP	34-39	Uncharacterized protein						200-205
A0A096LPI1	92	1	1.087	GTHHHA	29-34	Uncharacterized protein						339-344
A0A0A0MQR0	520	1	0.192	GTHHNP	426-431	Cytochrome P450, family 4, subfamily F, polypeptide 2, isoform CRA_a						36-41
A0A0A0MR74	315	1	0.317	GSGHWE	60-65	Diacylglycerol O-acyltransferase 1						221-226
A0A0A0MR81	810	1	0.123	GSVHGS	754-759	Nucleosome-remodeling factor subunit BPTF						286-291
A0A0A0MRB6	349	1	0.287	GTGHRN	168-173	Paired box protein Pax-4						272-277
A0A0A0MRD0	646	1	0.155	GSMHQV	46-51	Protein FAM227A						73-78
A0A0A0MRN4	493	1	0.203	GSIHRP	122-127	DBIRD complex subunit ZNF326						6-11
A0A0A0MRQ0	426	1	0.235	GSSHGG	142-147	Tetratricopeptide repeat protein 39A						61-66
A0A0A0MRZ9	124	1	0.806	GTWHSN	116-121	Immunoglobulin lambda variable 5-52						58-63
A0A0A0MSE8	79	1	1.266	GTIHGA	64-69	Ubiquitin-conjugating enzyme E2 C						89-94
A0A0A0MSH4	268	1	0.373	GSGHAS	32-37	Mucin-1						670-675
A0A0A0MT50	138	1	0.725	GTQHDP	98-103	Variable charge X-linked protein 3B						122-127
A0A0A0MTN6	90	1	1.111	GSAHLI	30-35	Biogenesis of lysosome-related organelles complex 1 subunit 5						474-479
A0A0A0MTR2	499	1	0.200	GTSHSP	348-353	Prolyl 3-hydroxylase OGFOD1						174-179
A0A0A0N0L5	884	1	0.113	GTVHRT	475-480	IL6ST isoform 3						299-304
A0A0A1TTP8	650	1	0.154	GTLHKS	68-73	Epithelial splicing regulatory protein 2						13-18
A0A0A8KBA1	134	1	0.746	GTTHLF	120-125	MDM2 protein						210-215;453-458
A0A0B4J1X2	1555	1	0.064	GSDHRH	1155-1160	Voltage-dependent T-type calcium channel subunit alpha-1G						799-804
A0A0C4DFQ7	216	1	0.463	GTVHEK	121-126	Kv channel-interacting protein 1						45-50
A0A0C4DFT4	317	1	0.315	GSNHFY	135-140	Tetratricopeptide repeat domain 8, isoform CRA_e						125-130
A0A0C4DGQ7	427	1	0.234	GSVHTG	363-368	Echinoderm microtubule-associated protein-like 2						161-166
A0A0C4DGY1	855	1	0.117	GSRHFC	524-529	Transmembrane protease serine 9						34-39
A0A0C4DGY7	275	1	0.364	GTTHFC	186-191	E3 ubiquitin-protein ligase MYCBP2						216-221
A0A0C4MVT1	204	1	0.490	GSAHRL	178-183	Bax protein						229-234
A0A0C4MWS3	204	1	0.490	GSAHRL	178-183	Bax protein						34-39
A0A0D9SEM5	469	1	0.213	GSYHVD	423-428	Neurexin-1-beta						561-566
A0A0D9SEU2	68	1	1.471	GSAHLI	30-35	Biogenesis of lysosome-related organelles complex 1 subunit 5						252-257
A0A0D9SGF6	2498	1	0.040	GSAHEV	1230-1235	Spectrin alpha chain, non-erythrocytic 1						126-131
A0A0D9SGK0	425	1	0.235	GSGHGS	46-51	Chromodomain-helicase-DNA-binding protein 2						52-57
A0A0G2JKJ3	115	1	0.870	GSSHSD	72-77	HLA class II histocompatibility antigen, DQ alpha 1 chain						191-196
A0A0G2JLN0	245	1	0.408	GSFHGS	100-105	Killer cell immunoglobulin-like receptor 2DL4						34-39
A0A0G2JM16	5314	1	0.019	GTFHPT	771-776	Mucin-4						104-109
A0A0G2JMA0	547	1	0.183	GSRHAY	56-61	Uncharacterized protein C6orf10						232-237
A0A0G2JN18	565	1	0.177	GSRHAY	56-61	Uncharacterized protein C6orf10						139-144
A0A0G2JN90	561	1	0.178	GSRHAY	56-61	Uncharacterized protein C6orf10						136-141
A0A0G2JNG1	304	1	0.329	GSFHDS	200-205	Killer cell immunoglobulin-like receptor 2DS5						189-194
A0A0G2JNK6	312	1	0.321	GSFHGS	197-202	Killer cell immunoglobulin-like receptor 2DL4						116-121
A0A0G2JNW1	566	1	0.177	GSRHAY	56-61	Uncharacterized protein C6orf10						89-94
A0A0G2JRJ6	6464	1	0.015	GTFHPT	875-880	Mucin-4						103-108
A0A0G2JRY3	6450	1	0.016	GTFHPT	875-880	Mucin-4						43-48
A0A0J9YW40	1074	1	0.093	GSSHTI	703-708	Transmembrane protein 132E						124-129
A0A0J9YX34	526	1	0.190	GSGHVK	442-447	Tripartite motif-containing protein 2						4-9
A0A0K2GUT3	161	1	0.621	GTQHRE	69-74	TRAF3 interacting protein 3						52-57
A0A0S2Z301	232	1	0.431	GSIHDF	12-17	Annexin						183-188
A0A0S2Z466	72	1	1.389	GSVHPW	35-40	MpV17 mitochondrial inner membrane protein isoform 4						566-571
A0A0S2Z4T2	59	1	1.695	GSGHPT	34-39	Transketolase isoform 3						331-336
A0A0S2Z4Z2	956	1	0.105	GSAHST	524-529	Ring finger protein 40 isoform 2						890-895
A0A0S2Z528	194	1	0.515	GSSHIQ	88-93	Proline-serine-threonine phosphatase interacting protein 1 isoform 3						201-206
A0A0S2Z5C0	250	1	0.400	GSGHPT	34-39	Transketolase isoform 2						131-136
A0A0S2Z5C9	337	1	0.297	GSGHVV	67-72	Putative tRNA (cytidine(32)/guanosine(34)-2'-O)-methyltransferase						37-42
A0A0U1RQF3	1178	1	0.085	GTSHTC	1086-1091	Uncharacterized protein						8-13
A0A0U1RQX8	882	1	0.113	GSLHKD	525-530	E3 ubiquitin-protein ligase CBL						87-92
A0A0U1RQY7	459	1	0.218	GSVHVD	338-343	Casein kinase I isoform gamma-1						110-115
A0A0U1RQY8	894	1	0.112	GTDHRS	335-340	Copper-transporting ATPase 2						136-141
A0A0U1RR39	862	1	0.116	GSLHKD	481-486	E3 ubiquitin-protein ligase CBL						431-436
A0A0U1RR46	683	1	0.146	GTSHTG	385-390	InaD-like protein						249-254
A0A0U1RRE6	161	1	0.621	GSIHEP	8-13	Single-strand selective monofunctional uracil DNA glycosylase						120-125
A0A126GVL2	181	1	0.552	GTNHID	156-161	OR5S1						204-209
A0A126GWR2	311	1	0.322	GSLHSA	151-156	OR10G4						352-357
A0A126LAX2	2077	1	0.048	GTSHFN	664-669	Large tegument protein						173-178;282-287
A0A126LAY6	1132	1	0.088	GTFHSS	675-680	Major DNA binding protein						177-182
A0A126LAY7	726	1	0.138	GTIHPS	581-586	U40						51-56;523-528
A0A140T902	4222	1	0.024	GTRHSA	3691-3696	Tenascin-X						381-386
A0A140VJY0	123	1	0.813	GSVHSA	26-31	Testicular tissue protein Li 207						513-518
A0A167HES1	462	1	0.216	GSDHPY	204-209	Shc3 p51						262-267
A0A183YE00	434	1	0.230	GTYHGD	34-39	Tubulin beta chain						45-50
A0A191URJ7	360	1	0.278	GSFHDS	200-205	Killer cell immunoglobulin-like receptor two domains long cytoplasmic tail 1						152-157
A0A1B0GTG0	213	1	0.469	GSLHAG	45-50	Uncharacterized protein C10orf95						744-749
A0A1B0GTL0	143	1	0.699	GSYHVD	97-102	Neurexin-1-beta						139-144
A0A1B0GTL2	189	1	0.529	GSRHFH	62-67	Putative uncharacterized protein encoded by LINC00176						305-310
A0A1B0GU54	288	1	0.347	GSVHSM	38-43	Probable global transcription activator SNF2L2						48-53;96-101
A0A1B0GUA9	196	1	0.510	GTTHRR	6-11	Uncharacterized protein						126-131
A0A1B0GUS7	4340	1	0.023	GTKHLT	550-555	Protein unc-13 homolog B						357-362
A0A1B0GUU1	675	1	0.148	GTEHGD	165-170	Zinc finger protein 385C						157-162
A0A1B0GUV8	181	1	0.552	GSMHVC	111-116	Uncharacterized protein						60-65
A0A1B0GUW6	1196	1	0.084	GSQHGA	1109-1114	Uncharacterized protein						88-93
A0A1B0GV17	470	1	0.213	GSEHET	33-38	Acetylcholine receptor subunit alpha						20-25
A0A1B0GVB8	631	1	0.158	GTNHYS	287-292	Transcription factor 4						557-562
A0A1B0GVP4	1871	1	0.053	GTSHSN	982-987	Ligand-dependent nuclear receptor corepressor-like protein						222-227
A0A1B0GW80	341	1	0.293	GSFHVS	258-263	PI-PLC X domain-containing protein 2						91-96
A0A1B0GWA8	279	1	0.358	GSVHSM	38-43	Probable global transcription activator SNF2L2						131-136
A0A1B0H834	416	1	0.240	GSLHTQ	309-314	Growth hormone releasing hormone receptor variant 2						233-238
A0A1L4BJA6	543	1	0.184	GTGHVI	356-361	Polypeptide N-acetylgalactosaminyltransferase						45-50
A0A1S5UYZ7	1076	1	0.093	GTLHDF	833-838	Rap guanine nucleotide exchange factor 1						228-233
A0JNS4	186	1	0.538	GTQHDP	98-103	VCX3A protein						83-88
A0JNV7	823	1	0.122	GTLHYL	604-609	Egf-like module containing, mucin-like, hormone receptor-like 2						23-28
A0JNW5	1464	1	0.068	GSFHIR	1355-1360	UHRF1-binding protein 1-like						31-36
A0JP06	649	1	0.154	GSIHEN	545-550	KIAA1683 protein						364-369
A0PJE2	317	1	0.315	GTVHLV	65-70	Dehydrogenase/reductase SDR family member 12						77-82
A0PJK1	596	1	0.168	GSIHYL	509-514	Sodium/glucose cotransporter 5						300-305
A0PJK1-2	569	1	0.176	GSIHYL	482-487	Isoform 2 of Sodium/glucose cotransporter 5						399-404
A0PJK1-3	566	1	0.177	GSIHYL	479-484	Isoform 3 of Sodium/glucose cotransporter 5						383-388
A0PJK1-4	612	1	0.163	GSIHYL	525-530	Isoform 4 of Sodium/glucose cotransporter 5						34-39
A0PJK1-5	560	1	0.179	GSIHYL	473-478	Isoform 5 of Sodium/glucose cotransporter 5						177-182
A0PK02	522	1	0.192	GSEHLP	365-370	PLXNB2 protein						23-28
A1A5A9	1102	1	0.091	GSQHLN	1067-1072	KIAA0999 protein						532-537
A1KZ92	1463	1	0.068	GSRHVA	373-378	Peroxidasin-like protein						13-18
A1L3X0	281	1	0.356	GTFHAL	170-175	Elongation of very long chain fatty acids protein 7						303-308
A1L4Q6	167	1	0.599	GSFHSR	46-51	Putative uncharacterized protein FLJ41423						359-364;399-404
A2A2Y8	417	1	0.240	GTYHNN	232-237	Collagen alpha-1(XVII) chain						242-247
A2A3C1	1466	1	0.068	GSVHLL	623-628	Adhesion G protein-coupled receptor B2						455-460
A2A3C3	1499	1	0.067	GSVHLL	623-628	Adhesion G protein-coupled receptor B2						52-57
A2A3C6	1500	1	0.067	GSVHLL	638-643	Adhesion G protein-coupled receptor B2						195-200
A2IDD5	438	1	0.228	GSGHSC	404-409	Coiled-coil domain-containing protein 78						337-342
A2RUB1	952	1	0.105	GSNHSS	510-515	Meiosis-specific coiled-coil domain-containing protein MEIOC						265-270
A2RUG3	117	1	0.855	GSLHFL	72-77	Testis-specific XK-related protein, Y-linked 2						73-78
A2RUS2	1198	1	0.083	GSLHQE	1059-1064	DENN domain-containing protein 3						450-455
A2RUS2-2	1146	1	0.087	GSLHQE	1007-1012	Isoform 2 of DENN domain-containing protein 3						311-316
A2RUS2-3	266	1	0.376	GSLHQE	109-114	Isoform 3 of DENN domain-containing protein 3						34-39
A2VBQ3	712	1	0.140	GSRHSP	197-202	Autogenous vein graft remodeling associated protein 8						146-151
A2VEC9-2	1314	1	0.076	GSLHAS	1077-1082	Isoform 2 of SCO-spondin						388-393
A3KMH1	1905	1	0.052	GTEHAI	1808-1813	von Willebrand factor A domain-containing protein 8						200-205
A3QJZ6	481	1	0.208	GSVHLC	178-183	PRAME family member 22						862-867
A4D1A8	3717	1	0.027	GSSHSL	3175-3180	Similar to Piccolo protein (Aczonin)						12-17
A4D1D1	297	1	0.337	GSVHPF	262-267	Similar to dynein, cytoplasmic, light peptide; 8kD LC; dynein LC8; protein inhibitor of neuronal nitric oxide synthase						225-230
A4D1E1	1349	1	0.074	GTQHDR	848-853	Zinc finger protein 804B						309-314
A4D1M9	235	1	0.426	GSTHAQ	4-9	Uncharacterized protein						256-261
A4D217	92	1	1.087	GTQHLV	16-21	Hypothetical gene supported by AK125766						259-264
A4D233	89	1	1.124	GTMHVT	49-54	Similar to S-adenosylmethionine decarboxylase 1; S-adenosylmethionine decarboxylase 1A; S-Adenosylmethionine decarboxylase 1B						339-344
A4D236	683	1	0.146	GTAHHR	512-517	Similar to polycystic kidney disease 1-like 3						218-223
A4D250	179	1	0.559	GSTHAW	92-97	B-cell acute lymphoblastic leukemia-expressed protein						367-372
A4D2E1	817	1	0.122	GSSHLR	181-186	PERQ amino acid rich, with GYF domain 1						77-82
A4FU01	709	1	0.141	GSLHKF	121-126	Myotubularin-related protein 11						111-116
A4FU01-2	268	1	0.373	GSLHKF	121-126	Isoform 2 of Myotubularin-related protein 11						373-378
A4FU01-4	640	1	0.156	GSLHKF	49-54	Isoform 4 of Myotubularin-related protein 11						51-56
A4FU01-5	272	1	0.368	GSLHKF	121-126	Isoform 5 of Myotubularin-related protein 11						108-113
A4FU49	640	1	0.156	GSYHPG	199-204	SH3 domain-containing protein 21						88-93
A4FU49-3	645	1	0.155	GSYHPG	204-209	Isoform 2 of SH3 domain-containing protein 21						341-346
A4QPB2	252	1	0.397	GTEHIE	54-59	Low-density lipoprotein receptor-related protein 5-like protein						697-702
A4QPB2-2	224	1	0.446	GTEHIE	54-59	Isoform 2 of Low-density lipoprotein receptor-related protein 5-like protein						852-857
A4UGR9	3374	1	0.030	GSYHEV	1154-1159	Xin actin-binding repeat-containing protein 2						12-17;92-97
A5D8V7	595	1	0.168	GSFHRG	56-61	Coiled-coil domain-containing protein 151						2-7
A5YAK7	206	1	0.485	GTSHLV	137-142	Neuregulin 1 variant fetal b IV-beta 1a						349-354
A5YAK8	197	1	0.508	GTSHLV	120-125	Neuregulin 1 variant fetal c IV 2						235-240
A5YM46	874	1	0.114	GSLHAL	48-53	ERN2 protein						141-146
A5YM72	827	1	0.121	GTEHDV	607-612	Carnosine synthase 1						285-290
A5YM72-4	924	1	0.108	GTEHDV	704-709	Isoform 4 of Carnosine synthase 1						124-129
A5YRU0	116	1	0.862	GSGHAS	32-37	MUC1 isoform T1						231-236
A5YRU4	85	1	1.176	GSGHAS	32-37	MUC1 isoform T5						218-223
A5YRU6	105	1	0.952	GSGHAS	32-37	MUC1 isoform T6						578-583
A5YRU7	219	1	0.457	GSGHAS	32-37	MUC1 isoform T7						617-622
A5YRV4	119	1	0.840	GSGHAS	32-37	MUC1 isoform T13						62-67
A6H8K8	765	1	0.131	GTIHGG	668-673	GRIK4 protein						36-41
A6ND36	823	1	0.122	GTDHRL	538-543	Protein FAM83G						228-233
A6ND36-2	477	1	0.210	GTDHRL	290-295	Isoform 2 of Protein FAM83G						130-135
A6NDR6	274	1	0.365	GSVHLG	110-115	Putative homeobox protein Meis3-like 1						392-397
A6NDY0-2	255	1	0.392	GSDHKG	229-234	Isoform 2 of Embryonic polyadenylate-binding protein 2						600-605
A6NED2	376	1	0.266	GSRHTA	308-313	RCC1 domain-containing protein 1						559-564
A6NEQ0	496	1	0.202	GTAHGA	398-403	RNA-binding motif protein, Y chromosome, family 1 member E						32-37
A6NES4	1674	1	0.060	GSSHRP	1258-1263	Maestro heat-like repeat-containing protein family member 2A						23-28
A6NFA1	517	1	0.193	GTIHVP	55-60	Metalloprotease TIKI2						32-37
A6NFI3	1004	1	0.100	GSEHQA	985-990	Zinc finger protein 316						32-37
A6NFQ2-3	815	1	0.123	GTRHHA	414-419	Isoform 3 of TRPM8 channel-associated factor 2						23-28
A6NFR6	353	1	0.283	GSSHHL	123-128	Putative uncharacterized protein C5orf60						32-37
A6NFR6-2	281	1	0.356	GSSHHL	123-128	Isoform 2 of Putative uncharacterized protein C5orf60						32-37
A6NFR6-3	237	1	0.422	GSSHHL	123-128	Isoform 3 of Putative uncharacterized protein C5orf60						348-353
A6NFU0	413	1	0.242	GSSHTK	72-77	Ig-like V-type domain-containing protein FAM187A						21-26
A6NGB9	483	1	0.207	GSLHII	411-416	WAS/WASL-interacting protein family member 3						97-102
A6NGE4	600	1	0.167	GTNHDQ	125-130	DDB1- and CUL4-associated factor 8-like protein 1						83-88
A6NGU5	568	1	0.176	GTAHLS	380-385	Putative gamma-glutamyltranspeptidase 3						118-123
A6NGW1	241	1	0.415	GSKHRA	11-16	Protein YIF1A						531-536
A6NGW2	1772	1	0.056	GTLHLQ	1619-1624	Putative stereocilin-like protein						753-758
A6NHN7	1280	1	0.078	GSFHEF	377-382	Zinc finger MYM-type protein 3						140-145
A6NHR9	2005	1	0.050	GTSHGG	735-740	Structural maintenance of chromosomes flexible hinge domain-containing protein 1						25-30
A6NIM6	579	1	0.173	GTYHAV	138-143	Solute carrier family 15 member 5						521-526
A6NJ78	407	1	0.246	GSDHEN	357-362	Probable methyltransferase-like protein 15						184-189
A6NJD9	163	1	0.613	GSKHDA	133-138	39S ribosomal protein L23, mitochondrial						199-204
A6NJW9	211	1	0.474	GTIHGE	78-83	Putative T-cell surface glycoprotein CD8 beta-2 chain						108-113
A6NKL6	621	1	0.161	GSSHRV	93-98	Transmembrane protein 200C						45-50
A6NM66	108	1	0.926	GSLHFT	22-27	Uncharacterized protein encoded by LINC01548						212-217
A6NM71	292	1	0.342	GTVHIF	157-162	PRA1 family protein						400-405
A6NMK8	535	1	0.187	GSNHLP	375-380	Protein FAM196B						218-223
A6NN73	597	1	0.168	GSIHET	40-45	Golgin subfamily A member 8C						204-209
A6NNL0	878	1	0.114	GSQHKL	766-771	NUT family member 2B						59-64
A6NNZ2	444	1	0.225	GTYHGD	34-39	Tubulin beta-8 chain-like protein LOC260334						391-396
A6PVH9	481	1	0.208	GTFHTS	225-230	Copine-1						144-149
A6XNE0	143	1	0.699	GTWHSM	35-40	Glycodelin						68-73
A6YPU5	70	1	1.429	GTLHGA	42-47	Oral cancer overexpressed protein 1-A						42-47
A6ZID4	124	1	0.806	GSGHAS	20-25	MUC1 isoform M1						34-39
A6ZID6	241	1	0.415	GSGHAS	32-37	MUC1 isoform M3						5-10
A6ZID7	239	1	0.418	GSGHAS	32-37	MUC1 isoform M4						114-119
A6ZID8	105	1	0.952	GSGHAS	23-28	MUC1 isoform M5						851-856
A6ZIE2	215	1	0.465	GSGHAS	23-28	MUC1 isoform M8						85-90
A6ZIE3	213	1	0.469	GSGHAS	20-25	MUC1 isoform M9						305-310
A6ZIE4	189	1	0.529	GSGHAS	32-37	MUC1 isoform M10						352-357
A6ZIE5	145	1	0.690	GSGHAS	32-37	MUC1 isoform M11						297-302
A6ZIE6	177	1	0.565	GSGHAS	32-37	MUC1 isoform S-LSP						51-56
A6ZIE7	167	1	0.599	GSGHAS	32-37	MUC1 isoform M12						85-90
A6ZIE9	103	1	0.971	GSGHAS	32-37	MUC1 isoform M14						112-117
A6ZIF1	77	1	1.299	GSGHAS	23-28	MUC1 isoform M16						156-161
A8CG34	1229	1	0.081	GSGHSA	324-329	Nuclear envelope pore membrane protein POM 121C						12-17
A8K0S8	358	1	0.279	GSVHLG	194-199	Putative homeobox protein Meis3-like 2						306-311
A8K440	393	1	0.254	GSDHSS	57-62	cDNA FLJ78706						449-454
A8K5S6	109	1	0.917	GTGHAE	12-17	cDNA FLJ30941 fis, clone FEBRA2007458						496-501
A8K7I4	914	1	0.109	GTAHKY	783-788	Calcium-activated chloride channel regulator 1						320-325;917-922
A8K860	483	1	0.207	GSAHFN	416-421	cDNA FLJ77175, highly similar to Homo sapiens DNA polymerase lamda2 mRNA						1008-1013
A8MTJ6	420	1	0.238	GSRHLG	336-341	Forkhead box protein I3						7-12
A8MUP6	293	1	0.341	GSRHSQ	244-249	Germ cell-specific gene 1-like protein 2						521-526
A8MUV8	499	1	0.200	GSLHFT	77-82	Putative zinc finger protein 727						402-407
A8MV24	154	1	0.649	GTGHSL	101-106	Uncharacterized protein C17orf98						200-205
A8MVW0	826	1	0.121	GTYHTI	311-316	Protein FAM171A2						423-428
A8MX39	456	1	0.219	GSYHAH	396-401	Transcriptional regulator ERG						258-263
A8MYB8	389	1	0.257	GSYHGK	347-352	Aldehyde dehydrogenase, dimeric NADP-preferring						136-141
A9J4F5	156	1	0.641	GSAHGS	149-154	Zinc finger protein 593						125-130
B0B1U2	354	1	0.282	GTLHPS	230-235	ABO glycosyltransferase						709-714
B0YIZ1	143	1	0.699	GSLHTA	123-128	Heat shock 70 kDa protein 14						153-158
B0YJ74	212	1	0.472	GTYHAW	115-120	Proteasome subunit alpha type						1013-1018
B1AJU2	182	1	0.549	GTQHRE	69-74	TRAF3-interacting JNK-activating modulator						363-368
[truncated: 3,517 more rows]

## Sheet: Supplementary Table 3
Supplementary Table 3	List of human proteins with no identified X-motifs
[truncated: 47,979 more rows]

## Sheet: Supplementary Table 4
Supplementary Table 4	List of human proteins with no identified G-motifs
[truncated: 74,967 more rows]

[truncated: 6 more sheets: Supplementary Table 5, Supplementary Table 6, Supplementary Table 7, Supplementary Table 8, Supplementary Table 21, explanatory information]
